# Supplementary material for: Exploring breast tissue microbial composition and the association with breast cancer risk factors
Source: Breast Cancer Res. 2023 Jul 10;25:82. doi: 10.1186/s13058-023-01677-6 (PMC10332106; doi:10.1186/s13058-023-01677-6)
Supplement: Supplementary file 1 — Additional file 1. Tables including sample annotations and raw data. [file 13058_2023_1677_MOESM1_ESM.xlsx]

## Sheet: Table S1
Table S1: Demographic of healthy women who donated the normal breast tissue biospies.
																									Genetic Ancestry
sample-id	sample-type	RNA data	age	BMI	Tyrer-Cuzick Lifetime	Donor ID	Donor Developed Breast Cancer later	Donor State	Ashkenazi Jewish	Hispanic	Racial Background	Menopausal Status	Breast Biopsy	Genetic Risk Positive	Age at First Birth	Breast Feed	Ever Pregnant	Num Live Births	Total Months Breast Feeding	Since Breastfeeding	Ever Drunk Alcohol	Ever Used Tobacco	Age First Menstrual Period		Africa	America	Central South Asia	East Asia	Europe	Middle East	Oceania
K104430	normal breast		62	29.8	7.2	1727	Yes	IN	No	No	WHITE	Post-menopausal	Yes	N/A	30	Yes	Yes	3	18		None	Yes	16		0.004	0.012	0.464	0.011	0.185	0.296	0.028
K104589	normal breast		32	20.5	11.4	3410	Yes	IN	No	No	WHITE	Pre-menopausal	No	N/A		N/A	No				None	No	14		0.004	0.002	0.01	0.004	0.957	0.02	0.002
K104653	normal breast		51	31.9	7.9	2307	Yes	IN	No	No	WHITE	Post-menopausal	Yes	N/A	22	Yes	Yes	1	2		None	No	14		0.003	0.003	0.01	0.002	0.914	0.066	0.001
K104724	normal breast		60	22.1	6.1	6259	No	IN	No	No	WHITE	Post-menopausal	No	N/A		N/A	Yes	0			None	Yes	13		0.003	0.004	0.011	0.004	0.884	0.092	0.002
K104743	normal breast	Yes	42	26.8	10.2	6181	Yes	IN	No	No	WHITE	Post-menopausal	No	N/A	24	No	Yes	2			None	N/A	14		0.005	0.005	0.602	0.009	0.151	0.202	0.026
K104813	normal breast		72	26.1	9	2856	Yes	IN	No	No	WHITE	Post-menopausal	No	N/A		N/A	No				None	Yes	12		0.003	0.003	0.022	0.002	0.321	0.648	0.002
K104926	normal breast	Yes	42	35	22.4	6214	Yes	AL	No	No	WHITE	Pre-menopausal	No	N/A		N/A	No				None	Yes	9		0.004	0.003	0.023	0.005	0.868	0.095	0.002
K105117	normal breast	Yes	63	20.6	5.3	7072	Yes	IN	No	No	WHITE	Post-menopausal	No	N/A	36	Yes	Yes	1	12		None	No	13		0.004	0.001	0.005	0.002	0.933	0.053	0.001
K105140	normal breast		53	37.6	10.4	7210	Yes	IN	No	No	WHITE	Post-menopausal	No	N/A	30	Yes	Yes	2	0		None	No	13		0.003	0.006	0.026	0.007	0.82	0.135	0.003
K105300	normal breast	Yes	32	22.5	14.5	10000	No	IN	No	No	Black or African American	Pre-menopausal	No	N/A		N/A	No				None	No	12		0.789	0.002	0.021	0.002	0.085	0.098	0.003
K105316	normal breast		60	44.8	4.2	8019	Yes	IN	No	No	WHITE	Post-menopausal	No	N/A		N/A	Yes	0			None	Yes	15		0.002	0.002	0.01	0.003	0.22	0.762	0.002
K105323	normal breast	Yes	51	27.7	8.5	8802	No	IN	No	No	Black or African American	Post-menopausal	Yes	N/A	27	Yes	Yes	2	4		None	No	12
K105344	normal breast	Yes	55	26.7	9.9	8830	No	IN	No	No	Black or African American	Post-menopausal	No	N/A	18	Yes	Yes	3	20		None	Yes	13
K105417	normal breast	Yes	29	30.6	12.6	8629	No	IN	No	No	Black or African American	Pre-menopausal	No	N/A		N/A	No				None	No	14		0.935	0.004	0.011	0.017	0.009	0.013	0.011
K105544	normal breast	Yes	31	20.1	11.9	8587	No	IN	No	No	Black or African American	Pre-menopausal	No	N/A		N/A	No				None	No	11		0.507	0.002	0.022	0.004	0.16	0.303	0.002
K105551	normal breast	Yes	31	21.4	13.2	8704	No	IN	No	No	Black or African American	Post-menopausal	No	N/A		N/A	No				None	No	9		0.929	0.01	0.011	0.021	0.005	0.005	0.017
K105583	normal breast	Yes	27	29.5	13.2	8811	No	IN	No	No	Black or African American	Pre-menopausal	No	N/A		N/A	No				None	No	12		0.697	0.005	0.059	0.007	0.144	0.085	0.004
K105657	normal breast		44	27.6	11.2	8791	No	NC	No	No	Black or African American	Pre-menopausal	No	No	30	Yes	Yes	2	12		None	No	13		0.475	0.038	0.183	0.007	0.052	0.24	0.005
K105688	normal breast	Yes	41	21.9	12.2	8946	No	IN	No	Yes	Black or African American	Post-menopausal	No	N/A	23	Yes	Yes	1	6		None	No	12		0.651	0.009	0.094	0.009	0.087	0.148	0.003
K105693	normal breast	Yes	51	34	11.6	9125	No	IN	No	No	Black or African American	Post-menopausal	No	N/A		N/A	No				None	Yes	9		0.604	0.01	0.103	0.041	0.15	0.086	0.005
K105739	normal breast		68	21.1	3.7	9307	No	IN	No	No	Black or African American	Post-menopausal	No	N/A	28	Yes	Yes	2	24		None	No	14		0.865	0.008	0.041	0.009	0.035	0.037	0.005
K105770	normal breast	Yes	38	31.6	9.7	7783	Yes	IN	No	No	WHITE	Pre-menopausal	No	N/A	27	Yes	Yes	2	32		None	No	14		0.004	0.004	0.015	0.007	0.945	0.023	0.003
K105781	normal breast	Yes	36	25.7	14.9	9411	No	IN	No	No	Black or African American	Pre-menopausal	No	N/A		N/A	No				None	No	10		0.586	0.002	0.013	0.003	0.244	0.15	0.003
K105939	normal breast		44	29.7	9	9562	Yes	IN	No	No	WHITE	Post-menopausal	Yes	N/A	34	No	Yes	2	0		None	No	12		0.002	0.002	0.008	0.003	0.95	0.034	0.002
K106143	normal breast	Yes	48	23.1	11	7114	No	IN	No	No	Black or African American	Pre-menopausal	No	N/A	28	Yes	Yes	1	5		None	No	13		0.696	0.006	0.113	0.007	0.051	0.114	0.013
K106165	normal breast	Yes	41	32.6	8.5	7061	No		No	No	Black or African American	Pre-menopausal	No	N/A	21	Yes	Yes	1	6		None	No	13		0.684	0.054	0.122	0.009	0.08	0.049	0.003
K106357	normal breast		58	45.7	7.7	9946	Yes	IN	No	No	WHITE	Post-menopausal	Yes	N/A	21	Yes	Yes	1	4		None	No	12		0.013	0.024	0.185	0.011	0.729	0.022	0.017
K106540	normal breast		25	30.9	14.5	29825	No	FL	No	No	Black or African American	Pre-menopausal	No	N/A		N/A	No				None	No	12		0.662	0.01	0.11	0.015	0.123	0.077	0.003
K106788	normal breast	Yes	32	29.3	14.2	30156	No	IN	No	No	Black or African American	Pre-menopausal	No	N/A		N/A	No				None	No	11		0.897	0.004	0.02	0.012	0.03	0.034	0.003
K106800	normal breast		49	38.9	12.7	30362	No	IN	No	No	WHITE	Pre-menopausal	No	No	35	Yes	Yes	1	1		None	No	13		0.003	0.034	0.042	0.006	0.694	0.217	0.003
K106815	normal breast		57	26.3	7.5	9267	No	IN	No	No	WHITE	Post-menopausal	Yes	No	31	Yes	Yes	1	2		None	No	14		0.002	0.003	0.012	0.003	0.934	0.041	0.004
K106826	normal breast		60	32	6.2	9997	No	IN	No	No	WHITE	Post-menopausal	No	No	23	Yes	Yes	2	2		None	No	9		0.002	0.002	0.012	0.003	0.721	0.257	0.002
K106829	normal breast		46	38.1	11.7	6798	No	IN	No	No	Black or African American	Pre-menopausal	No	No	29	Yes	Yes	2	6		None	No	12		0.884	0.002	0.015	0.003	0.038	0.056	0.002
K106831	normal breast		47	28	13.7	8034	No	IN	No	No	WHITE	Pre-menopausal	No	No	28	Yes	Yes	3	24		None	No	14		0.004	0.003	0.019	0.003	0.842	0.128	0.001
K106832	normal breast		56	38.4	7.8	9668	No	IN	No	No	WHITE	Post-menopausal	No	No	23	Yes	Yes	2	12		None	No	11		0.002	0.004	0.025	0.015	0.914	0.037	0.003
K106835	normal breast	Yes	64	31.4	9	30363	Yes	IN	No	No	WHITE	Post-menopausal	No	No	25	Yes	Yes	3	3		None	Yes	10		0.012	0.003	0.053	0.006	0.879	0.045	0.002
K106839	normal breast		59	26.1	8.6	8753	No	IN	No	No	WHITE	Post-menopausal	No	No	27	Yes	Yes	3	36		None	Yes	13		0.008	0.002	0.007	0.003	0.951	0.027	0.002
K106842	normal breast		34	31.8	15.4	8456	No	IN	No	No	WHITE	Pre-menopausal	No	No	25	Yes	Yes	2	5		None	No	13		0.012	0.003	0.142	0.007	0.647	0.178	0.011
K106847	normal breast	Yes	32	38.2	17.7	30086	No	IN	No	No	WHITE,Black or AfricanAmerican	Pre-menopausal	No	No	25	Yes	Yes	2	24		None	No	10		0.511	0.01	0.176	0.007	0.206	0.087	0.003
K106848	normal breast	Yes	66	25	7.8	8568	No	IN	No	No	WHITE	Post-menopausal	Yes	No	22	Yes	Yes	2	8		None	No	13		0.005	0.007	0.173	0.009	0.681	0.119	0.006
K106856	normal breast	Yes	52	20	12.2	30346	No	IN	No	No	WHITE	Post-menopausal	Yes	No	31	Yes	Yes	3	18		None	Yes	14		0.002	0.006	0.018	0.004	0.955	0.013	0.002
K106857	normal breast		63	37.8	12.2	30393	No	IN	No	No	WHITE	Post-menopausal	No	No	35	Yes	Yes	2	9		None	Yes	11		0.002	0.002	0.009	0.003	0.968	0.015	0.001
K106877	normal breast	Yes	30	38	18.1	30630	No	CA	No	No	NATHAWPI	Pre-menopausal	No	No	28	Yes	Yes	2	19		None	No	12		0.003	0.002	0.005	0.528	0.004	0.004	0.454
K106878	normal breast	Yes	67	17.2	8.8	30587	No	CA	No	No	ASIAN	Post-menopausal	Yes	No	36	Yes	Yes	2	24		None	No	13		0.004	0.004	0.004	0.957	0.003	0.003	0.026
K106879	normal breast	Yes	67	19.5	3.7	30586	No	CA	No	No	ASIAN,JAPANESE	Post-menopausal	No	No	33	Yes	Yes	3	18		None	No	13		0.012	0.005	0.009	0.953	0.006	0.006	0.009
K106887	normal breast	Yes	70	25.1	3.9	30408	No	CA	Yes	No	WHITE	Post-menopausal	No	No	21	Yes	Yes	2	6		None	No	10		0.003	0.005	0.041	0.005	0.85	0.094	0.002
K106888	normal breast		75	22.4	4	30583	No	CA	No	No	ASIAN,JAPANESE	Post-menopausal	No	No	26	Yes	Yes	3	12		None	No	12		0.003	0.012	0.003	0.973	0.002	0.002	0.005
K106892	normal breast	Yes	52	33.8	14.9	30465	No	CA	No	No	WHITE	Pre-menopausal	No	No	36	Yes	Yes	2	4		None	No	12		0.002	0.003	0.009	0.003	0.958	0.024	0.001
K106910	normal breast	Yes	48	24.4	6.5	30481	No	CA	No	Yes	WHITE	Post-menopausal	No	No	31	Yes	Yes	3	20		None	No	13		0.03	0.402	0.149	0.035	0.054	0.324	0.004
K106913	normal breast	Yes	50	24.1	41	30432	No	CA	No	No	WHITE	Pre-menopausal	Yes	Yes	25	Yes	Yes	2	18		None	No	15		0.003	0.008	0.185	0.013	0.734	0.054	0.003
K106922	normal breast	Yes	70	19.8	3.2	30617	No		No	No	~~OTHRACE	Post-menopausal	No	No	19	Yes	Yes	7	12		None	No	13		0.025	0.003	0.061	0.689	0.055	0.153	0.014
K106923	normal breast	Yes	66	27.8	8.1	30644	No	CA	No	No	NATHAWPI	Post-menopausal	No	No	21	Yes	Yes	4	6		None	Yes	11		0.003	0.002	0.004	0.98	0.003	0.003	0.005
K106924	normal breast	Yes	46	35.9	41	30407	No	CA	No	Yes	WHITE	Pre-menopausal	No	Yes	23	Yes	Yes	2	2		None	No	11		0.005	0.192	0.042	0.031	0.71	0.016	0.005
K106929	normal breast	Yes	45	31.5	8.6	30507	No	CA	No	No	WHITE	Pre-menopausal	Yes	No	30	Yes	Yes	1	3		None	Yes	11		0.004	0.004	0.015	0.004	0.917	0.054	0.003
K106931	normal breast	Yes	36	34.4	9.9	30486	No	CA	No	Yes	WHITE	Pre-menopausal	No	No	16	Yes	Yes	2	2		None	No	10		0.006	0.443	0.424	0.025	0.025	0.072	0.006
K106939	normal breast		46	30.7	10.6	30540	No	CA	No	No	WHITE,NATHAWPI	Pre-menopausal	No	No	27	Yes	Yes	2	5		None	No	13		0.005	0.012	0.839	0.036	0.082	0.016	0.01
K106948	normal breast	Yes	60	22.8	6.5	30423	No	CA	No	No	WHITE	Pre-menopausal	No	No	26	Yes	Yes	3	15		None	Yes	13		0.012	0.009	0.032	0.006	0.756	0.182	0.004
K106960	normal breast		47	40.2	8.3	9488	No	IN	No	No	WHITE	Post-menopausal	No	No	23	Yes	Yes	2	4		None	No	14		0.009	0.003	0.04	0.004	0.299	0.641	0.004
K106967	normal breast	Yes	70	33.9	5.9	7926	No	IN	No	No	WHITE	Post-menopausal	No	No	25	Yes	Yes	2	2		None	No	12		0.025	0.006	0.143	0.009	0.556	0.241	0.02
K106969	normal breast	Yes	74	28.8	3.4	9669	No	IN	No	No	WHITE	Post-menopausal	No	No	25	Yes	Yes	2	10		None	No	12		0.003	0.003	0.009	0.004	0.951	0.025	0.005
K106970	normal breast		51	33.8	11.9	6843	No	IN	No	No	WHITE	Uterine Ablation	No	No	34	Yes	Yes	2	2		None	No	13		0.002	0.002	0.02	0.003	0.894	0.077	0.002
K106971	normal breast	Yes	58	24.5	10.3	9674	No	IN	No	No	WHITE	Post-menopausal	No	No	25	Yes	Yes	3	15		None	No	13		0.007	0.105	0.027	0.04	0.348	0.465	0.007
K106976	normal breast		50	26.6	15.2	245079	No	IN	No	No	WHITE	Pre-menopausal	No	No	34	Yes	Yes	1	9		None	No	14		0.007	0.007	0.052	0.007	0.812	0.11	0.004
K106978	normal breast		42	19.1	11.5	950079	No	IN	No	No	WHITE	Post-menopausal	No	No	27	Yes	Yes	3	22		None	None	16		0.004	0.011	0.047	0.01	0.087	0.819	0.023
K106987	normal breast		31	25.8	15.2	8157	No	IN	No	No	WHITE	Pre-menopausal	Yes	No	29	Yes	Yes	2	3		None	No	14		0.002	0.003	0.01	0.002	0.951	0.03	0.001
K106988	normal breast		37	19.8	19.9	8368	No	IN	No	No	WHITE	Pre-menopausal	No	No	30	Yes	Yes	2	18		None	No	13		0.013	0.006	0.015	0.004	0.926	0.013	0.023
K106991	normal breast	Yes	28	29.5	12.4	8511	No	IN	No	No	WHITE	Pre-menopausal	No	No	25	Yes	Yes	2	24		None	No	11		0.006	0.004	0.021	0.002	0.923	0.04	0.004
K106992	normal breast		35	21.1	14.3	8648	No	IN	No	No	WHITE	Pre-menopausal	No	No	27	Yes	Yes	2	10		None	No	13		0.002	0.002	0.007	0.002	0.971	0.014	0.002
K106994	normal breast		32	22.8	22.5	7521	No	IN	No	No	WHITE	Pre-menopausal	No	No	29	Yes	Yes	1	1		None	No	13		0.003	0.016	0.213	0.021	0.629	0.115	0.004
K106996	normal breast	Yes	33	20.8	10.3	9689	No	IN	No	No	WHITE	Pre-menopausal	No	No	28	Yes	Yes	2	13		None	No	13		0.002	0.002	0.008	0.002	0.948	0.036	0.002
K107004	normal breast	Yes	68	20.1	2.6	9730	No	IN	No	No	WHITE	Post-menopausal	No	No	17	Yes	Yes	3	3		None	No	15		0.107	0.001	0.009	0.002	0.84	0.035	0.005
K107013	normal breast		42	30.1	8.4	8224	No	KY	No	No	WHITE	Post-menopausal	No	No	24	Yes	Yes	1	2		None	No	12		0.006	0.02	0.027	0.005	0.927	0.012	0.003
K107016	normal breast		33	22.2	10.5	9402	No	IN	No	No	WHITE	Pre-menopausal	No	No	25	Yes	Yes	3	3		None	No	15		0.003	0.008	0.079	0.008	0.881	0.013	0.007
K107027	normal breast	Yes	53	28.4	21.1	8877	No	IN	No	No	WHITE	Post-menopausal	Yes	No	24	Yes	Yes	2	12		None	No	12		0.011	0.002	0.022	0.003	0.222	0.736	0.003
K107034	normal breast	Yes	55	28.5	6.8	6801	No	FL	No	No	WHITE	Post-menopausal	Yes	No	21	Yes	Yes	1	2		None	No	12		0.011	0.003	0.03	0.004	0.703	0.247	0.002
K107036	normal breast		35	34.4	13.8	30812	No	IN	No	No	Black or African American	Pre-menopausal	No	No	24	Yes	Yes	3	23		None	No	12		0.984	0.003	0.003	0.002	0.003	0.003	0.003
K107038	normal breast	Yes	29	30.5	10.4	30885	No	IN	No	No	WHITE	Post-menopausal	No	No	22	Yes	Yes	2	2		None	No	14		0.003	0.003	0.017	0.004	0.933	0.032	0.007
K107039	normal breast	Yes	55	28.3	13.3	8770	No	IN	No	No	WHITE	Post-menopausal	Yes	No	28	Yes	Yes	2	15		None	No	14		0.005	0.007	0.019	0.006	0.887	0.073	0.003
K107040	normal breast	Yes	62	24.8	4.5	9416	No	IN	No	No	WHITE	Post-menopausal	Yes	No	17	Yes	Yes	4	25		None	Yes	12		0.012	0.002	0.009	0.002	0.835	0.139	0.002
K107041	normal breast		51	22.1	8.9	7490	No	IN	No	Yes	WHITE	Post-menopausal	No	No	27	Yes	Yes	2	8		None	No	12		0.006	0.002	0.041	0.003	0.906	0.04	0.003
K107043	normal breast		47	22.9	35.3	30852	No	IN	No	No	WHITE	Pre-menopausal	No	No	28	Yes	Yes	1	5		None	No	14		0.011	0.004	0.031	0.006	0.88	0.061	0.007
K107046	normal breast		56	22.7	8.2	7616	No	IN	No	No	WHITE	Post-menopausal	Yes	No	30	Yes	Yes	2	18		None	No	13		0.002	0.003	0.008	0.002	0.969	0.014	0.002
K107059	normal breast		67	31.7	5.7	30832	No	IN	No	No	Black or African American	Post-menopausal	No	No	17	Yes	Yes	1	6		None	No	14		0.834	0.003	0.006	0.007	0.133	0.011	0.005
K107063	normal breast		51	20.6	10.4	41004	No	IN	No	No	WHITE	Pre-menopausal	Yes	No	19	Yes	Yes	3	2		None	No	13		0.017	0.004	0.024	0.005	0.909	0.038	0.004
K107069	normal breast		44	27.8	24.5	30459	No	IN	No	No	WHITE	Pre-menopausal	Yes	No	23	Yes	Yes	3	3		None	No	13		0.004	0.009	0.096	0.007	0.632	0.246	0.006
K107085	normal breast	Yes	52	25.2	18.1	30275	No	IN	No	No	WHITE	Uterine Ablation	No	No	21	Yes	Yes	2	10		None	No	15		0.007	0.002	0.014	0.004	0.91	0.059	0.004
K107090	normal breast		32	25	13.5	30828	No	IN	No	No	WHITE	Pre-menopausal	No	No	31	Yes	Yes	1	8		None	No	12		0.004	0.003	0.011	0.003	0.933	0.042	0.004
K107095	normal breast	Yes	69	21.8	9.3	8585	No	OH	No	No	WHITE	Post-menopausal	Yes	No	29	Yes	Yes	2	30		None	No	14		0.007	0.002	0.01	0.004	0.942	0.031	0.005
K107096	normal breast	Yes	63	21.6	7.1	30808	No	IN	No	No	WHITE	Post-menopausal	No	No	18	Yes	Yes	4	12		None	No	13		0.006	0.002	0.016	0.002	0.803	0.169	0.002
K107101	normal breast	Yes	41	29	11.2	30044	No	OH	No	No	WHITE	Pre-menopausal	No	No	25	Yes	Yes	2	28		None	Yes	12		0.004	0.015	0.015	0.012	0.916	0.025	0.014
K107104	normal breast	Yes	62	18.5	13.5	7241	No	IN	No	No	WHITE	Post-menopausal	Yes	No	29	Yes	Yes	2	18		None	No	11		0.003	0.093	0.022	0.048	0.809	0.021	0.005
K107108	normal breast	Yes	49	29	9.5	30462	No	IN	No	No	WHITE	Post-menopausal	No	No	27	Yes	Yes	2	6		None	No	11		0.006	0.004	0.096	0.006	0.841	0.043	0.003
K107111	normal breast	Yes	59	29	12.9	30879	No	IN	No	No	WHITE	Post-menopausal	Yes	No	20	Yes	Yes	4	36		None	No	12		0.026	0.025	0.017	0.005	0.856	0.063	0.008
K107120	normal breast	Yes	40	26.4	21.5	9929	No	VA	No	No	WHITE	Pre-menopausal	No	No	29	Yes	Yes	1	4		None	No	13		0.005	0.011	0.206	0.016	0.147	0.61	0.005
K107123	normal breast		57	36.1	8.2	30893	No	MI	No	No	WHITE	Post-menopausal	Yes	No	29	Yes	Yes	1	4		None	Yes	10		0.001	0.016	0.01	0.006	0.958	0.006	0.001
K107124	normal breast		40	22.9	12.3	30303	No	IN	No	No	WHITE	Uterine Ablation	No	No	23	Yes	Yes	3	9		None	No	14		0.01	0.003	0.019	0.01	0.807	0.146	0.005
K107127	normal breast	Yes	58	32.5	28.9	1241457	No	IN	No	No	WHITE	Post-menopausal	Yes	No	21	Yes	Yes	2	4		None	No	13		0.003	0.005	0.018	0.006	0.95	0.014	0.004
K107132	normal breast	Yes	52	22.9	8.8	30024	No	IN	No	No	WHITE	Post-menopausal	No	No	27	Yes	Yes	2	4		None	No	12		0.002	0.002	0.011	0.003	0.929	0.051	0.002
K107133	normal breast	Yes	50	31	10.4	8140	No	IN	No	No	WHITE	Pre-menopausal	No	No	29	Yes	Yes	3	47		None	No	11		0.002	0.009	0.23	0.006	0.701	0.048	0.002
K107138	normal breast		46	32.3	18.4	7645	Yes	IN	No	No	WHITE	Pre-menopausal	Yes	No	26	Yes	Yes	2	12		None	No	16		0.009	0.002	0.038	0.009	0.903	0.032	0.007
K107143	normal breast		34	29.9	9.1	29904	No	IN	No	No	ASIAN,~~OTHASIAN	Pre-menopausal	No	No	25	Yes	Yes	2	24		None	No	13		0.003	0.008	0.911	0.009	0.025	0.043	0.002
K107144	normal breast		34	37.6	7.1	29971	No	MI	No	No	Black or African American	Post-menopausal	No	No	25	Yes	Yes	2	15		None	Yes	12		0.715	0.005	0.078	0.009	0.08	0.108	0.005
K107145	normal breast	Yes	51	21.8	7.9	41018	No	IN	No	No	WHITE	Post-menopausal	Yes	No	28	Yes	Yes	3	4		None	Yes	16		0.012	0.012	0.075	0.015	0.655	0.228	0.003
K107147	normal breast	Yes	30	48.1	8.2	7201	No	IN	No	No	WHITE	Pre-menopausal	No	No	16	Yes	Yes	2	3		None	Yes	11
K107148	normal breast	Yes	61	25	5.2	30639	No	TN	No	No	WHITE	Post-menopausal	No	No	23	Yes	Yes	2	3		None	No	14		0.005	0.005	0.006	0.002	0.967	0.014	0.002
K107153	normal breast		43	34.9	56.6	1241415	No	IN	No	No	WHITE	Pre-menopausal	Yes	No	27	Yes	Yes	2	12		None	No	13		0.005	0.01	0.159	0.008	0.519	0.294	0.004
K107154	normal breast		53	27.1	51.7	1241417	No	IN	No	No	WHITE	Post-menopausal	Yes	No	33	No	Yes	1			None	No	14		0.012	0.008	0.052	0.005	0.851	0.07	0.002
K107155	normal breast		55	24.6	9.8	1241418	No	IN	No	No	WHITE	Post-menopausal	No	No	23	Yes	Yes	2	9	6	Yes	No	13		0.002	0.003	0.007	0.004	0.974	0.006	0.003
K107156	normal breast		41	29.8	42.1	1241460	No	IN	No	No	WHITE	Post-menopausal	Yes	No	20	No	Yes	2			None	None	13		0.003	0.005	0.008	0.005	0.96	0.015	0.004
K107170	normal breast		44	22.3	26.7	7565	No	IN	No	No	WHITE	Pre-menopausal	No	No	29	Yes	Yes	2	9		None	No	14		0.006	0.006	0.012	0.016	0.937	0.018	0.005
K107174	normal breast	Yes	33	45.8	8.5	7276	No	IN	No	No	WHITE	Pre-menopausal	No	No	19	Yes	Yes	1	8		None	Yes	13
K107178	normal breast	Yes	57	43.5	9.5	31052	No	IN	No	No	WHITE	Post-menopausal	No	No	37	Yes	Yes	1	4		None	No	13		0.004	0.004	0.031	0.006	0.582	0.369	0.003
K107185	normal breast	Yes	49	34.7	8	31012	No	IN	No	No	WHITE	Pre-menopausal	No	No	18	Yes	Yes	3	38		None	No	13		0.004	0.003	0.006	0.004	0.958	0.021	0.004
K107200	normal breast	Yes	65	23.6	10	6784	No	IN	No	No	WHITE	Post-menopausal	Yes	No	26	Yes	Yes	2	12		None	No	13		0.007	0.002	0.007	0.002	0.952	0.029	0.001
K107201	normal breast		38	27.8	15.9	1761	No	IN	No	No	WHITE	Pre-menopausal	No	No	30	Yes	Yes	2	15		None	No	14		0.01	0.003	0.029	0.005	0.312	0.636	0.005
K107206	normal breast	Yes	53	23.6	5.7	31061	No	IN	No	No	WHITE	Post-menopausal	Yes	No	24	Yes	Yes	1	9		None	Yes	14		0.006	0.002	0.013	0.003	0.919	0.055	0.002
K107217	normal breast	Yes	28	31.3	10.2	55079	No	IN	No	No	Black or African American	Pre-menopausal	No	No	26	Yes	Yes	1	11		None	No	11		0.868	0.004	0.017	0.006	0.071	0.029	0.005
K107218	normal breast	Yes	38	25.4	26.4	6650	No	IN	No	No	WHITE	Pre-menopausal	No	No	31	Yes	Yes	2	1		None	No	12		0.003	0.003	0.01	0.003	0.96	0.018	0.003
K107228	normal breast	Yes	60	22	9	30260	No	IN	No	No	WHITE	Post-menopausal	No	No	31	Yes	Yes	1	1		None	No	9		0.012	0.005	0.066	0.009	0.77	0.09	0.047
K107230	normal breast	Yes	47	36.2	9.6	31047	No	IN	No	No	WHITE	Uterine Ablation	No	No	26	Yes	Yes	2	8		None	No	12		0.004	0.004	0.019	0.005	0.907	0.06	0.002
K107234	normal breast	Yes	44	29.2	12.7	10022	No	IN	No	No	Black or African American	Pre-menopausal	No	No	43	Yes	Yes	1	4		None	Yes	15		0.616	0.02	0.071	0.041	0.09	0.156	0.005
K107235	normal breast		44	22.8	13	9821	No	IN	No	No	~~OTHRACE	Pre-menopausal	No	No	33	Yes	Yes	2	10		None	No	13		0.012	0.002	0.026	0.002	0.861	0.092	0.004
K107236	normal breast	Yes	48	31.5	9.8	613	No	IN	No	No	WHITE	Post-menopausal	Yes	No	32	Yes	Yes	2	3		None	No	14		0.007	0.008	0.081	0.012	0.818	0.058	0.017
K107237	normal breast		64	24.4	13	9497	Yes	IN	No	No	WHITE	Post-menopausal	Yes	No		No	Yes	0			None	No	11		0.004	0.002	0.012	0.004	0.951	0.019	0.008
K107250	normal breast	Yes	32	23.1	19.2	7220	No	IN	No	No	WHITE	Pre-menopausal	No	No	30	Yes	Yes	1	9		None	Yes	12		0.007	0.006	0.016	0.005	0.936	0.023	0.008
K107252	normal breast	Yes	62	30.1	26.2	4098	No	IN	No	No	WHITE	Post-menopausal	Yes	No	25	Yes	Yes	2	30		None	No	12		0.004	0.008	0.026	0.031	0.61	0.309	0.011
K107269	normal breast	Yes	71	26.1	3	7890	No	IN	No	No	WHITE	Post-menopausal	No	No	22	Yes	Yes	2	6		None	Yes	13		0.004	0.012	0.03	0.005	0.917	0.026	0.007
K107273	normal breast		66	25.7	11.5	7408	Yes	IN	No	No	WHITE	Post-menopausal	No	No	26	Yes	Yes	7	40		None	No	11		0.003	0.006	0.02	0.007	0.938	0.021	0.005
K107279	normal breast	Yes	56	30	10.9	4169	Yes	IN	No	No	WHITE	Pre-menopausal	Yes	No	21	Yes	Yes	1	10		None	No	12		0.003	0.016	0.069	0.005	0.88	0.021	0.006
K107280	normal breast		52	30.5	7.3	2608	No	IN	No	No	WHITE	Uterine Ablation	No	No	17	Yes	Yes	2	3		None	No	11		0.042	0.016	0.053	0.007	0.703	0.176	0.004
K107286	normal breast	Yes	34	49.4	10.8	970	No	MO	No	No	WHITE	Pre-menopausal	No	No	25	Yes	Yes	2	18		None	No	11
K107291	normal breast	Yes	72	19.3	8.3	31020	No	IL	No	No	WHITE	Post-menopausal	No	No	23	Yes	Yes	3	24		None	Yes	13		0.012	0.002	0.016	0.004	0.242	0.723	0.002
K107294	normal breast	Yes	58	23.8	8.2	8115	No	IN	No	No	WHITE	Post-menopausal	No	No	30	Yes	Yes	2	3		None	No	12		0.013	0.003	0.015	0.004	0.546	0.417	0.003
K107296	normal breast		60	31.5	7.2	1885	No	IN	No	No	WHITE	Post-menopausal	Yes	No	27	Yes	Yes	3	12		None	No	12		0.011	0.004	0.013	0.003	0.928	0.036	0.004
K107302	normal breast	Yes	56	27.2	6.8	30403	No	CA	No	No	~~OTHRACE	Post-menopausal	Yes	No	40	Yes	Yes	1	9		None	Yes	12		0.004	0.009	0.108	0.549	0.24	0.049	0.042
K107305	normal breast	Yes	53	35	9	40039	Yes	CA	No	Yes	WHITE	Post-menopausal	No	No	34	Yes	Yes	2	48		None	No	13		0.02	0.426	0.183	0.048	0.045	0.275	0.003
K107309	normal breast	Yes	56	20.5	5.5	30542	No	CA	No	No	ASIAN,~~OTHASIAN	Uterine Ablation	Yes	No	24	Yes	Yes	1	13		None	No	14		0.002	0.003	0.008	0.974	0.006	0.005	0.002
K107311	normal breast	Yes	55	23.8	7.5	30758	No	CA	No	No	NATHAWPI	Pre-menopausal	No	No	32	Yes	Yes	2	5		None	No	11		0.006	0.005	0.005	0.926	0.003	0.004	0.05
K107314	normal breast	Yes	61	20.4	4.6	30549	No	CA	No	No	WHITE	Post-menopausal	No	No	21	Yes	Yes	2	0		None	No	13		0.006	0.002	0.007	0.002	0.957	0.023	0.002
K107330	normal breast	Yes	52	42.5	18.3	30557	No	CA	No	No	WHITE	Pre-menopausal	No	No	27	Yes	Yes	2	1		None	No	12		0.002	0.004	0.04	0.008	0.896	0.046	0.004
K107342	normal breast	Yes	65	26.2	6.2	30680	No	CA	No	No	ASIAN,~~OTHASIAN	Post-menopausal	No	No	36	Yes	Yes	2	44		None	No	13		0.002	0.16	0.011	0.808	0.008	0.006	0.005
K107344	normal breast	Yes	57	23	14	30516	No	CA	No	Yes	WHITE	Post-menopausal	Yes	No	29	Yes	Yes	2	4		None	No	13		0.011	0.224	0.411	0.038	0.101	0.19	0.025
K107348	normal breast		37	27.1	9.9	30629	No	CA	No	No	~~OTHRACE	Pre-menopausal	Yes	No		Yes	Yes	1	12		None	No	10		0.054	0.004	0.377	0.422	0.039	0.094	0.011
K107377	normal breast	Yes	45	22.3	16	30655	No	CA	No	No	ASIAN,~~OTHASIAN	Pre-menopausal	No	No	29	Yes	Yes	2	2		None	No	13		0.004	0.003	0.007	0.972	0.004	0.006	0.005
K107380	normal breast	Yes	36	22.8	17.1	30342	No	CA	No	No	WHITE	Pre-menopausal	No	Yes	33	Yes	Yes	2	16		None	Yes	14		0.003	0.004	0.007	0.006	0.949	0.028	0.002
K107395	normal breast		60	32.6	6.1	30673	No	CA	No	No	WHITE	Post-menopausal	No	No	19	Yes	Yes	2	5		None	Yes	12
K107403	normal breast	Yes	62	23.2	6	30737	No	CA	No	No	ASIAN	Post-menopausal	Yes	No	26	Yes	Yes	2	9		None	Yes	13		0.002	0.012	0.005	0.972	0.003	0.003	0.004
K107408	normal breast		47	31.8	24	30600	No	CA	No	No	ASIAN,CHINESE,JAPANESE	Pre-menopausal	Yes	No	32	Yes	Yes	2	45		None	No	12		0.007	0.005	0.008	0.96	0.007	0.009	0.003
K107410	normal breast		40	43.3	21.8	30703	No	CA	No	No	WHITE	Pre-menopausal	No	No	28	Yes	Yes	3	90		None	Yes	12		0.006	0.027	0.052	0.026	0.868	0.007	0.014
K107414	normal breast	Yes	61	23.2	10.3	40060	No	FL	No	No	WHITE	Post-menopausal	No	No	35	Yes	Yes	2	7		None	No	12		0.016	0.003	0.031	0.003	0.769	0.175	0.003
K107420	normal breast	Yes	60	26.8	15.3	30302	No	CA	No	No	WHITE	Post-menopausal	Yes	No	22	Yes	Yes	2	6		None	No	13		0.007	0.003	0.026	0.005	0.939	0.018	0.003
K107422	normal breast	Yes	38	25.7	18.3	40063	No	CA	No	Yes	WHITE,~~OTHRACE	Pre-menopausal	No	No	36	Yes	Yes	1	22		None	No	13		0.005	0.131	0.258	0.014	0.433	0.15	0.01
K107423	normal breast	Yes	59	24.8	4.9	30494	No	CA	No	No	ASIAN,~~OTHASIAN	Post-menopausal	No	No	21	Yes	Yes	2	24		None	No	13		0.004	0.007	0.006	0.96	0.005	0.004	0.015
K107431	normal breast	Yes	38	34.8	8.6	30329	No	IN	No	No	WHITE	Pre-menopausal	No	No	19	Yes	Yes	3	12		None	Yes	12		0.004	0.015	0.704	0.024	0.229	0.018	0.006
K107434	normal breast		36	38.5	12.4	7160	No	IN	No	No	WHITE	Pre-menopausal	No	No	27	Yes	Yes	2	21		None	No	11		0.002	0.006	0.014	0.003	0.962	0.009	0.002
K107436	normal breast	Yes	57	30.1	14.4	30365	No	IN	No	No	WHITE	Post-menopausal	No	Yes	25	Yes	Yes	2	18		None	No	14		0.004	0.004	0.172	0.006	0.762	0.047	0.005
K107444	normal breast	Yes	51	21.8	10.7	30866	No	IN	No	No	WHITE	Pre-menopausal	No	No	29	Yes	Yes	2	36		None	No	12		0.01	0.002	0.007	0.003	0.961	0.013	0.003
K107451	normal breast	Yes	34	29.5	8.3	8696	No	IN	No	No	WHITE	Uterine Ablation	No	No	27	Yes	Yes	2	14		None	No	11		0.002	0.007	0.013	0.009	0.946	0.019	0.004
K107462	normal breast	Yes	39	25.5	21.1	8615	No	IN	No	No	WHITE	Pre-menopausal	No	No	26	Yes	Yes	3	24		None	No	12		0.008	0.002	0.012	0.004	0.936	0.032	0.005
K107463	normal breast	Yes	55	26.2	5.9	6595	No	IN	No	No	WHITE	Post-menopausal	No	No	26	Yes	Yes	2	3		None	No	15		0.002	0.009	0.024	0.013	0.844	0.093	0.014
K107468	normal breast	Yes	62	34.6	23.8	8963	No	IN	No	No	WHITE	Post-menopausal	Yes	No	30	Yes	Yes	1	3		None	No	11		0.004	0.006	0.013	0.004	0.94	0.028	0.006
K107472	normal breast	Yes	52	23.9	24.1	30805	No	IN	No	No	Black or African American	Pre-menopausal	No	No	36	Yes	Yes	1	8		None	No	12
K107473	normal breast	Yes	47	26.3	30.5	6815	No	IN	No	No	WHITE	Uterine Ablation	No	No	38	Yes	Yes	1	4		None	No	13		0.002	0.002	0.005	0.002	0.95	0.039	0.001
K107480	normal breast		50	44.8	9.7	8612	No	IN	No	No	WHITE	Post-menopausal	No	No	26	Yes	Yes	2	4		None	No	12		0.002	0.002	0.023	0.004	0.789	0.176	0.003
K107492	normal breast	Yes	43	29.7	7.2	176	No	IN	No	No	WHITE	Uterine Ablation	No	No	22	Yes	Yes	3	10		None	Yes	12		0.002	0.002	0.007	0.002	0.968	0.019	0.001
K107495	normal breast	Yes	40	23.6	11.7	30225	No	IN	No	No	WHITE	Pre-menopausal	No	No	29	Yes	Yes	3	2		None	No	12		0.007	0.004	0.308	0.009	0.129	0.538	0.005
K107502	normal breast	Yes	48	33.9	29.1	9398	No	IN	No	No	Black or African American	Pre-menopausal	Yes	Yes	23	Yes	Yes	2	18		None	No	9		0.949	0.003	0.01	0.005	0.015	0.016	0.003
K107503	normal breast		53	34	6.8	2052	No	IN	No	No	WHITE	Post-menopausal	No	No	23	Yes	Yes	2	9		None	No	12		0.004	0.004	0.025	0.003	0.797	0.165	0.002
K107505	normal breast	Yes	35	23.4	13.5	350079	No	IN	No	No	Black or African American	Pre-menopausal	No	No	31	Yes	Yes	1	5		None	No	13		0.673	0.003	0.041	0.011	0.136	0.133	0.004
K107507	normal breast	Yes	44	25.8	18.1	31080	No	IN	No	No	WHITE	Pre-menopausal	No	No	30	Yes	Yes	2	39		None	No	12		0.002	0.018	0.061	0.012	0.881	0.019	0.006
K107509	normal breast	Yes	40	18.7	7.2	31071	No	IN	No	No	WHITE	Uterine Ablation	No	No	24	Yes	Yes	2	6		None	No	14		0.001	0.004	0.006	0.002	0.98	0.005	0.001
K107525	normal breast	Yes	54	29.9	12.6	8058	No	IN	Yes	No	WHITE	Post-menopausal	Yes	No	33	Yes	Yes	1	12		None	No	10		0.002	0.002	0.006	0.002	0.963	0.023	0.001
K107540	normal breast		41	23	11.9	2863	No	IN	No	No	WHITE	Pre-menopausal	No	No	32	Yes	Yes	2	8		None	No	13		0.003	0.009	0.01	0.006	0.956	0.012	0.004
K107548	normal breast		43	25.1	11.3	8499	No	IN	No	No	WHITE	Pre-menopausal	No	No	25	Yes	Yes	3	20		None	Yes	12		0.004	0.002	0.019	0.004	0.948	0.021	0.002
K107551	normal breast	Yes	35	22.4	19	10004	No	IN	No	No	WHITE	Pre-menopausal	No	No	31	Yes	Yes	2	25		None	No	13		0.002	0.006	0.018	0.007	0.925	0.037	0.004
K107555	normal breast	Yes	53	38.8	22.2	3416	No	IN	No	No	WHITE	Post-menopausal	Yes	No	29	Yes	Yes	3	8		None	No	11		0.003	0.007	0.194	0.034	0.697	0.06	0.004
K107562	normal breast	Yes	47	26.8	12.1	31121	No	IN	No	No	Black or African American	Pre-menopausal	No	No	28	No	Yes	2			None	No	12		0.582	0.012	0.023	0.004	0.138	0.239	0.002
K107564	normal breast	Yes	36	27.6	10.1	31118	No	IN	No	No	Black or African American	Pre-menopausal	No	No	23	No	Yes	2			None	Yes	13		0.745	0.017	0.111	0.028	0.045	0.049	0.005
K107566	normal breast	Yes	34	27	14.3	31233	No	IN	No	Yes	Black or African American	Pre-menopausal	No	No	20	Yes	Yes	2	16		None	No	12		0.983	0.003	0.003	0.002	0.003	0.004	0.002
K107577	normal breast	Yes	55	32.9	7.4	9449	No	ME	No	No	WHITE	Post-menopausal	No	No	22	Yes	Yes	2	12		None	Yes	11		0.003	0.003	0.027	0.003	0.861	0.102	0.001
K107578	normal breast	Yes	58	35.4	16.2	9135	No	IN	No	No	WHITE	Post-menopausal	Yes	No	23	Yes	Yes	3	8		None	Yes	13		0.002	0.004	0.017	0.005	0.949	0.02	0.002
K107580	normal breast	Yes	42	25.3	11.4	8906	No	IN	No	No	WHITE	Pre-menopausal	No	No	25	Yes	Yes	1	2		None	Yes	12		0.004	0.002	0.007	0.002	0.963	0.017	0.005
K107585	normal breast	Yes	63	22.7	5.6	7253	No	IN	No	No	WHITE	Post-menopausal	No	No	21	Yes	Yes	2	16		None	No	12		0.003	0.005	0.083	0.009	0.829	0.068	0.003
K107598	normal breast		30	23.3	20.6	8577	No	IN	No	No	WHITE	Pre-menopausal	No	No	28	Yes	Yes	1	1		None	No	13		0.014	0.004	0.238	0.009	0.413	0.307	0.014
K107600	normal breast	Yes	40	31.2	11.8	9699	No	IN	No	No	WHITE	Post-menopausal	No	No	32	Yes	Yes	2	18		None	No	12		0.006	0.005	0.046	0.004	0.885	0.05	0.004
K107616	normal breast		57	20.1	32.9	770	Yes	IN	No	No	WHITE	Post-menopausal	Yes	No	37	Yes	Yes	1	8		None	Yes	11		0.004	0.007	0.011	0.007	0.915	0.042	0.015
K107621	normal breast	Yes	47	32.3	20.9	31160	No	IN	No	No	WHITE	Uterine Ablation	No	No	26	Yes	Yes	2	3		None	No	13		0.005	0.018	0.047	0.012	0.875	0.037	0.005
K107623	normal breast	Yes	61	33.7	23.4	375	No	IN	No	No	WHITE	Post-menopausal	No	No	29	Yes	Yes	3	3		None	No	12		0.005	0.002	0.009	0.003	0.795	0.184	0.002
K107626	normal breast	Yes	45	17.8	4.4	7101	No	IN	No	Yes	~~OTHRACE	Uterine Ablation	No	No	17	Yes	Yes	3	9		None	No	12		0.373	0.529	0.023	0.008	0.023	0.039	0.004
K107627	normal breast	Yes	45	24.7	14.4	29926	No	IN	Yes	No	WHITE	Pre-menopausal	No	No	40	Yes	Yes	1	4		None	Yes	13		0.002	0.002	0.007	0.004	0.963	0.021	0.002
K107632	normal breast	Yes	64	20.5	6.5	31148	No	IN	No	No	WHITE	Post-menopausal	No	No	34	Yes	Yes	2	10		None	No	12		0.004	0.003	0.01	0.005	0.962	0.013	0.004
K107647	normal breast		58	22.5	23.9	9357	No	FL	No	No	WHITE	Post-menopausal	Yes	No	24	Yes	Yes	3	15		None	Yes	14		0.004	0.007	0.305	0.006	0.637	0.033	0.008
K107651	normal breast	Yes	50	43.6	9.1	31245	No	IN	No	No	WHITE	Pre-menopausal	Yes	No	24	Yes	Yes	2	23		None	No	13		0.003	0.003	0.008	0.002	0.938	0.045	0.001
K107656	normal breast	Yes	49	30.3	14.2	1502	No	MD	No	No	AFRNAMER	Uterine Ablation	No	No		None	No				None	No	11		0.888	0.015	0.022	0.011	0.017	0.028	0.019
K107659	normal breast		38	32.7	10.5	31154	No	IN	No	No	AFRNAMER	Pre-menopausal	No	No	22	Yes	Yes	1	3		None	No	12		0.88	0.002	0.011	0.003	0.076	0.026	0.003
K107662	normal breast	Yes	63	28.7	19.2	6618	No	IN	No	No	WHITE	Post-menopausal	No	No	33	Yes	Yes	2	2		None	Yes	11		0.006	0.003	0.01	0.003	0.964	0.01	0.004
K107675	normal breast		58	31.8	44.2	845079	No	IL	No	No	WHITE	Post-menopausal	Yes	No	17	No	Yes	1			None	Yes	12
K107689	normal breast		32	43.1	23.8	31470	No	TX	No	Yes	WHITE	Pre-menopausal	No	Yes	23	Yes	Yes	3	19		None	No	13		0.017	0.281	0.378	0.042	0.024	0.25	0.008
K107690	normal breast		60	16.8	6.9	31493	No	TX	No	No	ASIAN,CHINESE	Post-menopausal	No	No	30	Yes	Yes	2	6		None	No	14		0.004	0.003	0.005	0.978	0.004	0.004	0.003
K107692	normal breast		34	37.4	12	31466	No	TX	No	No	WHITE	Pre-menopausal	No	No	20	Yes	Yes	3	2		None	Yes	12		0.004	0.001	0.008	0.002	0.819	0.164	0.001
K107702	normal breast		61	26.2	14.1	31553	No	TX	No	No	WHITE	Post-menopausal	No	No	23	Yes	Yes	1	10		None	No	12		0.012	0.002	0.059	0.007	0.85	0.04	0.03
K107711	normal breast	Yes	67	21.1	3.9	31531	No	TX	No	No	ASIAN,CHINESE	Post-menopausal	No	No	22	Yes	Yes	2	12		None	No	9		0.003	0.022	0.004	0.961	0.003	0.004	0.002
K107714	normal breast	Yes	46	30.5	9.5	31492	No	TX	No	No	ASIAN,~~OTHASIAN	Uterine Ablation	No	No	27	Yes	Yes	2	16		None	No	12		0.004	0.006	0.957	0.013	0.007	0.007	0.007
K107720	normal breast	Yes	71	29.2	2.5	31374	No	TX	No	No	WHITE	Post-menopausal	Yes	No	24	Yes	Yes	4	10		None	No	13		0.003	0.005	0.009	0.004	0.967	0.01	0.002
K107756	normal breast	Yes	62	28	12.9	31475	No	TX	No	No	WHITE	Post-menopausal	Yes	No	32	Yes	Yes	2	8		None	No	12		0.003	0.013	0.017	0.004	0.944	0.016	0.004
K107760	normal breast		90	27.3	10.2	31521	No	TX	No	No	ASIAN	Post-menopausal	No	No	20	Yes	Yes	3	8		None	No	14		0.005	0.015	0.807	0.046	0.06	0.017	0.05
K107764	normal breast	Yes	51	31.5	12.3	31509	No	TX	No	No	ASIAN,~~OTHASIAN	Pre-menopausal	Yes	No	29	Yes	Yes	2	10		None	No	13		0.009	0.026	0.789	0.019	0.025	0.096	0.037
K107782	normal breast	Yes	68	26.4	9	31380	No	TX	No	No	ASIAN	Post-menopausal	Yes	No	25	Yes	Yes	2	5		None	No	14		0.009	0.012	0.007	0.918	0.003	0.003	0.047
K107784	normal breast	Yes	43	37.9	7.8	31518	No	TX	No	Yes	WHITE	Pre-menopausal	Yes	No	25	Yes	Yes	1	6		None	No	12		0.03	0.575	0.047	0.03	0.038	0.274	0.006
K107788	normal breast	Yes	36	18.2	24.1	31512	No	TX	No	No	WHITE	Pre-menopausal	No	No	33	Yes	Yes	2	14		None	No	15		0.041	0.005	0.017	0.006	0.808	0.119	0.005
K107793	normal breast		32	32.9	51.6	1242469	No	IN	No	No	WHITE	Pre-menopausal	Yes	No		None	Yes	0			None	None	13		0.004	0.004	0.015	0.005	0.958	0.011	0.004
K107794	normal breast		60	24.9	12.8	1145079	No	TX	No	No	WHITE	Post-menopausal	No	No	17	No	Yes	2			None	Yes	13		0.002	0.006	0.012	0.004	0.951	0.022	0.002
K107795	normal breast		44	20.9	12.6	945079	No	IN	No	No	WHITE	Post-menopausal	Yes	No	28	Yes	Yes	3	7		None	No	14
K107799	normal breast	Yes	43	30.8	9	31263	No	IN	No	No	Black or African American	Uterine Ablation	No	No	20	No	Yes	1			None	No	11		0.686	0.087	0.132	0.027	0.029	0.035	0.003
K107800	normal breast	Yes	41	37.1	9.2	31277	No	TX	No	Yes	WHITE	Pre-menopausal	No	No	20	Yes	Yes	2	3		None	No	12		0.007	0.384	0.174	0.022	0.257	0.154	0.003
K107819	normal breast		57	24.5	11.1	31551	No	TX	No	No	WHITE	Post-menopausal	Yes	No	23	Yes	Yes	2	21		None	Yes	14		0.004	0.005	0.03	0.003	0.915	0.041	0.003
K107841	normal breast	Yes	53	28.8	10.5	31127	No	IN	No	No	Black or African American	Post-menopausal	No	No	33	Yes	Yes	1	4		None	No	15		0.664	0.004	0.052	0.003	0.035	0.238	0.003
K107856	normal breast		43	27	11.3	8906	No	IN	No	No	WHITE	Pre-menopausal	No	No	25	Yes	Yes	1	2		None	Yes	11		0.003	0.002	0.009	0.002	0.96	0.019	0.005
K107866	normal breast		42	42.2	13.2	7175	No	IN	No	No	WHITE	Pre-menopausal	No	No	17	Yes	Yes	2	15		None	No	12		0.006	0.008	0.019	0.007	0.672	0.279	0.009
K107872	normal breast		52	31.2	52.3	1241771	No	IN	Yes	No	WHITE	Post-menopausal	Yes	No	18	Yes	Yes	2	1		None	Yes	14		0.003	0.006	0.015	0.005	0.957	0.008	0.006
K107874	normal breast		32	34.9	58.6	1241522	No	IN	No	No	WHITE	Uterine Ablation	Yes	No	25	Yes	Yes	3	2		None	No	9		0.003	0.006	0.031	0.004	0.864	0.091	0.002
K107875	normal breast		28	34.3	23.5	1241769	No	IN	No	No	WHITE	Pre-menopausal	No	No		None	No				None	No	11		0.011	0.003	0.023	0.003	0.917	0.038	0.005
K107886	normal breast		38	26.6	18.9	7333	No	IN	No	No	WHITE	Pre-menopausal	No	No	15	Yes	Yes	3	8		None	Yes	10		0.007	0.002	0.021	0.002	0.337	0.629	0.002
K107893	normal breast		25	31.5	9.8	31674	No	IN	No	Yes	Black or African American	Pre-menopausal	No	No		None	No				None	No	13		0.161	0.052	0.665	0.014	0.022	0.077	0.009
K107903	normal breast	Yes	26	20.3	8.4	6685	No	IL	No	No	WHITE	Pre-menopausal	No	No	20	Yes	Yes	2	9		None	No	13		0.007	0.004	0.016	0.005	0.805	0.159	0.004
K107908	normal breast	Yes	31	19.2	34.4	31694	No	IN	No	No	Black or African American	Pre-menopausal	No	No	18	Yes	Yes	3	2		None	No	15		0.681	0.008	0.035	0.008	0.173	0.085	0.01
K107911	normal breast		38	23.5	18.1	31273	No	IN	No	No	WHITE	Pre-menopausal	No	No	30	Yes	Yes	2	5		None	No	9		0.004	0.002	0.007	0.002	0.907	0.077	0.001
K107913	normal breast		55	29.9	13.8	31625	No	IN	Yes	No	WHITE	Post-menopausal	Yes	No	36	Yes	Yes	1	24		None	No	13		0.004	0.008	0.022	0.028	0.809	0.118	0.011
K107919	normal breast		67	21.8	6.3	31628	No	IN	Yes	No	WHITE	Post-menopausal	No	No	33	Yes	Yes	2	20		None	No	11		0.002	0.003	0.008	0.002	0.527	0.457	0.001
K107929	normal breast		48	30.9	10.8	31627	No	IN	No	Yes	WHITE	Pre-menopausal	No	No	29	Yes	Yes	2	24		None	Yes	13		0.026	0.1	0.036	0.021	0.762	0.048	0.007
K107934	normal breast		43	23.3	13.6	31680	No	MI	No	No	WHITE	Pre-menopausal	Yes	No	31	Yes	Yes	2	14		None	No	12		0.009	0.006	0.03	0.011	0.869	0.065	0.01
K107935	normal breast		71	23.3	8.7	6668	No	IN	No	No	WHITE	Post-menopausal	No	No	27	Yes	Yes	2	1		None	Yes	13		0.004	0.004	0.019	0.004	0.841	0.124	0.004
K107936	normal breast		55	34.1	8.1	31647	No	IN	No	Yes	WHITE	Post-menopausal	Yes	No	24	Yes	Yes	3	16		None	Yes	12		0.008	0.002	0.013	0.004	0.945	0.025	0.003
K107954	normal breast		38	28	20.9	31641	No	IN	No	No	WHITE	Pre-menopausal	No	No	26	Yes	Yes	2	2		None	Yes	15		0.004	0.002	0.008	0.003	0.971	0.008	0.004
K107956	normal breast		60	23.2	14.8	31240	No	IN	No	No	WHITE	Post-menopausal	No	Yes	39	Yes	Yes	1	5		None	No	14		0.003	0.006	0.02	0.007	0.949	0.012	0.004
K107961	normal breast	Yes	46	29.9	6.6	31678	No	IN	No	No	Black or African American	Post-menopausal	No	No	19	Yes	Yes	3	2		None	Yes	12		0.966	0.004	0.006	0.007	0.006	0.008	0.003
K107975	normal breast	Yes	35	25.4	26.1	31427	No	IN	No	No	Black or African American	Pre-menopausal	No	No		None	No				None	No	13		0.697	0.011	0.042	0.006	0.152	0.085	0.007
K107977	normal breast		68	28.3	3	7461	Yes	IN	No	No	WHITE	Post-menopausal	No	No	19	No	Yes	3			None	No	15		0.006	0.002	0.012	0.004	0.906	0.068	0.003
K107985	normal breast	Yes	47	26.5	23.1	31258	No	IN	No	No	Black or African American	Pre-menopausal	No	No	30	Yes	Yes	3	9		None	Yes	13		0.513	0.004	0.084	0.006	0.053	0.329	0.012
K107989	normal breast	Yes	38	36.3	12.8	31752	No	IN	No	No	Black or African American	Uterine Ablation	No	No	21	Yes	Yes	1	4		None	No	13		0.702	0.061	0.018	0.19	0.009	0.015	0.005
K107990	normal breast	Yes	29	24.5	8.2	31794	No	IN	Yes	No	Black or African American	Pre-menopausal	No	No	19	Yes	Yes	2	10		None	No	14		0.593	0.004	0.024	0.004	0.155	0.217	0.003
K107992	normal breast	Yes	37	35.9	11	31220	No	IN	No	No	Black or African American	Pre-menopausal	No	No	25	Yes	Yes	2	16		None	No	12		0.859	0.035	0.031	0.033	0.017	0.015	0.01
K108001	normal breast		41	50.7	7.7	653	No	IN	No	No	WHITE	Uterine Ablation	No	No	22	Yes	Yes	1	1		None	No	13		0.002	0.006	0.021	0.006	0.845	0.118	0.002
K108003	normal breast		39	24.3	12.2	31806	No	IN	No	No	WHITE	Pre-menopausal	No	No	27	Yes	Yes	2	20		None	No	12		0.006	0.064	0.108	0.005	0.352	0.463	0.003
K108007	normal breast		42	22.7	7.4	31736	No	AZ	No	No	WHITE	Uterine Ablation	No	Yes	22	Yes	Yes	2	3		None	No	12		0.009	0.002	0.016	0.002	0.904	0.062	0.004
K108009	normal breast		35	31.3	9.3	2595	No	IN	No	Yes	WHITE	Pre-menopausal	Yes	No	19	Yes	Yes	3	2		None	Yes	11		0.003	0.003	0.019	0.004	0.931	0.039	0.002
K108010	normal breast		46	29	10.4	31810	No	IN	No	No	WHITE	Pre-menopausal	No	No	21	Yes	Yes	2	16		None	Yes	12		0.009	0.009	0.02	0.008	0.841	0.102	0.011
K108012	normal breast		45	24.3	14.1	7449	No	IN	No	No	WHITE	Pre-menopausal	No	No	34	Yes	Yes	3	4		None	No	13		0.002	0.006	0.167	0.008	0.793	0.007	0.017
K108017	normal breast		38	22.1	10.9	31727	No	IN	No	No	WHITE	Pre-menopausal	No	No	24	Yes	Yes	4	48		None	No	12		0.004	0.005	0.016	0.003	0.94	0.029	0.003
K108020	normal breast		53	26.4	12.1	9432	No	IN	No	No	WHITE	Pre-menopausal	No	No	21	Yes	Yes	2	38		None	No	12		0.002	0.006	0.02	0.011	0.929	0.026	0.007
K108022	normal breast		63	19.5	4.3	31826	No	NC	No	No	WHITE	Post-menopausal	No	No	25	Yes	Yes	2	6		None	No	13		0.003	0.007	0.024	0.008	0.939	0.015	0.004
K108025	normal breast		45	29.4	61.1	1240289	No	IN	No	No	WHITE	Pre-menopausal	Yes	No	20	No	Yes	2			None	No	12
K108026	normal breast		52	24.4	44	1240489	No	IN	No	No	WHITE	Post-menopausal	Yes	No	36	No	Yes	1			None	No	12
K108034	normal breast	Yes	41	31.6	52.5	1241456	No	IN	No	No	WHITE	Pre-menopausal	No	No	20	No	Yes	3			None	No	14		0.002	0.005	0.009	0.003	0.971	0.007	0.004
K108042	normal breast		56	33.3	7	7349	No	IN	No	No	WHITE	Post-menopausal	No	No	28	Yes	Yes	2	18		None	No	13		0.003	0.002	0.007	0.002	0.955	0.03	0.002
K108044	normal breast		57	24	6.9	29812	No	IN	No	No	WHITE	Post-menopausal	No	No	29	Yes	Yes	2	6		None	No	12		0.002	0.008	0.017	0.006	0.953	0.013	0.002
K108045	normal breast		49	23.3	10.3	31779	No	IN	No	No	WHITE	Pre-menopausal	Yes	No	32	Yes	Yes	2	4		None	No	17		0.014	0.002	0.008	0.002	0.903	0.067	0.004
K108049	normal breast		34	26.9	8.7	31076	No	IN	No	No	WHITE	Pre-menopausal	No	No	19	Yes	Yes	3	3		None	Yes	11		0.003	0.003	0.014	0.003	0.83	0.144	0.003
K108050	normal breast		56	21.5	12.2	7324	No	IN	No	No	WHITE	Pre-menopausal	Yes	No	34	Yes	Yes	2	10		None	No	12		0.002	0.002	0.007	0.003	0.968	0.017	0.002
K108052	normal breast		47	24.9	9.2	7174	No	IN	No	No	WHITE	Pre-menopausal	No	No	26	Yes	Yes	2	8		None	Yes	16		0.007	0.004	0.019	0.003	0.571	0.394	0.003
K108057	normal breast		63	25.5	12.8	10026	No	IN	No	No	WHITE	Post-menopausal	No	Yes	19	Yes	Yes	4	4		None	No	14		0.003	0.01	0.036	0.011	0.916	0.018	0.006
K108061	normal breast		74	26	3.3	7975	No	IN	No	No	WHITE	Post-menopausal	No	No	23	Yes	Yes	3	27		None	No	13		0.034	0.001	0.013	0.002	0.451	0.495	0.003
K108067	normal breast		53	21.8	10.5	31770	No	IN	No	No	WHITE	Post-menopausal	No	No	28	Yes	Yes	3	24		None	No	12		0.012	0.002	0.321	0.003	0.524	0.124	0.014
K108070	normal breast		63	21	8.9	942	No	IN	Yes	No	WHITE	Post-menopausal	Yes	Yes	24	Yes	Yes	2	24		None	No	13		0.003	0.012	0.442	0.02	0.089	0.431	0.003
K108077	normal breast		56	27.6	13.7	9133	No	IN	No	No	WHITE	Post-menopausal	Yes	No	19	Yes	Yes	1	2		None	No	12		0.02	0.003	0.018	0.003	0.882	0.069	0.005
K108082	normal breast		62	27.6	8.6	1240189	No	IN	No	No	WHITE	Post-menopausal	Yes	No	33	Yes	Yes	2	14		None	Yes	13		0.015	0.004	0.037	0.003	0.309	0.627	0.004
K108091	normal breast		61	28	12.7	31235	No	IN	No	No	WHITE	Post-menopausal	Yes	No	23	Yes	Yes	4	23		None	Yes	16		0.004	0.002	0.009	0.003	0.178	0.802	0.001
K108092	normal breast		29	22.4	20.7	31783	No	IN	No	No	WHITE	Pre-menopausal	No	No	22	Yes	Yes	1	9		None	Yes	13		0.002	0.014	0.023	0.005	0.871	0.083	0.003
K108099	normal breast	Yes	58	31.2	3.6	31890	No	IN	No	No	Black or African American	Post-menopausal	No	No	16	No	Yes	2			None	Yes	13		0.759	0.007	0.036	0.008	0.169	0.012	0.008
K108100	normal breast	Yes	56	35.6	8.5	31897	No	IN	No	No	Black or African American	Post-menopausal	No	No	23	Yes	Yes	5	33		None	No	12		0.892	0.003	0.014	0.006	0.035	0.045	0.004
K108110	normal breast		47	30.1	30.5	1064	No	IN	No	No	WHITE	Pre-menopausal	Yes	No	34	Yes	Yes	2	14		None	No	12		0.027	0.003	0.017	0.003	0.925	0.019	0.006
K108116	normal breast		32	31.4	13.4	31920	No	IN	No	No	WHITE	Pre-menopausal	No	No	30	Yes	Yes	1	6		None	No	11		0.011	0.003	0.032	0.004	0.178	0.77	0.002
K108119	normal breast		61	37.4	5.5	31825	No	IN	Yes	No	WHITE	Post-menopausal	No	No	19	Yes	Yes	4	107		None	Yes	14		0.003	0.002	0.008	0.002	0.956	0.027	0.002
K108121	normal breast		59	22.1	6.2	2701	No	IN	No	No	WHITE	Post-menopausal	Yes	No	26	Yes	Yes	2	12		None	Yes	13		0.005	0.002	0.008	0.006	0.959	0.017	0.002
K108123	normal breast		57	33.3	5.3	31833	No	IN	No	No	WHITE	Post-menopausal	No	No	20	Yes	Yes	3	6		None	No	10
K108125	normal breast	Yes	47	24.9	6	31924	No	IN	No	No	Black or African American	Post-menopausal	Yes	No	22	Yes	Yes	2	10		None	No	11		0.777	0.019	0.059	0.017	0.049	0.075	0.005
K108127	normal breast		33	37.1	13.5	31985	No	IN	No	No	WHITE	Uterine Ablation	No	No	21	Yes	Yes	2	6		None	No	12		0.006	0.023	0.077	0.033	0.808	0.042	0.011
K108136	normal breast		41	31.2	18.3	2727	No	IN	No	No	WHITE	Pre-menopausal	Yes	No	27	Yes	Yes	2	24		None	No	14		0.002	0.026	0.074	0.01	0.859	0.025	0.003
K108137	normal breast		53	22.5	21.3	741	No	IN	No	No	WHITE	Pre-menopausal	No	No	29	Yes	Yes	1	3		None	Yes	13		0.004	0.005	0.017	0.005	0.8	0.163	0.005
K108140	normal breast		56	37.8	6	31841	No	IN	No	No	WHITE	Post-menopausal	No	No	26	Yes	Yes	2	1		None	Yes	11		0.006	0.007	0.249	0.007	0.698	0.025	0.007
K108145	normal breast		65	24	6.4	31918	No	ME	No	No	WHITE	Post-menopausal	Yes	No	31	Yes	Yes	4	24		None	No	13		0.003	0.003	0.179	0.003	0.734	0.075	0.002
K108147	normal breast		57	27.1	7.5	577	No	IN	No	No	WHITE	Post-menopausal	No	No	29	Yes	Yes	2	40		None	No	12		0.009	0.025	0.047	0.006	0.747	0.161	0.004
K108156	normal breast		34	33.8	5.1	31935	No	IN	No	No	WHITE	Post-menopausal	No	No	21	Yes	Yes	2	6		None	Yes	13		0.004	0.004	0.032	0.003	0.896	0.059	0.002
K108157	normal breast		61	39.7	14.6	3391	No	IN	No	No	WHITE	Post-menopausal	No	No	22	Yes	Yes	4	9		None	No	13		0.003	0.005	0.112	0.006	0.834	0.035	0.006
K108163	normal breast		74	29.3	8	31928	No	IN	No	No	Black or African American	Uterine Ablation	No	No	27	Yes	Yes	1	5		None	No	11		0.788	0.02	0.056	0.052	0.014	0.02	0.051
K108168	normal breast		38	35.1	27.2	7609	No	IN	No	No	WHITE	Pre-menopausal	No	No	35	Yes	Yes	1	1		None	No	12		0.002	0.005	0.015	0.005	0.959	0.01	0.003
K108169	normal breast		47	45.3	23.7	7608	No	IN	No	No	WHITE	Pre-menopausal	No	No	28	Yes	Yes	3	9		None	No	9		0.006	0.013	0.205	0.015	0.716	0.041	0.003
K108171	normal breast		27	23.3	18.6	32032	No	IN	No	No	WHITE	Pre-menopausal	No	No	23	Yes	Yes	1	6		None	No	13		0.009	0.003	0.014	0.007	0.811	0.152	0.004
K108177	normal breast		55	46.4	11.9	31952	No	IN	No	No	WHITE	Post-menopausal	No	No	24	Yes	Yes	4	3		None	No	13		0.003	0.029	0.03	0.026	0.895	0.013	0.003
K108191	normal breast		60	21.5	15.6	1298	No	IN	No	No	WHITE	Post-menopausal	Yes	No	23	Yes	Yes	5	54		None	Yes	14		0.028	0.003	0.036	0.003	0.868	0.046	0.016
K108195	normal breast	Yes	27	27.4	14.7	32025	No	TX	No	No	Black or African American	Pre-menopausal	No	No		None	No				None	No	12		0.631	0.002	0.032	0.003	0.269	0.058	0.004
K108197	normal breast		41	27.5	11.9	31965	No	IN	No	No	WHITE	Pre-menopausal	No	No	29	Yes	Yes	3	12		None	No	13		0.004	0.007	0.12	0.01	0.667	0.184	0.007
K108198	normal breast		59	41.5	4	31986	No	IN	No	No	WHITE	Post-menopausal	No	No	23	Yes	Yes	1	1		None	No	10		0.009	0.003	0.04	0.003	0.264	0.677	0.003
K108205	normal breast		31	41.5	19.7	1125	No	IN	No	No	WHITE	Pre-menopausal	No	No	27	Yes	Yes	1	5		None	Yes	10
K108225	normal breast		38	20	20.5	1240789	No	IN	No	Yes	WHITE	Pre-menopausal	No	No	29	Yes	Yes	3	35		None	No	12		0.006	0.004	0.027	0.005	0.817	0.139	0.003
K108239	normal breast		38	20.7	8.6	30079	No	IN	No	No	WHITE	Pre-menopausal	Yes	No	23	Yes	Yes	2	36		None	No	13		0.005	0.003	0.014	0.003	0.91	0.063	0.002
K108244	normal breast		54	20.8	12	31866	No	IN	No	No	WHITE	Post-menopausal	No	No	26	Yes	Yes	2	25		None	No	13		0.006	0.003	0.029	0.005	0.911	0.043	0.003
K108245	normal breast		55	30.3	6.2	31917	No	KY	No	No	WHITE	Post-menopausal	Yes	No	27	Yes	Yes	2	10		None	Yes	10		0.002	0.009	0.015	0.015	0.897	0.054	0.007
K108249	normal breast		65	29.1	12.1	32000	No	IN	No	No	WHITE	Post-menopausal	No	No	27	Yes	Yes	3	24		None	No	13		0.006	0.003	0.039	0.004	0.905	0.037	0.006
K108257	normal breast		66	39.3	4.2	32030	No	IN	No	No	WHITE	Post-menopausal	No	No	19	Yes	Yes	3	2		None	No	10		0.003	0.005	0.029	0.01	0.931	0.018	0.005
K108265	normal breast		35	20	22.8	31978	No	IN	No	No	WHITE	Pre-menopausal	No	No	29	Yes	Yes	2	24		None	No	12		0.005	0.008	0.036	0.008	0.796	0.143	0.005
K108270	normal breast		61	31.9	8.8	31981	No	IN	No	No	WHITE	Post-menopausal	No	No	28	Yes	Yes	2	2		None	No	13		0.004	0.001	0.004	0.002	0.976	0.011	0.002
K108287	normal breast		29	23.2	20.9	2188	No	IN	No	No	WHITE	Pre-menopausal	No	No	23	Yes	Yes	1	3		None	No	10		0.014	0.004	0.028	0.003	0.921	0.027	0.003
K108295	normal breast		31	39.1	16.6	32045	No	MI	No	No	WHITE	Pre-menopausal	No	No	30	Yes	Yes	1	13		None	Yes	14		0.004	0.002	0.012	0.004	0.768	0.209	0.002
K108324	normal breast		42	23.7	7.8	1241546	No	MI	No	No	ASIAN,~~OTHASIAN	Pre-menopausal	No	No	20	Yes	Yes	2	24		None	No	13		0.01	0.048	0.524	0.129	0.029	0.082	0.179
K108345	normal breast	Yes	65	24	7.6	1241436	No	MI	No	Yes	Black or African American	Post-menopausal	Yes	No	30	Yes	Yes	2	24		None	No	14		0.796	0.002	0.019	0.004	0.097	0.076	0.005
K108346	normal breast		53	34.2	8.3	1241525	No	MI	Yes	No	WHITE	Pre-menopausal	No	No	24	Yes	Yes	4	8		None	No	13		0.012	0.004	0.045	0.008	0.805	0.124	0.003
K108349	normal breast		66	22.8	11.4	1241506	No	MI	No	No	WHITE	Post-menopausal	No	No	31	Yes	Yes	2	6		None	No	13		0.005	0.016	0.019	0.011	0.911	0.025	0.015
K108358	normal breast		64	33.4	8.6	1241564	Yes	MI	No	No	WHITE	Post-menopausal	No	No	34	Yes	Yes	3	20		None	No	14		0.015	0.003	0.034	0.004	0.753	0.184	0.007
K108365	normal breast		38	28.2	9.2	1241424	No	MI	No	No	WHITE	Pre-menopausal	No	No	26	Yes	Yes	3	25		None	No	13		0.009	0.002	0.008	0.002	0.962	0.015	0.002
K108369	normal breast	Yes	64	29.9	4.7	1241449	No	MI	No	No	Black or African American	Post-menopausal	No	No	33	Yes	Yes	1	3		None	No	11		0.49	0.056	0.237	0.038	0.108	0.041	0.031
K108373	normal breast	Yes	71	32.6	4.2	1241556	No	MI	No	No	Black or African American	Post-menopausal	No	No	22	Yes	Yes	2	12		None	No	12		0.941	0.013	0.007	0.013	0.005	0.007	0.013
K108407	normal breast		60	32.2	6.5	1241628	No	MI	No	No	WHITE	Post-menopausal	Yes	No	24	Yes	Yes	1	6		None	Yes	12
K108417	normal breast		63	21.9	6	1241503	No	MI	No	No	WHITE	Post-menopausal	No	No	30	Yes	Yes	1	1		None	No	13		0.005	0.002	0.214	0.007	0.251	0.512	0.008
K108420	normal breast		60	23.6	8.1	1241452	No	MI	Yes	No	WHITE	Post-menopausal	No	No	26	Yes	Yes	2	10		None	Yes	16		0.005	0.006	0.167	0.004	0.545	0.272	0.002
K108429	normal breast		55	25	7.5	1241621	No	MI	No	No	WHITE	Post-menopausal	No	No	38	Yes	Yes	2	30		None	No	11		0.004	0.005	0.084	0.005	0.874	0.022	0.007
K108435	normal breast	Yes	51	38.6	8	1241501	No	MI	No	No	Black or African American	Post-menopausal	Yes	No	24	Yes	Yes	3	19		None	No	11		0.871	0.007	0.045	0.006	0.02	0.049	0.002
K108436	normal breast		36	23.9	14.7	1241529	No	MI	No	Yes	WHITE	Pre-menopausal	No	No	29	Yes	Yes	3	26		None	No	10		0.002	0.024	0.876	0.009	0.069	0.016	0.004
K108441	normal breast	Yes	51	24.1	11.9	1241633	No	MI	No	No	Black or African American	Pre-menopausal	No	No	31	Yes	Yes	1	6		None	No	12		0.894	0.004	0.021	0.007	0.024	0.023	0.026
K108445	normal breast		59	52.1	7.1	1241519	No	MI	No	No	WHITE	Post-menopausal	Yes	No	31	Yes	Yes	2	6		None	No	12		0.002	0.002	0.006	0.002	0.914	0.073	0.001
K108463	normal breast	Yes	72	23.9	14.3	1241646	No	MI	No	No	Black or African American	Uterine Ablation	Yes	No	40	Yes	Yes	1	6		None	Yes	12		0.658	0.009	0.211	0.028	0.042	0.044	0.008
K108465	normal breast		71	41.9	4.9	1241647	No	MI	No	No	WHITE	Pre-menopausal	No	No	19	Yes	Yes	4	2		None	No	11		0.008	0.002	0.006	0.003	0.899	0.08	0.002
K108467	normal breast		27	24.7	9.7	1241622	No	MI	No	No	WHITE	Pre-menopausal	No	No	17	Yes	Yes	1	2		None	Yes	14		0.003	0.002	0.012	0.003	0.919	0.059	0.002
K108468	normal breast		59	26.4	7.9	1241649	No	MI	No	No	WHITE	Post-menopausal	Yes	No	27	Yes	Yes	2	20		None	No	12		0.004	0.002	0.013	0.003	0.943	0.031	0.005
K108480	normal breast		57	30.8	10.6	1241419	Yes	MI	Yes	No	WHITE	Post-menopausal	No	No	30	Yes	Yes	3	8		None	No	12		0.014	0.004	0.037	0.008	0.381	0.551	0.004
K108485	normal breast		60	26.6	11.9	31712	No	IN	No	No	WHITE	Post-menopausal	No	No	17	Yes	Yes	3	12		None	Yes	14		0.004	0.005	0.024	0.005	0.907	0.052	0.002
K108495	normal breast		58	24.2	14	1241821	No	NJ	Yes	No	WHITE	Post-menopausal	No	No	26	Yes	Yes	3	28		None	No	13		0.005	0.015	0.029	0.004	0.351	0.592	0.004
K108497	normal breast		40	21.6	13.8	30367	No	IN	No	No	WHITE	Pre-menopausal	No	No	38	Yes	Yes	1	1		None	No	14		0.004	0.002	0.012	0.004	0.4	0.573	0.004
K108507	normal breast		54	19.5	6.6	7173	No	IN	No	No	WHITE	Post-menopausal	Yes	No	28	Yes	Yes	3	12		None	No	16		0.008	0.003	0.009	0.003	0.951	0.016	0.01
K108519	normal breast	Yes	25	21.3	16.5	1241870	No	IN	No	No	Black or African American	Pre-menopausal	No	No		None	No				None	No	11
K108533	normal breast		40	21.6	7.1	1241807	No	IN	No	No	WHITE	Pre-menopausal	No	No	23	Yes	Yes	5	55		None	No	16		0.006	0.004	0.011	0.006	0.893	0.078	0.002
K108534	normal breast		49	27	8.3	1241701	No	IN	No	No	WHITE	Pre-menopausal	No	No	21	Yes	Yes	5	54		None	No	13		0.005	0.02	0.1	0.01	0.835	0.026	0.004
K108554	normal breast		61	22.7	8.2	1241763	No	IN	No	No	ASIAN,CHINESE	Post-menopausal	Yes	No	42	Yes	Yes	1	3		None	No	17		0.005	0.006	0.005	0.971	0.003	0.005	0.004
K108596	normal breast		67	23.4	5.7	1242535	No	NY	No	No	ASIAN,CHINESE	Post-menopausal	No	No	38	Yes	Yes	1	15	6	Yes	No	15		0.007	0.004	0.015	0.941	0.009	0.011	0.013
K108603	normal breast		46	24.2	32.4	1242472	No	NY	No	No	Black or African American	Pre-menopausal	Yes	No	36	Yes	Yes	2	30	5	Yes	No	13		0.903	0.002	0.007	0.004	0.057	0.026	0.002
K108604	normal breast		46	19.2	5.1	1242280	No	NY	Yes	No	WHITE	Post-menopausal	Yes	Yes	28	Yes	Yes	2	4	6	Yes	No	12		0.002	0.002	0.008	0.003	0.48	0.503	0.002
K108610	normal breast		51	25.3	9.7	1241841	No	IA	No	No	ASIAN,CHINESE	Pre-menopausal	No	No	30	Yes	Yes	2	22		None	No	13		0.022	0.006	0.011	0.93	0.007	0.008	0.016
K108623	normal breast		55	26.4	8.4	1242544	No	NY	No	No	Black or African American	Post-menopausal	Yes	No	17	Yes	Yes	1	8	6	Yes	Yes	9		0.645	0.007	0.051	0.009	0.247	0.038	0.003
K108624	normal breast		56	21.6	26.9	1242345	No	NY	No	No	WHITE	Post-menopausal	Yes	No	41	Yes	Yes	1	8	6	Yes	Yes	12		0.005	0.006	0.035	0.018	0.88	0.032	0.023
K108626	normal breast	Yes	34	25.3	15.3	1241733	No	IN	No	No	Black or African American	Pre-menopausal	No	No	25	Yes	Yes	1	4		None	No	11		0.935	0.013	0.012	0.006	0.013	0.019	0.002
K108646	normal breast		50	24	18.7	1242517	No	NJ	No	Yes	WHITE	Pre-menopausal	Yes	Yes	25	Yes	Yes	3	18	6	Yes	No	11		0.033	0.501	0.171	0.086	0.079	0.114	0.015
K108653	normal breast		31	24.2	11.7	1242509	No	FL	No	Yes	WHITE	Pre-menopausal	Yes	No	29	Yes	Yes	1	6	4	Yes	No	11
K108654	normal breast		50	25.5	13.3	1242450	No	NY	No	No	WHITE	Pre-menopausal	No	No	35	Yes	Yes	2	20	6	Yes	No	13		0.007	0.012	0.026	0.01	0.905	0.036	0.005
K108657	normal breast		41	28.8	27	1242553	No	NY	No	Yes	WHITE	Pre-menopausal	No	No	33	Yes	Yes	1	12	5	Yes	No	12		0.181	0.004	0.012	0.004	0.569	0.219	0.011
K108658	normal breast		65	30	4.5	1242538	No	NY	No	No	Black or African American	Post-menopausal	Yes	No		No	Yes	0			Yes	Yes	16		0.778	0.01	0.026	0.005	0.083	0.093	0.005
K108661	normal breast		56	21.5	32.1	1242383	No	NY	Yes	No	WHITE	Post-menopausal	Yes	No	41	Yes	Yes	2	7	6	Yes	No	13		0.003	0.006	0.037	0.005	0.888	0.058	0.003
K108667	normal breast		48	24.5	13	1242534	No	NJ	No	No	WHITE	Pre-menopausal	Yes	No	30	Yes	Yes	2	17	6	Yes	No	12		0.002	0.01	0.04	0.012	0.832	0.1	0.003
K108669	normal breast		35	23.9	11.1	1242561	No	NY	No	No	Black or African American	Pre-menopausal	Yes	No		None	No				Yes	No	13
K108673	normal breast		48	19.9	11.9	1242560	No	NY	No	No	WHITE	Pre-menopausal	No	No	29	Yes	Yes	2	4	6	Yes	No	14		0.006	0.003	0.02	0.003	0.944	0.021	0.003
K108686	normal breast		56	29.9	14.1	1242482	No	NJ	No	No	WHITE	Post-menopausal	No	No	31	Yes	Yes	2	11	6	Yes	No	12		0.004	0.005	0.388	0.005	0.531	0.065	0.002
K108703	normal breast	Yes	35	29.8	27.7	1242513	No	NJ	No	No	WHITE	Pre-menopausal	No	No	30	Yes	Yes	2	16	2	Yes	No	10		0.004	0.006	0.015	0.006	0.945	0.02	0.004
K108704	normal breast	Yes	45	21.9	12.9	1242575	No	IN	Yes	No	WHITE	Pre-menopausal	No	No	30	Yes	Yes	2	2	6	Yes	No	12		0.01	0.004	0.136	0.008	0.666	0.171	0.006
K108719	normal breast		33	25.4	18.4	1242684	No	AZ	No	Yes	WHITE	Pre-menopausal	No	No	29	Yes	Yes	1	25	4	Yes	No	13		0.002	0.022	0.825	0.017	0.119	0.013	0.002
K108720	normal breast	Yes	55	22.4	14	1242675	No	AZ	No	No	Black or African American	Uterine Ablation	No	No	16	Yes	Yes	3	6	6	No	No	12		0.825	0.019	0.068	0.021	0.024	0.033	0.009
K108733	normal breast	Yes	54	40.6	9.6	1242726	No	AZ	No	No	Black or African American	Uterine Ablation	No	No	34	Yes	Yes	2	18	6	Yes	No	16		0.734	0.018	0.079	0.047	0.049	0.066	0.006
K108734	normal breast	Yes	28	25.4	9.9	1242720	No	AZ	No	No	Black or African American	Pre-menopausal	No	No		None	No				Yes	No	12		0.893	0.01	0.03	0.011	0.023	0.025	0.007
K108736	normal breast		36	40.4	20.5	1242676	No	AZ	No	No	WHITE	Pre-menopausal	No	No	35	Yes	Yes	2	2	2	Yes	No	12		0.005	0.012	0.02	0.025	0.895	0.035	0.008
K108742	normal breast		34	23.8	11.6	1242729	No	AZ	No	No	WHITE	Uterine Ablation	No	Yes	28	Yes	Yes	2	24	4	Yes	Yes	10		0.007	0.006	0.059	0.008	0.892	0.019	0.009
K108750	normal breast	Yes	54	30.7	10.8	1242665	No	AZ	Yes	No	WHITE	Post-menopausal	No	No	28	Yes	Yes	1	24	6	Yes	Yes	12		0.003	0.002	0.016	0.005	0.948	0.024	0.002
K108751	normal breast		38	24.2	7.7	1242750	No	AZ	No	No	AMINALNA	Pre-menopausal	No	No	19	Yes	Yes	6	63	5	Yes	No	13		0.008	0.835	0.037	0.077	0.011	0.014	0.017
K108772	normal breast		53	34	9.3	1242706	No	AZ	No	No	WHITE	Pre-menopausal	No	No	25	Yes	Yes	2	3	6	Yes	No	12		0.006	0.003	0.016	0.004	0.824	0.145	0.003
K108781	normal breast		55	33.1	6.6	1242700	No	AZ	No	No	WHITE	Post-menopausal	No	No	21	Yes	Yes	2	22	6	Yes	No	15		0.002	0.004	0.019	0.004	0.946	0.022	0.003
K108796	normal breast	Yes	71	18.2	3.4	1242664	No	AZ	No	No	Black or African American	Post-menopausal	Yes	No	33	Yes	Yes	1	11	6	Yes	Yes	13		0.357	0.005	0.053	0.007	0.358	0.215	0.005
K108797	normal breast	Yes	34	30.2	6.7	1242719	No	MD	No	No	Black or African American	Pre-menopausal	No	No	20	Yes	Yes	2	2	6	No	No	12		0.921	0.007	0.02	0.02	0.008	0.009	0.015
K108801	normal breast		46	30.8	17.4	1242690	No	GA	No	No	Black or African American	Pre-menopausal	No	No	30	Yes	Yes	2	24	5	Yes	No	18		0.776	0.029	0.049	0.018	0.04	0.085	0.002
K108809	normal breast	Yes	31	24.1	16.9	1242695	No	AZ	No	No	WHITE,ASIAN,~~OTHASIAN	Pre-menopausal	No	No	29	Yes	Yes	2	26	1	Yes	No	12		0.002	0.007	0.064	0.669	0.184	0.071	0.003
K108820	normal breast	Yes	40	21.5	12.4	9234	Yes	IN	No	No	WHITE	Pre-menopausal	No	No	30	No	Yes	2			Yes	No	12		0.003	0.006	0.187	0.044	0.668	0.082	0.009
K108829	normal breast		52	39.3	4.8	7158	No	IN	No	No	WHITE	Post-menopausal	No	No	18	Yes	Yes	2	30	6	Yes	No	11		0.003	0.002	0.011	0.004	0.508	0.469	0.002
K108836	normal breast	Yes	65	24.2	16.1	2788	No	IN	No	No	WHITE	Post-menopausal	Yes	No	33	Yes	Yes	3	3	6	Yes	No	15		0.005	0.005	0.019	0.01	0.947	0.01	0.003
K108838	normal breast	Yes	48	27.6	13.5	7056	No	IN	No	No	WHITE	Pre-menopausal	Yes	No	35	Yes	Yes	2	15	5	Yes	No	12		0.008	0.03	0.023	0.016	0.818	0.084	0.021
K108843	normal breast	Yes	44	29	41	8949	No	IN	No	No	Black or African American	Pre-menopausal	No	Yes	31	Yes	Yes	3	23	4	Yes	No	13		0.707	0.016	0.11	0.12	0.014	0.027	0.006
K108845	normal breast	Yes	51	24.7	19.2	8572	No	IN	No	No	Black or African American	Post-menopausal	No	No	30	Yes	Yes	2	24	6	Yes	No	13		0.719	0.012	0.039	0.022	0.111	0.092	0.006
K108857	normal breast		37	28.2	13	31076	No	IN	No	No	WHITE	Pre-menopausal	No	No	19	Yes	Yes	3	6	3	Yes	Yes	10		0.003	0.003	0.016	0.003	0.885	0.087	0.003
K108867	normal breast	Yes	45	22.6	27.8	8900	No	IN	No	No	WHITE	Pre-menopausal	No	No	31	Yes	Yes	2	16	6	Yes	No	12		0.01	0.008	0.099	0.026	0.364	0.487	0.007
K108872	normal breast		48	40.9	13.6	7539	No	IN	No	No	WHITE	Post-menopausal	No	No	26	Yes	Yes	2	1	6	Yes	No	13		0.008	0.002	0.034	0.003	0.681	0.266	0.005
K108881	normal breast	Yes	54	32.6	12.5	29206	No	IN	No	No	Black or African American	Pre-menopausal	No	No	31	Yes	Yes	2	16	6	Yes	No	13		0.455	0.009	0.244	0.088	0.03	0.09	0.084
K108890	normal breast	Yes	42	26	16.7	8146	No	IN	No	No	WHITE	Pre-menopausal	No	No	28	Yes	Yes	2	4	6	Yes	No	15		0.005	0.005	0.079	0.007	0.799	0.102	0.003
K108892	normal breast	Yes	47	28.3	8	29750	No	IN	No	No	WHITE	Pre-menopausal	No	No	23	Yes	Yes	1	6	6	Yes	No	13		0.002	0.005	0.016	0.004	0.95	0.021	0.002
K108894	normal breast	Yes	58	29.3	7	7193	No	IN	No	No	WHITE	Post-menopausal	Yes	No	24	Yes	Yes	5	5	6	Yes	No	13		0.005	0.005	0.026	0.004	0.917	0.041	0.002
K108897	normal breast	Yes	38	32.6	10.5	30177	No	IN	No	No	Black or African American	Uterine Ablation	No	No	27	Yes	Yes	2	2	5	Yes	No	12		0.766	0.021	0.057	0.056	0.052	0.032	0.015
K108898	normal breast	Yes	52	27.6	9.5	8034	No	IN	No	No	WHITE	Pre-menopausal	No	Yes	28	Yes	Yes	3	28	6	Yes	No	14		0.004	0.003	0.02	0.003	0.834	0.135	0.001
K108899	normal breast		39	40.7	13.3	6924	No	IN	No	No	WHITE	Pre-menopausal	No	No	20	Yes	Yes	2	3	6	Yes	No	9		0.031	0.009	0.223	0.017	0.387	0.326	0.007
K108901	normal breast	Yes	54	28.7	12.9	9392	No	IN	No	No	Black or African American	Post-menopausal	No	No	18	Yes	Yes	4	1	1	Yes	Yes	10		0.945	0.006	0.009	0.021	0.007	0.005	0.006
K108906	normal breast		59	23.4	11.7	7463	No	IN	No	No	WHITE	Post-menopausal	No	No	33	Yes	Yes	2	10	6	Yes	Yes	12		0.022	0.002	0.011	0.004	0.678	0.282	0.002
K108907	normal breast	Yes	53	43.8	14.2	8114	No	IN	No	No	Black or African American	Post-menopausal	No	No	17	Yes	Yes	3	12	6	Yes	No	10		0.913	0.005	0.024	0.007	0.021	0.021	0.009
K108912	normal breast	Yes	33	24.5	12	29879	No	IN	No	No	Black or African American	Pre-menopausal	No	No	18	Yes	Yes	2	18	5	Yes	No	11		0.953	0.007	0.01	0.01	0.007	0.01	0.004
K108913	normal breast	Yes	37	29.9	10.2	7369	No	IN	No	No	WHITE	Pre-menopausal	No	No	33	Yes	Yes	2	26	3	Yes	Yes	11		0.003	0.066	0.292	0.044	0.567	0.009	0.019
K108914	normal breast		62	26.6	19.2	8482	No	IN	No	No	WHITE	Post-menopausal	Yes	No	34	Yes	Yes	1	12	6	Yes	No	10		0.005	0.012	0.054	0.004	0.85	0.069	0.005
K108922	normal breast		70	25.4	5.7	30982	No	IN	No	No	WHITE	Post-menopausal	No	No	23	Yes	Yes	2	5	6	Yes	No	13		0.008	0.005	0.035	0.005	0.913	0.024	0.01
K108925	normal breast		59	37.7	19.6	8455	No	IN	No	No	~~OTHRACE	Post-menopausal	No	No	33	Yes	Yes	2	20	6	Yes	No	15		0.909	0.021	0.017	0.017	0.009	0.012	0.015
K108947	normal breast		63	30.2	21	956	No	IN	No	No	WHITE	Uterine Ablation	Yes	No	28	Yes	Yes	2	20	6	Yes	No	10		0.007	0.007	0.07	0.014	0.811	0.076	0.016
K108950	normal breast		42	27.8	11.3	968	No	IN	No	No	WHITE	Uterine Ablation	No	No	26	Yes	Yes	1	12	6	Yes	No	14		0.003	0.006	0.017	0.006	0.949	0.016	0.003
K108957	normal breast		50	24.1	12.2	8786	No	IN	No	No	ASIAN,~~OTHASIAN	Post-menopausal	No	No	35	Yes	Yes	2	18	6	Yes	No	12		0.005	0.006	0.006	0.966	0.005	0.007	0.007
K108971	normal breast		54	28.3	17.8	384	No	IN	No	No	WHITE	Post-menopausal	No	No	27	Yes	Yes	1	2	6	Yes	No	16		0.002	0.009	0.014	0.009	0.937	0.024	0.005
K108986	normal breast	Yes	49	23.4	15	8946	No	IN	No	No	Black or African American	Post-menopausal	No	No	23	Yes	Yes	1	6	6	Yes	No	12		0.643	0.009	0.095	0.009	0.076	0.164	0.003
K109005	normal breast		70	27.2	24	6249	No	IN	No	No	WHITE	Post-menopausal	Yes	No	24	Yes	Yes	2	5	6	Yes	No	14		0.006	0.009	0.2	0.009	0.648	0.116	0.011
K109014	normal breast		59	22.9	21.2	7488	No	IN	No	No	ASIAN,CHINESE	Post-menopausal	No	No	33	Yes	Yes	2	6	6	Yes	No	12		0.002	0.007	0.003	0.981	0.002	0.003	0.003
K109029	normal breast	Yes	65	31.1	7.2	2812	No	IN	No	No	Black or African American	Post-menopausal	No	No	33	Yes	Yes	1	7	6	Yes	No	14		0.733	0.005	0.035	0.004	0.074	0.147	0.002
K109037	normal breast	Yes	47	28.1	10.7	1242927	No	IN	No	No	Black or African American	Pre-menopausal	No	No	17	No	Yes	3			Yes	No	9		0.596	0.003	0.093	0.006	0.129	0.165	0.007
K109039	normal breast		54	30.5	23.9	2823	No	IN	Yes	No	WHITE	Post-menopausal	No	No	36	Yes	Yes	2	16	6	Yes	No	13		0.005	0.003	0.015	0.003	0.399	0.572	0.003
K109086	normal breast	Yes	62	29.7	10.8	31181	No	IN	Yes	No	Black or African American	Post-menopausal	No	No	21	No	Yes	4			Yes	No	10		0.658	0.009	0.064	0.009	0.087	0.169	0.004
K109137	normal breast	Yes	62	27.6	5.2	31237	No	IN	No	No	Black or African American	Post-menopausal	No	No	17	No	Yes	1			No	No	12		0.733	0.006	0.042	0.008	0.053	0.145	0.012
K109138	normal breast	Yes	36	25.7	8.8	1243157	No	IN	No	No	Black or African American	Pre-menopausal	No	No		None	No				Yes	No	14		0.73	0.008	0.036	0.018	0.159	0.043	0.006
N/A: not available.

## Sheet: Table S2
Table S2: Demographic of breast cancer-bearing subjects
sample-id	sample-type	age	BMI	Hispanic	Racial Background	Prior Treatments	Body Site	Histologic Type	Other Specific Site	ER/PR	HER2 Status	Differentiation/ Nuclear Grade	Grade	Stage	Grade (final path)	Grade System (final path)	Differentiation/Nuclear Grade (final path)	T (final path)	N (final path)	M (final path)	Stage (final path)
EH1810-05	Adjacent normal	45	N/A	N/A	N/A
EH1811-02	Tumor	47	N/A	N/A	N/A
EH1910-01	Tumor	63	N/A	N/A	N/A
EH1910-01B	Adjacent normal	63	N/A	N/A	N/A
MH0110-07B	Adjacent normal	53	N/A	No	Black or African American	None	TORSO-BREAST	NORMAL TISSUE	BREAST, NOS	ER negative / PR negative	Negative	Nuclear grade 3/3 (G3) - poorly differentiated (high grade)		IIIA			Nuclear grade 3/3 (G3) - poorly differentiated (high grade)	T2	N2b	Mx	IIIA
MH0111-44-B	Adjacent normal	76	N/A	No	White	None	TORSO-BREAST	NORMAL TISSUE	BREAST, NOS	ER negative / PR negative	Negative	Nuclear grade 3/3 (G3) - poorly differentiated (high grade)		IIA			Nuclear grade 3/3 (G3) - poorly differentiated (high grade)	T2	N0	Mx	IIA
MH0112-24-B	Adjacent normal	44	18.9349	No	White	None	TORSO-BREAST	NORMAL TISSUE	BREAST, NOS	ER positive / PR positive	3+	Nuclear grade 2/3 (G2) - moderately differentiated (intermediate grade)	6/9 (grade 2)	IIA	6/9 (grade 2)	SBR		T2	N0	Mx	I
MH0201-55-B	Adjacent normal	56	N/A	No	White	None	TORSO-BREAST	NORMAL TISSUE	BREAST, NOS	ER positive / PR positive	Negative	Nuclear grade 1/3 (G1) - well differentiated (low grade)		IIA			Nuclear grade 1/3 (G1) - well differentiated (low grade)	T1c	N1	Mx	IIA
MH0203-13-B	Adjacent normal	83	N/A	No	White	None	TORSO-BREAST	NORMAL TISSUE	BREAST, NOS	ER positive / PR positive	Negative	Nuclear grade 1-2/3 (G1-2) - well to moderately differentiated (low to intermediate grade)		I			Nuclear grade 1-2/3 (G1-2) - well to moderately differentiated (low to intermediate grade)	T1b	Nx	Mx	I
MH0205-32-B	Adjacent normal	86	20.4297	No	White	Surgical	TORSO-BREAST	NORMAL TISSUE	BREAST, NOS	ER positive / PR positive	3+
MH0206-09-B	Adjacent normal	60	26.6406	No	White	None	TORSO-BREAST	NORMAL TISSUE	BREAST, NOS			Nuclear grade 1/3 (G1) - well differentiated (low grade)	3/9 (grade 1)	IIA	3/9 (grade 1)	SBR	Nuclear grade 1/3 (G1) - well differentiated (low grade)	T2	N0	Mx	IIA
MH0209-10-B	Adjacent normal	74	N/A	No	White	None	TORSO-BREAST	NORMAL TISSUE	BREAST, NOS	ER positive / PR positive	1+		6/9 (grade 2)		6/9 (grade 2)	SBR
MH0301-52-B	Adjacent normal	63	N/A	No	Black or African American	None	TORSO-BREAST	NORMAL TISSUE	BREAST, NOS	ER negative (0%) / PR negative (0%)	Negative		8		8	SBR
MH0303-08-B	Adjacent normal	87	N/A	No	White	None	TORSO-BREAST	NORMAL TISSUE	BREAST, NOS	ER/PR negative	3+	Nuclear grade 2/3 (G2) - moderately differentiated (intermediate grade)	7/9 (grade 2)	IIB	7/9 (grade 2)	SBR	Nuclear grade 2/3 (G2) - moderately differentiated (intermediate grade)	T2	N1c	M0	IIB
MH0303-25	Tumor	77	N/A	No	White	None	TORSO-BREAST	INFILTRATING / INVASIVE DUCTAL CARCINOMA	BREAST, NOS	ER/PR negative	Negative		6	IIA	6/9 (grade 2)	SBR	Nuclear grade 2/3 (G2) - moderately differentiated (intermediate grade)	T2	N0	Mx	IIA
MH0304-05-B	Adjacent normal	83	N/A	No	Black or African American	Surgical	TORSO-BREAST	FAT	BREAST, NOS	ER negative / PR negative	Negative	Nuclear grade 3/3 (G3) - poorly differentiated (high grade)	8/9 (grade 3)	IIA	8/9 (grade 3)	SBR	Nuclear grade 3/3 (G3) - poorly differentiated (high grade)	T2	N0	Mx	IIA
MH0409-06-B	Adjacent normal	28	27.5391	No	Black or African American	Chemo	TORSO-BREAST	NORMAL TISSUE	BREAST, NOS	ER positive; PR negative	Negative	Nuclear grade 3/3 (G3) - poorly differentiated (high grade)	9/9		9/9 (grade 3)	SBR	Nuclear grade 3/3 (G3) - poorly differentiated (high grade)	T2	N1	Mx
UH0110-26	Tumor	60	31.3015	No	White	Chemo	TORSO-BREAST	INFILTRATING / INVASIVE DUCTAL CARCINOMA	BREAST, NOS	ER positive/PR N/A	3+	Nuclear grade 2/3 (G2) - moderately differentiated (intermediate grade)	6/9		6/9	SBR	Nuclear grade 2/3 (G2) - moderately differentiated (intermediate grade)
UH0110-26B	Adjacent normal	60	31.3015	No	White	Chemo	TORSO-BREAST	NORMAL TISSUE	BREAST, NOS	ER positive/PR N/A	3+	Nuclear grade 2/3 (G2) - moderately differentiated (intermediate grade)	6/9		6/9	SBR	Nuclear grade 2/3 (G2) - moderately differentiated (intermediate grade)
UH0112-10-B	Met	71	28.8011	No	White	Other Treatment; Surgical	TORSO-BREAST	NORMAL TISSUE	LUNG, NOS	ER positive / PR positive	N/A	Nuclear grade 2/3 (G2) - moderately differentiated (intermediate grade)					Nuclear grade 2/3 (G2) - moderately differentiated (intermediate grade)				IV
UH0203-03-A	Met	55	28.0285	No	White	None	TORSO-BREAST	DUCTAL CARCINOMA, NOS	LYMPH NODES OF AXILLA OR ARM	ER/PR+	Positive	Nuclear grade 3/3 (G3) - poorly differentiated (high grade)	8/9		8/9 (grade 3)	SBR	Nuclear grade 3/3 (G3) - poorly differentiated (high grade)
UH0203-03-B	Adjacent normal	55	28.0285	No	White	None	TORSO-BREAST	NORMAL TISSUE	BREAST, NOS	ER/PR+	Positive	Nuclear grade 3/3 (G3) - poorly differentiated (high grade)	8/9		8/9 (grade 3)	SBR	Nuclear grade 3/3 (G3) - poorly differentiated (high grade)
UH0207-02	Met	60	39.1434	No	White	None	TORSO-BREAST	CARCINOMA, NOS	LYMPH NODES OF AXILLA OR ARM	ER negative / PR negative	N/A	Nuclear grade 3/3 (G3) - poorly differentiated (high grade)					Nuclear grade 3/3 (G3) - poorly differentiated (high grade)
UH0207-02-B	Adjacent normal	60	39.1434	No	White	None	TORSO-BREAST	FAT	AXILLA	ER negative / PR negative	N/A	Nuclear grade 3/3 (G3) - poorly differentiated (high grade)					Nuclear grade 3/3 (G3) - poorly differentiated (high grade)
UH0207-40-B	Adjacent normal	78	32.8125	No	White	None	TORSO-BREAST	BENIGN TISSUE	BREAST, NOS	ER negative / PR positive (10%)	1+	Nuclear grade 3/3 (G3) - poorly differentiated (high grade)	8/9 (grade 3)		8/9 (grade 3)	SBR	Nuclear grade 3/3 (G3) - poorly differentiated (high grade)
UH0209-27-B	Adjacent normal	68	N/A	No	White	None	TORSO-BREAST	NORMAL TISSUE	BREAST, NOS	ER positive/PR positive	2+		6/9 (grade 2)		6/9 (grade 2)	SBR
UH0303-18	Tumor	52	19.252	No	Black or African American	Chemo	TORSO-BREAST	INFILTRATING / INVASIVE DUCTAL CARCINOMA	BREAST, NOS	ER/PR negative	2+		6		6/9 (grade 2)	SBR
UH0402-29-B	Adjacent normal	43	N/A	No	White		TORSO-BREAST	NORMAL TISSUE	BREAST, NOS	ER/PR negative	Positive	Nuclear grade 3/3 (G3) - poorly differentiated (high grade)	9/9	II	9/9	SBR	Nuclear grade 3/3 (G3) - poorly differentiated (high grade)	T1b	N1b	Mx	II
UH0504-30	Tumor	63	25.18	No	White	Chemo	TORSO-BREAST	INFILTRATING / INVASIVE DUCTAL CARCINOMA	CHEST, NOS	ER positive (90%, 2-3+)/PR positive (>5%, 2+)	Negative		8/9 (grade 3)		8/9 (grade 3)	SBR		T4b	N0	Mx
UH0504-30B	Adjacent normal	63	25.18	No	White	Chemo	TORSO-BREAST	NORMAL TISSUE	CHEST WALL	ER positive (90%, 2-3+)/PR positive (>5%, 2+)	Negative		8/9 (grade 3)		8/9 (grade 3)	SBR		T4b	N0	Mx
UH0506-15B	Adjacent normal	54	25.9249	No	White	Chemo	TORSO-BREAST	NORMAL TISSUE	BREAST, NOS	ER positive; PR negative	3+		5/9		5/9 (grade 1)	SBR
UH0508-79	Tumor	62	25.9249	No	White	None	TORSO-BREAST	INFILTRATING / INVASIVE LOBULAR CARCINOMA	BREAST, NOS	ER/PR postive	Negative		5/9		5/9 (grade 1)	SBR		T3	N3a	Mx
UH0508-79B	Adjacent normal	62	25.9249	No	White	None	TORSO-BREAST	NORMAL TISSUE	BREAST, NOS	ER/PR postive	Negative		5/9		5/9 (grade 1)	SBR		T3	N3a	Mx
UH0510-59B	Adjacent normal	53	N/A	No	White	Surgical	TORSO-BREAST	NORMAL TISSUE	BREAST, NOS
UH0511-29-B	Adjacent normal	79	24.9562	No	Black or African American	None	TORSO-BREAST	NORMAL TISSUE	BREAST, NOS	ER positive (50%) / PR positive (50%)	3+	Nuclear grade 3/3 (G3) - poorly differentiated (high grade)	8/9 (grade 3)		8/9 (grade 3)	SBR	Nuclear grade 3/3 (G3) - poorly differentiated (high grade)	T2
UH0511-85B	Adjacent normal	86	36.382	No	White	Combination (NOS)	TORSO-BREAST	NORMAL TISSUE	BREAST, NOS	negative	1+	Nuclear grade 3/3 (G3) - poorly differentiated (high grade)	9/9		9/9	SBR	Nuclear grade 3/3 (G3) - poorly differentiated (high grade)	T2	N3	Mx
UH0512-26B	Adjacent normal	42	32.9674	No	White	Surgical	TORSO-BREAST	NORMAL TISSUE	BREAST, NOS	ER positive / PR positive	Positive		7/9 (grade 2)		7/9 (grade 2)	SBR		T2	N0	Mx
UH0602-68B	Adjacent normal	52	25.9516	No	White	Chemo; Surgical	TORSO-BREAST	NORMAL TISSUE	BREAST, NOS	ER positive (50%) / PR positive (30%)		Nuclear grade 3/3 (G3) - poorly differentiated (high grade)	8/9 (grade 3)		8/9 (grade 3)	SBR	Nuclear grade 3/3 (G3) - poorly differentiated (high grade)	T2	N1	Mx
UH0603-63	Adjacent normal	68	N/A	No	White	Combination (NOS)	TORSO-BREAST	NORMAL TISSUE	BREAST, NOS	ER/PR negative		Nuclear grade 3/3 (G3) - poorly differentiated (high grade)					Nuclear grade 3/3 (G3) - poorly differentiated (high grade)
UH0609-40B	Adjacent normal	56	26.6982	No	White	Surgical	TORSO-BREAST	NORMAL TISSUE	BREAST, NOS	ER positive (90%)/PR borderline (1%)	2+		6/9		6/9	SBR		T1c	N0	Mx
UH0611-30B	Adjacent normal	39	N/A	No	White	None	TORSO-BREAST	NORMAL TISSUE	BREAST, NOS			Nuclear grade 2/3 (G2) - moderately differentiated (intermediate grade)	6/9 (grade 2)		6/9 (grade 2)	SBR	Nuclear grade 2/3 (G2) - moderately differentiated (intermediate grade)	T1b	N1	Mx
UH0703-09B	Adjacent normal	51	N/A	No	White	Surgical	TORSO-BREAST	NORMAL TISSUE	BREAST, NOS	ER positive / PR positive	Negative	Nuclear grade 1/3 (G1) - well differentiated (low grade)	1				Nuclear grade 1/3 (G1) - well differentiated (low grade)
UH0801-69-B	Adjacent normal	45	30.2992	No	White	None	TORSO-BREAST	NORMAL TISSUE	BREAST, NOS	ER positive (39%); PR positive (79%)	Negative		5/9 (grade 1)		5/9 (grade 1)	SBR		T2	N0	Mx
UH0801-77#2	Tumor	74	20.3906	No	White	Chemo	TORSO-BREAST	INFILTRATING / INVASIVE LOBULAR CARCINOMA	BREAST, NOS	ER positive; PR negative	Negative		7/9 (grade 2)	IV	7/9 (grade 2)	SBR		T3	N1a	M1	IV
UH0801-77-B	Adjacent normal	74	20.3906	No	White	Chemo	TORSO-BREAST	NORMAL TISSUE	BREAST, NOS	ER positive; PR negative	Negative		7/9 (grade 2)	IV	7/9 (grade 2)	SBR		T3	N1a	M1	IV
UH0807-07	Tumor	77	N/A	No	White	None	TORSO-BREAST	INFILTRATING / INVASIVE DUCTAL CARCINOMA	BREAST, NOS	ER positive (100%); PR positive (59%)	1+		8/9 (grade 3)		8/9 (grade 3)	SBR		T1c	N1mi	M0
UH0808-78	Tumor	69	N/A	No	White	Chemo; Other Treatment; RT; Surgical	TORSO-BREAST	NORMAL TISSUE	CHEST WALL			Nuclear grade 3/3 (G3) - poorly differentiated (high grade)					Nuclear grade 3/3 (G3) - poorly differentiated (high grade)	T3	Nx	Mx
UH0808-78B	Met	69	N/A	No	White	Chemo; Other Treatment; RT; Surgical	TORSO-BREAST	OSTEOSARCOMA, NOS	CHEST WALL			Nuclear grade 3/3 (G3) - poorly differentiated (high grade)					Nuclear grade 3/3 (G3) - poorly differentiated (high grade)	T3	Nx	Mx
UH0910-49-B	Adjacent normal	52	23.8087	No	White	None	TORSO-BREAST	NORMAL TISSUE	BREAST, NOS	ER positive (95%) / PR positive (48%)	Negative		6/9		6/9	SBR		T3	N2	Mx
UH1010-67	Tumor	67	N/A	No	White	Chemo; Surgical	TORSO-BREAST	NORMAL TISSUE	BREAST, NOS	ER negative / PR negative	3+		8/9 (grade 3)		8/9 (grade 3)	Nottingham		T1c	N0	Mx
UH1011-01	Tumor	60	N/A	No	White	None	TORSO-BREAST	INFILTRATING / INVASIVE DUCTAL AND LOBULAR CARCINOMA	BREAST, NOS	ER positive (90%)/PR positive (50%)	0+		7/9 (grade 2)	II	7/9 (grade 2)	Nottingham		T2	N1a	Mx	IIB
UH1011-01_NAT	Adjacent normal	60	N/A	No	White	None	TORSO-BREAST	NORMAL TISSUE	BREAST, NOS	ER positive (90%)/PR positive (50%)	0+		7/9 (grade 2)	II	7/9 (grade 2)	Nottingham		T2	N1a	Mx	IIB
UH1012-07	Adjacent normal	63	N/A	No	White	None	TORSO-BREAST	FAT	BREAST, NOS	ER+ (>90%) / PR+ (>90%)	0+		5/9 (grade 1)		5/9 (grade 1)	Nottingham		T2	N3a	Mx
UH1103-49#1	Tumor	56	36.6201	No	Black or African American	None	TORSO-BREAST	INFILTRATING / INVASIVE DUCTAL CARCINOMA	BREAST, NOS	ER positive / PR positive	Negative		6/9 (grade 2)		6/9 (grade 2)	Nottingham		T3	N0	Mx
UH1105-53	Tumor	62	N/A	No	White	Chemo	TORSO-BREAST	INFILTRATING / INVASIVE DUCTAL CARCINOMA	BREAST, NOS	ER negative (0%) / PR negative (0%)	Positive		8/9 (grade 3)		8/9 (grade 3)	Nottingham		T2	N0	M0
UH1105-53-B	Adjacent normal	62	N/A	No	White	Chemo	TORSO-BREAST	NORMAL TISSUE	BREAST, NOS	ER negative (0%) / PR negative (0%)	Positive		8/9 (grade 3)		8/9 (grade 3)	Nottingham		T2	N0	M0
UH1106-25	Tumor	51	N/A	Yes	White	Chemo; Other Treatment	TORSO-BREAST	INFILTRATING / INVASIVE DUCTAL CARCINOMA	BREAST, NOS	ER positive / PR negative	Positive		4/9 (low-grade)		4/9 (low-grade)	Nottingham		T1	N0	Mx
UH1106-25_NAT	Adjacent normal	51	N/A	Yes	White	Chemo; Other Treatment	TORSO-BREAST	NORMAL TISSUE	BREAST, NOS	ER positive / PR negative	Positive		4/9 (low-grade)		4/9 (low-grade)	Nottingham		T1	N0	Mx
UH1107-04	Tumor	49	N/A	No	White	None	TORSO-BREAST	DUCTAL CARCINOMA IN SITU, NOS	BREAST, NOS	ER positive / PR positive (see "Other Past Hx" for details)	3+	Nuclear grade 3/3 (G3) - poorly differentiated (high grade)			N/A (only microinvasion present)	Nottingham			N0	Mx
UH1107-04B	Adjacent normal	49	N/A	No	White	None	TORSO-BREAST	NORMAL TISSUE	BREAST, NOS	ER positive / PR positive (see "Other Past Hx" for details)	3+	Nuclear grade 3/3 (G3) - poorly differentiated (high grade)			N/A (only microinvasion present)	Nottingham			N0	Mx
UH1107-10	Tumor	42	N/A	No	White	None	TORSO-BREAST	NORMAL TISSUE	BREAST, NOS	ER positive (2+,90%) / PR positive (2+,80%)	Negative		7/9 (grade 2)		7/9 (grade 2)	Nottingham		T2	N0	Mx	II
UH1107-28	Met	40	N/A	No	White	Chemo; Other Treatment; Surgical	TORSO-BREAST	INFILTRATING / INVASIVE DUCTAL CARCINOMA	LYMPH NODES OF AXILLA OR ARM	ER+ (85%) / PR+ (85%)	Negative								N1a
UH1109-05	Tumor	44	N/A	No	White	None	TORSO-BREAST	NORMAL TISSUE	BREAST, NOS	ER positive (>95%) / PR positive (>95%)	Negative		5/9 (grade 1)		5/9 (grade 1)	Nottingham		T3	N1mi	Mx
UH1109-05_NAT	Adjacent normal	44	N/A	No	White	None	TORSO-BREAST	INFILTRATING LOBULAR CARCINOMA	BREAST, NOS	ER positive (>95%) / PR positive (>95%)	Negative		5/9 (grade 1)		5/9 (grade 1)	Nottingham		T3	N1mi	Mx
UH1110-21	Tumor	31	N/A	No	White	Chemo	TORSO-BREAST	NORMAL TISSUE	BREAST, NOS	ER positive (72%) / PR positive (2%)	Positive		6/9		6/9 (grade 2)	Nottingham		T2	N2a	Mx
UH1110-21_NAT	Adjacent normal	31	N/A	No	White	Chemo	TORSO-BREAST	INFILTRATING / INVASIVE DUCTAL CARCINOMA	BREAST, NOS	ER positive (72%) / PR positive (2%)	Positive		6/9		6/9 (grade 2)	Nottingham		T2	N2a	Mx
UH1204-20	Tumor	47	N/A	No	White	None	TORSO-BREAST	NORMAL TISSUE	BREAST, NOS	ER positive / PR positive	Negative		6/9 (grade 2)		6/9 (grade 2)	Nottingham		T2	N2a		IIIA
UH1204-20_NAT	Adjacent normal	47	N/A	No	White	None	TORSO-BREAST	INFILTRATING LOBULAR CARCINOMA	BREAST, NOS	ER positive / PR positive	Negative		6/9 (grade 2)		6/9 (grade 2)	Nottingham		T2	N2a		IIIA
UH1212-38	Tumor	67	N/A	No	White	None	TORSO-BREAST	INFILTRATING LOBULAR CARCINOMA	UPPER-INNER QUADRANT OF BREAST	ER positive (90%, 3+) / PR positive (99%, 3+)	Negative		6/9 (grade 2)		6/9 (grade 2)	Nottingham		T3	N1	Mx
UH1212-38_NAT	Adjacent normal	67	N/A	No	White	None	TORSO-BREAST	NORMAL TISSUE	UPPER-INNER QUADRANT OF BREAST	ER positive (90%, 3+) / PR positive (99%, 3+)	Negative		6/9 (grade 2)		6/9 (grade 2)	Nottingham		T3	N1	Mx
UH1302-01	Tumor	43	N/A	No	White	None	TORSO-BREAST	INFILTRATING LOBULAR CARCINOMA	UPPER-OUTER QUADRANT OF BREAST	ER+ (>90%) / PR+ (>95%)	Negative		6/9 (grade 2)		6/9 (grade 2)	Nottingham		T2	N2a	Mx
UH1302-01B	Adjacent normal	43	N/A	No	White	None	TORSO-BREAST	NORMAL TISSUE	UPPER-OUTER QUADRANT OF BREAST	ER+ (>90%) / PR+ (>95%)	Negative		6/9 (grade 2)		6/9 (grade 2)	Nottingham		T2	N2a	Mx
UH1304-37	Tumor	57	N/A	No	White	None	TORSO-BREAST	NORMAL TISSUE	BREAST, NOS	ER + (90%); PR weakly + (5%)	Negative		6/9 (grade 2)		6/9 (grade 2)	Nottingham		T3	N3		IIIC
UH1305-75	Tumor	45	19.2969	No	White	Chemo	TORSO-BREAST	NORMAL TISSUE	BREAST, NOS	ER + (96%); PR + (80%)	Negative	Nuclear grade 2/3 (G2) - moderately differentiated (intermediate grade)	6/9		6/9	Nottingham		T3	N2a
UH1305-75_NAT	Adjacent normal	45	19.2969	No	White	Chemo	TORSO-BREAST	INFILTRATING / INVASIVE DUCTAL CARCINOMA	BREAST, NOS	ER + (96%); PR + (80%)	Negative	Nuclear grade 2/3 (G2) - moderately differentiated (intermediate grade)	6/9		6/9	Nottingham		T3	N2a
UH1306-76	Met	64	N/A	No	White	Other Treatment; RT; Surgical	TORSO-BREAST	SARCOMATOID TUMOR	BREAST, NOS	ER negative / PR negative	Negative				N/A			T2	N0
UH1306-76B	Adjacent normal	64	N/A	No	White	Other Treatment; RT; Surgical	TORSO-BREAST	NORMAL TISSUE	BREAST, NOS	ER negative / PR negative	Negative				N/A			T2	N0
UH1307-52	Tumor	55	N/A	No	White	None	TORSO-BREAST	INFILTRATING / INVASIVE DUCTAL CARCINOMA	BREAST, NOS	ER weakly positive (3%) / PR negative	Negative		9/9 (grade 3)		9/9 (grade 3)	Nottingham		T4b	N1a	Mx
UH1307-52_NAT	Adjacent normal	55	N/A	No	White	None	TORSO-BREAST	NORMAL TISSUE	BREAST, NOS	ER weakly positive (3%) / PR negative	Negative		9/9 (grade 3)		9/9 (grade 3)	Nottingham		T4b	N1a	Mx
UH1308-09	Adjacent normal	55	N/A	No	White	None	TORSO-BREAST	NORMAL TISSUE	BREAST, NOS	Mass B: ER+; PR+; Oncotype DX Assay: ER Score=11.2 (+); PR Score=6.3 (+)	Negative	Nuclear grade 2/3 (G2) - moderately differentiated (intermediate grade)	Mass B:5/9 (2,2,1);Mass C:5/9 (2,2,1);Mass D:7/9 (3,3,1);Mass E:7/9 (3,3,1)		7/9	Nottingham	Nuclear grade 2/3 (G2) - moderately differentiated (intermediate grade)	T2	N0
UH1308-15	Adjacent normal	38	28.1359	No	Black or African American	Chemo; RT; Surgical	TORSO-BREAST	NORMAL TISSUE	BREAST, NOS	ER negative (0%) / PR negative (0%)	2+		9/9 (grade 3)		9/9 (grade 3)	Nottingham		T2	N2a	Mx
UH1308-76	Tumor	51	N/A	No	Black or African American	None	TORSO-BREAST	INFILTRATING / INVASIVE DUCTAL CARCINOMA	BREAST, NOS	ER+ / PR+	Negative							T3a	N3a	M0
UH1309-21	Tumor	45	N/A	Yes	White	None	TORSO-BREAST	NORMAL TISSUE	UPPER-OUTER QUADRANT OF BREAST	ER positive / PR positive	Negative		6/9 (grade 2)	IIIA	II	unknown		T2	N2a	M0	IIIA
UH1309-21_NAT	Adjacent normal	45	N/A	Yes	White	None	TORSO-BREAST	INFILTRATING / INVASIVE DUCTAL AND LOBULAR CARCINOMA	UPPER-OUTER QUADRANT OF BREAST	ER positive / PR positive	Negative		6/9 (grade 2)	IIIA	II	unknown		T2	N2a	M0	IIIA
UH1309-35	Adjacent normal	71	40.1953	No	Black or African American	Chemo; Other Treatment; RT; Surgical	TORSO-BREAST	NORMAL TISSUE	LIVER, NOS	ER+ (>95%); PR - (<1%)	Negative										IV
UH1309-35B	Met	71	40.1953	No	Black or African American	Chemo; Other Treatment; RT; Surgical	TORSO-BREAST	ADENOCARCINOMA, NOS	LIVER, NOS	ER+ (>95%); PR - (<1%)	Negative										IV
UH1310-46	Adjacent normal	56	N/A	No	Asian	None	TORSO-BREAST	NORMAL TISSUE	BREAST, NOS	ER+ (90%); PR + (2%)	Negative		3 of 3; 8/9 (Glandular Diff:3, Nuclear Pleomorphism:3, Mitotic Rate:2)		8/9 (grade 3/3)	Nottingham		T2	N0
UH1402-17#2	Tumor	52	32.6362	No	Black or African American	None	TORSO-BREAST	LOBULAR CARCINOMA IN SITU	BREAST, NOS	ER+ (>95%), PR+ (>90%)	N/A				7/9 (grade 2)	Nottingham		T1c	N0	Mx	I
UH1402-17#2B	Adjacent normal	52	32.6362	No	Black or African American	None	TORSO-BREAST	NORMAL TISSUE	BREAST, NOS	ER+ (>95%), PR+ (>90%)	N/A				7/9 (grade 2)	Nottingham		T1c	N0	Mx	I
UH1503-12	Met	73	N/A	No	White	Chemo; RT; Surgical	TORSO-BREAST	CARCINOMA, NOS	LIVER, NOS			Nuclear grade 3/3 (G3) - poorly differentiated (high grade)		IV			Nuclear grade 3/3 (G3) - poorly differentiated (high grade)				IV
UH1504-04	Met	35	N/A	No	White	Chemo	TORSO-BREAST	ADENOCARCINOMA, NOS	LYMPH NODES OF AXILLA OR ARM			Nuclear grade 3/3 (G3) - poorly differentiated (high grade)
UH1507-22	Adjacent normal	79	N/A	No	White	Chemo	TORSO-BREAST	NORMAL TISSUE	BREAST, NOS	ER negative / PR positive (15%)	1+	Nuclear grade 3/3 (G3) - poorly differentiated (high grade)	8/9 (grade 3)		8/9 (grade 3)	Nottingham	Nuclear grade 3/3 (G3) - poorly differentiated (high grade)	T2	N3
UH1604-18	Tumor	47	N/A	No	White	Other Treatment; RT; Surgical	TORSO-BREAST	INFILTRATING / INVASIVE DUCTAL CARCINOMA	LOWER-OUTER QUADRANT OF BREAST	ER positive (98%) / PR negative (0%)	Negative		6/9 (grade 2)	IV	6/9 (grade 2)	Nottingham		T2	Nx	Mx	IV
UH1604-18B	Adjacent normal	47	N/A	No	White	Other Treatment; RT; Surgical	TORSO-BREAST	NORMAL TISSUE	BREAST, NOS	ER positive (98%) / PR negative (0%)	Negative		6/9 (grade 2)	IV	6/9 (grade 2)	Nottingham		T2	Nx	Mx	IV
UH1702-19	Tumor	44	N/A	No	Black or African American	Chemo	TORSO-BREAST	INFILTRATING / INVASIVE DUCTAL CARCINOMA	BREAST, NOS						8/9 (grade 3)	Nottingham		T1c	N2a
UH1702-19B	Adjacent normal	44	N/A	No	Black or African American	Chemo	TORSO-BREAST	NORMAL TISSUE	BREAST, NOS	ER-, PR-	Negative		grade 3 (8/9)		8/9 (grade 3)	Nottingham		T1c	N2a
UH1803-11	Tumor	64	N/A	No	White	RT; Surgical	TORSO-BREAST	INFILTRATING / INVASIVE DUCTAL CARCINOMA	UPPER-OUTER QUADRANT OF BREAST	ER-/PR-	Negative		grade 3 (8/9)		grade 3 (8/9)	Nottingham		T2	N0
UH1803-11B	Adjacent normal	64	N/A	No	White	RT; Surgical	TORSO-BREAST	NORMAL TISSUE	BREAST, NOS	ER-/PR-	Negative		grade 3 (8/9)		grade 3 (8/9)	Nottingham		T2	N0
UH1803-12	Tumor	48	30.3765	No	White	None	TORSO-BREAST	NORMAL TISSUE	BREAST, NOS	ER+ (85%) / PR+(5%)	2+		grade 2 (6/9)		grade 2 (6/9)	Nottingham		T3	N3a
UH1803-12_NAT	Adjacent normal	48	30.3765	No	White	None	TORSO-BREAST	INFILTRATING / INVASIVE DUCTAL AND LOBULAR CARCINOMA	BREAST, NOS	ER+ (85%) / PR+(5%)	2+		grade 2 (6/9)		grade 2 (6/9)	Nottingham		T3	N3a
UH1807-09	Adjacent normal	60	41.2396	No	White	None	TORSO-BREAST	NORMAL TISSUE	BREAST, NOS	ER+, PR+	Negative		6/9 (grade 2)		6/9 (grade 2)	Nottingham		T3	N0	Mx
UH1908-22B	Adjacent normal	42	N/A	No	Black or African American	Chemo	TORSO-BREAST	NORMAL TISSUE	BREAST, NOS	ER weakly +(1-2%) / PR-(0%)	1+		grade 3 (9/9)		grade 3 (9/9)	Nottingham		T3	N0	Mx

## Sheet: Table S3
Table S3: List of Negative controls processed.
sample-id	control-type
control-2	smart control
EEG__A__	extraction room & gloves
EEG__B__	extraction room & gloves
EEG__C__	extraction room & gloves
EEG__D__	extraction room & gloves
HG__A__	harvesting room gloves
HG__B__	harvesting room gloves
HG__C__	harvesting room gloves
HG__D__	harvesting room gloves
HG__E__	harvesting room gloves
HG-2	harvesting room gloves
HGN__A__	harvesting room gloves
HGN__B__	harvesting room gloves
HGN__C__	harvesting room gloves
HGN__D__	harvesting room gloves
HR__A__	harvesting room
HR__B__	harvesting room
HR__C__	harvesting room
HR__D__	harvesting room
HR_84	harvesting room
HR_95	harvesting room
HR-4	harvesting room
Neg_CTR_0615	extraction buffer
Neg_CTR_0618	extraction buffer
Neg_CTR_0622	extraction buffer
neg_ext_01	extraction buffer
neg_ext_02	extraction buffer
neg_ext_03	extraction buffer
neg_ext_04	extraction buffer
neg_ext_05	extraction buffer
neg_ext_06	extraction buffer
neg_ext_09	extraction buffer
neg_ext_10	extraction buffer
neg_ext_11	extraction buffer
neg_ext_12	extraction buffer
neg_ext_13	extraction buffer
neg_ext_14	extraction buffer
neg_ext_15	extraction buffer
neg_ext_16	extraction buffer
neg_ext_17	extraction buffer
neg_ext_18	extraction buffer
neg_ext_19	extraction buffer
neg_ext_20	extraction buffer
neg_ext_21	extraction buffer
neg_ext_22	extraction buffer
neg_ext_23	extraction buffer
neg_ext_24	extraction buffer
neg_ext_25	extraction buffer
neg_ext_26	extraction buffer
neg_ext_27	extraction buffer
neg_ext_28	extraction buffer
neg_ext_29	extraction buffer
no_core_01	homogenization buffer
no_core_02	homogenization buffer
no_core_03	homogenization buffer
no_core_04	homogenization buffer
no_core_05	homogenization buffer
no_core_07	homogenization buffer
no_core_08	homogenization buffer
no_core_09	homogenization buffer
no_core_11	homogenization buffer
no_core_12	homogenization buffer
no_core_13	homogenization buffer
no_core_14	homogenization buffer
no_core_15	homogenization buffer
no_core_16	homogenization buffer
no_core_17	homogenization buffer
no_core_18	homogenization buffer
no_core_19	homogenization buffer
no_core_20	homogenization buffer
no_core_21	homogenization buffer
no_core_22	homogenization buffer
no_core_23	homogenization buffer
no_core_24	homogenization buffer
no_core_25	homogenization buffer
no_core_26	homogenization buffer
no_core_27	homogenization buffer
no_core_28	homogenization buffer
PF	processing forceps
PF__B__	processing forceps
PF_1	processing forceps
PF_2	processing forceps
PF_batch2	processing forceps
PF_batch3	processing forceps
PR__A__	processing room
PR__B__	processing room
PR__C__	processing room
PR__D__	processing room
PR__E__	processing room
PR_3	processing room
smart_control	smart control
smart_control__A__	smart control
smart_control_DUPE	smart control
smartcontrol_1	smart control
smartcontrol_3	smart control
smartcontrol_5	smart control
smartcontrol_6	smart control
smartcontrol_7	smart control
SmartControl1	smart control
SmartControl3__A__	smart control
SmartControl3__B__	smart control
SmartControl4	smart control

## Sheet: Table S4
Table S4: Variable region primers and multiplexing summary
Region	Barcode
V1V2	AGRGTTTGATYMTGGCTC-CTGCTGCCTYCCGTA
V2V3	GGCGNACGGGTGAGTAA-WTTACCGCGGCTGCTGG
V3V4	CCTACGGGNGGCWGCAG-GACTACHVGGGTATCTAATCC
V4V5	GTGYCAGCMGCCGCGGTAA-CCGYCAATTYMTTTRAGTTT
V5V7	GGATTAGATACCCBRGTAGTC-ACGTCRTCCCCDCCTTCCTC
V7V9	YAACGAGCGMRACCC-TACGGYTACCTTGTTAYGACTT
ITS1	CTTGGTCATTTAGAGGAA-GTAAGCTGCGTTCTTCATCGATGC
ITS2	GTGARTCATCGARTCTTTGAA-CTBTTVCCKCTTCACTCG

## Sheet: Table S5
Table S5: Deconatamination process
Amplicons v Non-Bacterial Reads
	v1v2		v2v3		v3v4		v4v5		v5v7		v7v9		Total
	samples	reads	samples	reads	samples	reads	samples	reads	samples	reads	samples	reads
ASV Initial	606	11301383	604	4067204	606	10927621	606	64864025	605	7860329	604	4415806	103436368
ASV Bacteria Only	606	10906215	601	3783352	189	153058	604	6899906	605	7816091	604	4369187	33927809
% of Reads Kept		0.965		0.9302		0.014		0.1064		0.9944		0.9894	0.328
		0.965
Decontam Matrix
	v1v2			v5v7			v7v9
	Bacterial Reads	Decontaminated Reads	% Removed	Bacterial Reads	Decontaminated Reads	% Removed	Bacterial Reads	Decontaminated Reads	% Removed
ASV
Samples	7326809	4105132	0.4397	5245571	3276258	0.3754	3163222	2047327	0.3528
Controls	3579407	1489195	0.584	2570520	1066732	0.585	1205965	587167	0.5131
97% OTU
Samples	7326362	2895521	0.6048	5245513	3061751	0.4163	3163160	1834402	0.4201
Controls	3579054	1091049	0.6952	2570484	1032308	0.5984	1205963	721997	0.4013
Genus
Samples	7326809	1268507	0.8269	5245571	1007334	0.808	3163222	455918	0.8559
Controls	3579407	438992	0.8774	2570520	362926	0.8588	1205965	147030	0.8781
Family
Samples	7326809	235677	0.9678	5245571	295593	0.9436	3163222	117351	0.9629
Controls	3579407	87178	0.9756	2570520	126466	0.9508	1205965	34128	0.9717
Smart Control Only
		Per-Run All Negative Controls		Combined Smart Control		Per-Run Smart Control
	Starting	Remaining Reads	% Reads Removed	Remaining Reads	% Reads Removed	Remaining Reads	% Reads Removed
sample	7326362	3354714	0.5421	6855664	0.0642	6087555	0.1691
smart control	186356	69421	0.6275	124045	0.3344	112183	0.398

## Sheet: Table S6
Table S6: OTU count at Family level
	V1V2													V4V5																V5V7																V7V9
	f__Acetobacteraceae	f__Lactobacillaceae	f__Xanthomonadaceae	f__Staphylococcaceae	f__Rhizobiaceae	f__Chloroplast	f__Corynebacteriaceae	f__Rhodobacteraceae	f__Burkholderiaceae	f__Propionibacteriaceae	f__Comamonadaceae	f__Bacillaceae	f__Streptococcaceae	f__Lactobacillaceae	f__Acetobacteraceae	f__Xanthomonadaceae	f__Rhizobiaceae	f__Bacillaceae	f__Staphylococcaceae	f__Propionibacteriaceae	f__Streptococcaceae	f__Chloroplast	f__Corynebacteriaceae	f__Moraxellaceae	f__Burkholderiaceae	f__Comamonadaceae	f__Weeksellaceae	f__Micrococcaceae	f__Enterococcaceae	f__Lactobacillaceae	f__Acetobacteraceae	f__Corynebacteriaceae	f__Bacillaceae	f__Moraxellaceae	f__Streptococcaceae	f__Xanthomonadaceae	f__Rhizobiaceae	f__Enterococcaceae	f__Burkholderiaceae	f__Propionibacteriaceae	f__Comamonadaceae	f__Weeksellaceae	f__Caulobacteraceae	f__Micrococcaceae	f__Staphylococcaceae	f__Lactobacillaceae	f__Staphylococcaceae	f__Acetobacteraceae	f__Xanthomonadaceae
Adjacent normal	225	335	0	108	345	0	0	0	38644	0	211	0	0	0	439	0	0	0	0	0	0	0	0	0	447	174	0	0	0	644	0	659	0	0	0	0	0	755	48058	0	184	0	106	602	410	0	843	0	0
Adjacent normal	0	0	0	0	0	0	0	205	6993	1809	3127	42	0	0	0	0	0	0	1287	2	0	0	0	0	6176	2171	5595	0	0	0	0	0	0	0	1263	0	0	0	349	1044	0	322	0	349	0	0	0	0	150
Adjacent normal	0	0	0	0	804	0	296	0	3036	0	291	345	0	0	0	0	947	0	0	0	0	0	0	0	2672	175	868	0	0	0	1061	0	0	5	0	0	1806	0	2086	305	10	0	657	991	338	0	0	0	0
Adjacent normal	1061	2	0	4	0	0	2772	0	4815	4797	2173	0	4370	656	595	0	0	0	0	751	1852	0	1893	489	4479	1067	0	579	0	0	0	2885	0	1320	1683	0	0	0	0	29	1049	0	0	0	0	0	0	203	361
Adjacent normal	355	0	343	93	257	0	110	0	604	0	3	164	1158	0	245	269	107	22	0	45	481	10	0	0	984	0	0	403	0	656	858	0	0	0	883	0	376	0	207	384	0	58	0	361	0	633	0	0	129
Adjacent normal	0	619	1987	227	0	138	1258	43	1173	2180	437	103644	0	455	176	1142	653	68416	0	353	0	0	250	157	982	370	4107	0	11089	534	385	484	119	0	0	0	223	155	119	109	0	0	0	0	0	0	305	41	73
Adjacent normal	0	0	0	92	0	9	0	0	287	0	90	0	0	0	19	0	0	54	35	0	0	3	0	0	202	0	0	0	0	1251	128	608	99	0	0	0	0	0	300	4	255	1207	0	42	0	60	77	70	0
Adjacent normal	313	0	0	405	0	81362	560	612	357	0	188	279	194	0	0	107	0	5	565	0	1158	28124	51	0	719	203	0	826	0	974	0	595	22	0	1729	0	132	6	655	1516	0	0	0	4722	369	0	129	0	0
Adjacent normal	5	21	0	48	0	0	0	0	36	9	9	12	0	13	0	0	0	9	30	2	0	0	0	0	44	0	12	15	0	0	0	61	0	0	28	0	0	0	0	112	25	0	42	50	0	0	16	0	0
Adjacent normal	104	508	231	445	593	13097	290	96	284	3404	311	1313	5057	0	108	248	409	1114	85	554	4751	8106	155	843	119	3	111	530	0	0	166	0	0	0	372	0	0	0	922	46	0	0	0	0	0	2	0	0	0
Adjacent normal	181	145	0	0	0	550	1722	32	602	1140	2201	1632	0	0	452	305	0	537	0	155	0	7	545	175	295	1632	3554	0	0	0	520	56	127	0	0	0	0	0	581	0	662	0	0	85	0	523	0	0	0
Adjacent normal	1433	18	0	0	374	0	0	128	2349	174	402	0	0	178	1030	0	0	223	0	99	0	0	0	252	2633	730	311	0	0	0	254	0	0	0	2	0	0	0	742	0	0	0	0	0	275	0	230	420	0
Adjacent normal	830	985	0	0	0	0	752	0	2413	5	0	0	0	292	0	0	0	0	0	0	0	0	617	2	2677	0	0	0	0	0	0	2477	0	0	0	0	0	0	782	57	0	0	0	0	495	0	250	0	0
Adjacent normal	0	0	0	0	0	3	0	0	8229	0	1310	0	0	0	439	0	0	5	0	0	0	6	0	0	4785	1007	483	0	0	0	0	810	0	0	0	0	0	0	0	3	0	0	0	0	0	0	0	897	0
Adjacent normal	0	46	0	1021	0	2	2897	0	1177	0	32	0	0	0	0	0	0	0	270	0	0	0	1569	0	2162	332	5	0	0	0	0	1065	0	0	0	0	0	0	136	0	0	0	0	0	1484	0	510	0	0
Adjacent normal	0	2	0	3	0	5	4	0	1005	205	138	197	0	286	315	353	0	0	0	223	0	0	65	0	485	137	0	86	0	89	0	0	139	0	300	0	0	0	0	150	169	0	0	0	0	41	0	116	0
Adjacent normal	897	0	0	718	0	0	600	0	3435	0	1055	14	0	358	0	0	0	161	503	0	0	5	1092	0	2118	723	0	0	228	0	408	0	0	0	0	0	332	0	80	1202	485	0	0	0	647	342	148	182	698
Adjacent normal	0	0	0	723	4	12261	0	0	1665	549	41	0	2869	0	0	15	0	0	69	343	1461	8733	0	0	1334	157	0	0	0	0	0	1420	355	0	0	404	0	13	0	1226	0	0	0	15	0	0	377	0	0
Adjacent normal	0	0	235	62	0	0	0	0	1702	458	0	12	0	0	20	0	0	14	37	13	278	0	0	4	708	0	3	5	0	0	384	0	0	0	884	0	0	0	185	119	0	0	671	0	0	0	23	0	0
Adjacent normal	38	0	0	0	0	0	2	0	86	19	13	112	740	14	85	5	0	46	0	0	446	0	0	9	82	10	0	0	0	0	67	0	0	0	534	0	0	0	0	0	0	0	0	0	0	0	12	27	0
Adjacent normal	2599	0	0	19544	0	225	62157	1348	4951	3369	2346	0	1969	0	2307	0	0	0	8877	1490	1324	0	48057	1643	7337	2613	64	2286	0	0	1501	106253	1027	1103	5025	0	0	0	3669	3297	2782	0	2315	6788	10283	589	7554	0	0
Adjacent normal	29	0	0	0	0	0	0	0	13985	0	0	0	0	27	12	0	0	0	0	17	48	0	0	0	252	25	0	29	0	39	64	0	26	0	0	0	0	0	13193	0	0	0	40	69	0	0	0	64	75
Adjacent normal	0	0	0	0	0	0	188	0	2051	385	101	0	0	0	0	0	0	0	0	53	0	0	148	0	1823	0	0	261	0	0	0	0	0	5177	0	369	0	21	757	561	0	0	0	262	0	0	0	0	0
Adjacent normal	113	0	0	0	0	0	0	0	27613	0	51	0	0	83	0	0	0	0	70	0	0	0	0	0	593	17	0	0	0	0	108	0	0	0	0	0	0	0	21008	0	0	0	0	178	71	3	0	0	0
Adjacent normal	3891	0	0	0	0	0	0	0	1446	0	365	0	0	0	1511	0	0	0	0	0	0	0	82	0	997	218	57	0	266	0	384	0	0	0	4484	0	0	0	648	0	0	0	979	0	0	0	0	0	0
Adjacent normal	0	0	0	0	0	0	0	0	314	239	102	0	0	0	0	287	0	0	0	104	0	0	0	0	253	0	0	0	0	0	0	0	0	0	0	64	0	6	0	363	78	0	0	0	0	223	0	0	0
Adjacent normal	134	0	0	38	0	0	0	0	464	11	47	859	0	0	0	0	0	741	13	0	0	0	0	0	329	0	0	0	0	0	0	70	0	0	0	0	0	200	329	0	264	1510	0	0	105	0	14	87	0
Adjacent normal	0	0	0	0	0	0	2	0	819	0	48	0	184	0	0	0	0	0	0	17	0	0	0	142	437	0	0	164	131	0	0	0	0	0	0	0	0	869	5709	715	0	1464	0	662	0	0	0	0	0
Adjacent normal	255	119	0	193	0	0	24	0	40750	0	50	0	0	0	209	0	0	0	260	0	0	68	69	46	269	0	0	68	139	208	210	0	0	67	0	0	0	106	22170	92	0	0	0	0	0	73	0	86	0
Adjacent normal	143	0	77	0	0	0	0	0	33396	366	53	0	76	97	38	73	0	0	0	200	98	0	0	127	430	0	0	44	0	0	0	40	0	0	0	0	0	0	27798	83	245	0	200	0	0	0	0	0	0
Adjacent normal	41	0	0	0	12	0	22	18	78	57	0	15	0	45	0	0	34	0	16	0	0	28	20	32	127	15	0	10	19	0	178	0	104	144	27	0	7	0	240	109	0	0	95	103	0	0	0	0	0
Adjacent normal	0	0	858	228	0	98	0	0	493	402	0	2825	0	102	0	824	0	2057	0	167	79	200	0	29	407	119	121	0	104	0	0	0	50	0	395	585	0	0	408	570	0	0	0	385	0	0	0	0	316
Adjacent normal	0	13	0	29	0	2	0	1809	74	84	0	0	70	0	0	0	4	0	0	58	360	0	0	0	180	79	402	0	0	0	32	42	4	0	48	57	0	0	286	5	0	0	0	0	0	68	158	16	47
Adjacent normal	159	82	0	0	0	0	33	0	130	528	70	49	397	30	15	0	0	0	0	133	191	0	0	27	236	0	0	25	128	0	153	79	0	0	348	154	0	353	237	1219	0	0	0	0	66	49	14	33	0
Adjacent normal	162	134	0	0	0	121	0	0	139	94	4	139	0	0	206	0	0	0	14	18	0	16	0	13	203	0	0	0	0	43	40	9	149	0	142	0	0	11	210	46	7	0	0	0	2549	0	99	85	0
Adjacent normal	39	0	93	3136	0	0	6835	0	26021	343	245	255	0	0	0	189	0	66	2556	0	0	0	4240	0	551	125	0	0	0	0	50	6909	4	294	0	0	0	0	16433	0	326	0	0	0	833	0	2048	0	0
Adjacent normal	42	0	0	0	0	0	58	0	11870	174	0	0	86	0	42	0	0	0	0	21	73	0	0	0	107	0	0	143	0	13	44	0	105	0	0	0	0	0	9510	36	40	0	0	20	0	85	372	0	0
Adjacent normal	19	199	0	179	0	0	0	0	519	0	17	83	367	0	0	0	0	0	129	0	0	0	0	40	664	2	0	0	0	0	0	0	0	0	0	0	0	0	107	0	1000	0	0	0	0	0	96	0	0
Adjacent normal	131460	23	30	93	0	34	0	158	29	1326	787	10	4	11	88710	20	0	6	78	436	3	13	0	7	31	470	11	0	0	0	146	0	0	38	0	0	0	0	19	0	38	0	2	0	0	0	0	674	0
Adjacent normal	25	0	52	9	0	0	0	0	43	91	0	11	20	0	33	30	0	0	0	10	0	0	0	0	24	0	0	0	0	7	0	9	371	0	0	0	0	201	36	14	0	89	0	0	61	0	24	5	0
Adjacent normal	137	0	0	0	0	26	0	0	148	46	34	0	0	0	71	0	0	33	0	0	0	0	0	0	104	29	0	0	0	0	0	0	0	0	0	0	2	0	18	17	5	34	0	0	0	0	0	26	0
Adjacent normal	90	54	0	38	0	0	0	16	119	71	18	0	0	36	16	0	0	0	4	5	0	0	12	14	123	29	0	45	0	142	93	0	0	0	25	0	0	0	51	0	87	0	0	0	32	0	0	35	29
Adjacent normal	36	0	115	81	0	0	422	54	507	808	346	2619	0	69	29	69	17	791	67	136	4	0	104	54	249	227	488	0	109	8	256	0	0	0	176	0	0	0	213	321	10	0	133	0	0	0	0	0	0
Adjacent normal	121	0	0	0	0	0	0	8	650	78	34	0	0	184	54	0	0	0	0	0	0	0	27	0	336	0	34	0	0	0	85	0	50	0	0	0	0	365	217	0	0	5	0	0	0	0	0	79	0
Adjacent normal	331	103	0	153	0	137	11	0	1207	141	27	0	0	0	365	0	0	0	3	0	0	250	0	19	1320	0	0	0	0	0	0	16	0	0	595	0	0	0	1197	167	0	0	629	0	6	0	199	180	0
Adjacent normal	182	83	0	0	0	362	73	0	239	744	0	0	0	57	104	0	0	0	0	123	0	501	29	0	113	0	0	0	0	117	174	0	0	0	0	0	0	135	295	341	0	0	0	0	0	45	123	0	36
Adjacent normal	0	825	0	0	0	10	273	0	2830	1545	0	0	0	599	0	0	0	0	757	772	0	14	78	0	2348	0	0	0	0	828	2636	0	0	2	0	0	0	0	3398	441	895	0	0	0	0	0	0	0	0
Adjacent normal	123	0	19	0	0	0	301	0	112	37	77	7	2	22	14	0	0	0	0	0	0	0	220	0	111	103	53	0	46	0	0	256	0	8	0	0	0	46	6	17	0	18	0	0	39	0	0	0	0
Adjacent normal	0	0	0	0	0	59	0	0	244	91	8	34	0	0	46	0	0	45	0	42	0	0	0	38	321	0	0	0	0	0	0	809	0	5	0	0	0	0	0	468	53	0	38	0	136	0	100	0	18
Adjacent normal	477	0	0	0	0	324	0	0	2467	1003	178	0	0	0	232	0	0	0	0	94	0	0	0	0	1580	230	0	0	1245	0	264	0	0	0	0	0	0	0	15	620	0	0	0	0	538	588	0	0	245
Adjacent normal	0	710	0	1156	0	0	6800	0	9061	2610	0	0	0	0	1106	0	0	0	0	1740	0	0	2677	0	5918	0	0	0	0	0	2826	3908	22774	0	0	1826	2600	6675	7432	7664	3666	2	0	1499	0	0	0	0	0
Adjacent normal	0	2	0	0	0	4	0	0	1788	0	660	0	0	0	0	0	0	0	0	0	0	4	0	0	3438	527	0	0	0	0	0	0	0	0	0	0	0	0	1985	6	0	0	2574	0	0	387	0	468	0
Adjacent normal	70	0	0	409	0	0	30	0	204	177	33	0	102	0	93	20	0	0	138	80	27	0	0	0	24	36	0	0	0	0	36	967	0	0	0	58	0	0	144	72	0	79	0	143	86	62	0	0	0
Adjacent normal	0	15909	161	5	0	576	0	0	4251	12	0	0	4879	1619	0	0	0	0	0	0	3258	0	872	0	6784	833	0	0	0	0	1298	0	6	0	0	0	0	0	1051	5	0	0	0	0	0	0	0	0	0
Adjacent normal	0	0	153	0	0	0	361	0	411	0	508	10	0	128	0	41	103	0	0	0	0	0	107	14	562	161	496	39	0	344	7	0	0	0	2	0	0	0	176	457	0	12	15	119	0	0	80	0	0
Adjacent normal	25	0	0	7	0	417	0	0	727	808	317	0	223	0	574	0	0	0	116	155	0	1040	0	0	623	277	2	40	0	667	2841	366	0	0	0	0	0	0	809	1877	0	0	122	619	549	0	21	110	0
Adjacent normal	26	35	4	126	0	10	62	0	58	259	0	32	73	16	8	0	0	18	47	27	93	30	37	8	63	0	3	49	10	61	18	35	17	6	45	0	0	0	81	76	0	0	22	10	0	9	13	13	0
Adjacent normal	18	0	0	14	10	0	0	0	85	28	24	69	0	0	15	0	8	16	0	10	36	0	0	0	93	28	25	0	34	0	15	0	47	0	69	0	0	33	0	0	73	362	0	0	0	0	0	0	0
Adjacent normal	0	0	0	0	0	0	0	0	142	0	0	68	0	69	112	0	0	0	0	0	0	0	0	81	134	34	0	0	0	0	75	0	91	0	3	0	0	0	20	184	29	4	0	0	0	0	235	200	68
Adjacent normal	0	0	0	0	0	0	0	0	1420	351	101	0	0	0	0	0	0	0	0	188	0	0	0	238	1328	165	0	0	0	237	0	0	0	0	694	0	0	0	552	0	3	16	346	0	0	0	0	0	0
Adjacent normal	294	0	0	0	0	0	5	0	460	0	0	329	0	0	0	0	0	0	0	0	0	0	0	0	478	0	0	0	0	0	0	19	424	0	12	0	0	0	477	315	0	2	115	0	0	0	0	90	0
Met	0	0	0	0	0	5	547	0	194	0	498	228	163	0	0	0	0	62	0	0	0	0	16	0	19	107	130	0	221	0	0	443	0	0	0	0	0	422	0	0	0	0	0	0	0	0	0	0	0
Met	0	0	0	2	0	26	0	0	104	0	52	11	99	0	0	0	0	0	0	0	31	13	0	0	36	30	0	57	9	0	0	7	0	0	0	0	0	0	0	0	0	26	0	0	0	0	0	0	0
Met	0	53	335	0	0	129	239	0	317	276	317	1097	570	0	0	416	69	743	57	245	584	112	144	46	267	73	396	33	909	0	0	0	25	0	0	0	0	0	258	69	5	90	0	0	0	0	0	0	0
Met	122	111	615	456	0	10	306	37	265	42	0	0	0	0	55	287	0	0	371	0	0	0	373	0	202	28	46	0	4704	90	100	292	0	0	0	316	0	6010	0	92	41	51	0	130	0	0	697	0	123
Met	1496	0	0	858	0	0	1646	0	2716	0	8	0	0	0	745	0	0	0	1367	0	0	0	1739	818	3050	0	0	538	0	436	1318	2956	0	1772	0	0	0	0	1205	50	0	4	0	0	518	0	1835	180	0
Met	765	163	0	0	0	0	143	0	729	3030	385	0	0	11	0	0	0	0	0	544	73	0	0	0	503	191	2	0	0	2670	412	1680	0	15703	4497	0	0	0	704	8853	253	231	0	4289	462	666	0	246	62
Met	0	0	0	45	0	0	13	0	250	81	0	0	0	0	0	0	0	0	0	0	51	0	13	37	120	0	0	0	0	0	0	0	0	0	0	0	0	0	50	3	92	0	0	0	0	0	0	0	0
Met	0	2	0	0	0	12	7	0	1444	417	239	0	0	0	0	0	0	0	0	156	0	11	0	0	1542	132	0	296	0	7477	0	2797	17612	687	16319	1042	0	10334	377	13408	0	2512	867	4119	0	0	0	0	366
Met	597	1109	0	0	0	8195	1817	446	1677	12167	0	534	5114	428	0	38	0	103	0	1835	1943	8695	295	0	1148	58	0	1418	130	483	2	0	0	0	0	0	0	0	0	1155	0	0	0	283	0	0	253	155	0
Neg CTR	0	0	0	0	0	0	0	0	27250	7	0	0	185	0	0	0	0	0	0	0	521	0	23	0	0	52	0	0	0	0	0	90	0	140	0	0	0	0	35	164	84	0	27	115	0	159	0	0	0
Neg CTR	0	1958	1573	15514	2475	0	1839	9382	6343	863	905	0	1656	0	0	0	0	0	0	0	0	265	0	0	2168	0	0	0	0	0	9	390	28	4	0	0	0	0	34759	3	0	0	319	512	0	0	0	380	0
Neg CTR	20402	3149	813	1683	899	1604	42	0	1669	838	1069	400	2772	3	0	622	1169	0	5927	113	451	0	1151	3223	4767	863	3211	750	0	0	0	0	0	0	0	811	0	0	3513	1194	1250	0	0	0	0	0	0	0	0
Neg CTR	4434	209	1836	1766	0	0	35	0	945	9051	5090	18	138	546	693	0	0	223	768	2573	0	214	2872	408	365	1380	927	51	0	678	938	8040	0	0	379	0	0	635	0	37723	1579	0	0	0	4652	3	0	8	0
Neg CTR	0	0	0	0	0	0	0	0	277	1260	6338	0	10	3501	7907	0	0	932	0	0	0	2	32	0	208	2614	1281	0	0	3415	7426	0	0	0	0	0	0	0	0	0	2569	0	44	0	0	1850	0	4927	0
Neg CTR	0	0	0	4629	0	5	0	0	20870	10689	3320	12	0	5360	4577	0	0	11	1185	0	1279	0	382	0	40	1577	0	953	507	4413	8060	18	6343	734	14583	0	0	1359	0	5694	501	3960	0	905	1003	3579	0	4033	0
Neg CTR	0	0	958	1904	526	156	3581	0	2257	16082	0	13425	2200	35	2316	0	0	17	580	2711	758	5	131	1887	639	4561	227	11	0	7952	7898	0	0	0	0	392	0	0	1149	786	4348	0	0	0	0	1586	0	3752	0
Neg CTR	0	0	0	12	0	1583	2	0	6615	1650	2	0	0	0	2	0	0	0	0	0	10	0	0	2175	0	7547	0	2	0	7936	0	10	0	180	0	0	0	0	2495	18525	3149	0	0	2149	0	134	0	0	0
Neg CTR	0	0	0	4	0	0	6	0	10080	15	790	0	10	0	0	0	0	5	0	4127	0	0	0	0	21134	1956	0	0	0	0	0	0	0	143	0	0	0	0	0	7573	0	0	0	0	0	0	0	0	0
Neg CTR	0	1101	0	1954	5	37586	1063	319	507	4110	211	339	552	0	0	24	296	6801	587	3280	534	0	1617	1168	1049	278	2457	1195	120	0	0	0	0	0	0	0	0	0	725	0	0	0	0	0	0	0	809	0	2034
Neg CTR	0	0	0	1966	0	824	7	0	3393	1655	0	797	1878	0	0	0	0	0	7	393	0	3930	0	0	2232	270	0	0	0	0	0	0	6	0	0	0	0	0	2729	1043	137	2881	0	53	0	0	4	0	0
Neg CTR	0	0	305	0	273	0	1974	0	1557	709	1395	0	0	0	0	0	0	0	0	6	7	0	0	1830	12042	1515	0	0	0	0	0	0	26027	1955	0	0	0	0	379	3490	0	0	0	2	0	0	0	0	1156
Neg CTR	0	0	0	0	0	543	0	0	9143	0	0	702	0	0	0	224	119	0	1192	1005	0	33577	797	124	528	562	0	160	372	530	0	2024	0	437	6134	9	270	0	554	7676	0	923	0	1006	0	0	0	0	0
Neg CTR	0	0	0	6511	0	2156	0	209	1727	31718	2422	0	337	0	0	0	0	1555	0	215	1856	1732	3	0	5873	1154	0	0	0	0	0	755	322	0	8494	0	0	0	3142	8492	0	957	0	0	626	0	1046	0	0
Neg CTR	0	0	0	0	0	0	0	0	2798	8	4180	1456	0	99	385	498	0	0	0	122	0	0	1026	0	1576	470	9037	0	0	0	0	0	0	0	495	0	0	1901	171	2231	0	563	0	0	0	0	0	0	0
Neg CTR	0	0	0	0	0	0	0	1261	1072	11	1935	0	0	0	0	0	0	0	0	0	0	2925	0	0	8321	0	3	0	0	0	2	0	0	0	2726	2002	0	0	584	0	872	0	825	29757	0	0	0	0	0
Neg CTR	0	0	0	0	0	458	0	0	0	0	2208	0	0	906	0	0	0	0	5462	7833	0	1962	415	0	1097	662	0	1036	0	0	0	5	0	0	0	0	0	0	1643	0	418	0	0	0	0	0	0	0	0
Neg CTR	25	224	6426	510	580	2803	2437	380	1206	2599	669	36169	16392	0	0	0	0	0	0	4	0	0	0	0	0	1880	0	0	0	0	0	0	0	0	0	0	0	0	1109	27	0	0	0	0	0	0	1182	0	0
Neg CTR	0	0	0	0	0	0	0	0	7269	0	438	4	0	0	0	0	0	0	3	0	0	0	0	669	0	1678	0	0	0	0	0	0	0	0	0	1687	0	0	0	1039	2978	0	0	0	0	0	0	0	0
Neg CTR	3736	240	157	384	3620	61	214	0	1172	386	768	4709	0	0	0	0	0	0	0	0	0	1478	0	0	0	4089	0	0	0	0	0	644	8260	0	0	0	0	0	1782	0	0	0	0	868	0	3	0	0	0
Neg CTR	0	0	0	0	0	0	413	0	13346	3860	1985	9	490	0	12	5902	1217	25759	233	711	12250	3750	1060	2775	924	933	7200	847	17780	0	0	0	0	0	4	244	0	238	859	337	0	9	0	0	0	0	0	0	204
Neg CTR	17	0	32	9209	0	0	4	0	2691	21	2478	56641	0	3344	355	544	710	0	5405	14680	19562	1879	3026	1380	1132	52	333	3364	2392	0	0	0	659	254	0	249	0	0	313	604	0	0	0	0	371	0	216	0	0
Neg CTR	0	0	0	412	0	2	0	0	7340	3154	0	2248	0	6771	1018	0	0	0	0	2759	197	8	474	0	3367	5	282	663	0	2085	0	2051	0	439	4618	278	934	995	874	25505	753	0	0	6932	3751	0	0	0	0
Neg CTR	0	0	0	0	0	0	0	0	5898	0	1851	0	0	0	0	0	0	0	2	0	0	4	0	0	9349	0	0	3746	0	0	0	0	0	0	0	0	0	0	6820	5	0	4721	0	6	0	0	1431	0	0
Neg CTR	0	0	0	0	0	0	6	0	7530	3867	3655	4	0	532	2924	0	0	0	1813	1179	0	0	2320	0	3723	2578	14823	0	0	0	4941	0	0	0	0	0	0	0	128	952	3729	0	0	6	0	0	0	0	0
Neg CTR	0	0	0	0	0	0	0	0	1631	6048	0	0	0	703	0	0	0	1056	1053	0	941	0	289	639	153	1757	0	223	0	0	0	0	0	0	2345	0	0	0	1356	1197	4980	0	1907	1368	3207	0	0	0	0
Neg CTR	0	0	0	0	0	0	469	0	690	777	365	0	0	0	0	972	0	0	3	9290	1181	0	1540	2963	0	5037	0	0	0	0	2160	5357	0	0	2240	0	0	0	2832	3124	3082	0	0	0	0	0	919	0	541
Neg CTR	0	0	0	0	0	0	0	0	4699	4811	3028	1215	0	0	0	242	0	124	197	0	0	48	0	0	0	817	0	0	0	345	501	1595	1122	4287	5466	0	491	0	157	886	2837	2850	0	1314	0	0	0	0	23
Neg CTR	0	0	0	0	0	0	0	0	3422	2461	0	0	0	1899	1591	0	578	849	1078	724	0	1042	89	752	1784	0	412	434	425	1809	0	4345	0	0	0	0	0	1163	133	1676	385	0	0	933	0	803	0	0	0
Neg CTR	65	107	74	0	38	0	0	9	13378	4	380	21	0	829	2534	0	0	190	0	342	0	0	0	805	1542	452	0	0	0	151	11085	0	0	145	619	0	0	0	7530	1133	0	0	0	278	0	347	0	661	0
Neg CTR	0	16297	191	212	0	120	1156	0	22	320	0	37	28146	150	3	0	0	0	0	0	0	0	0	0	755	0	0	0	0	0	518	0	0	0	0	0	0	0	62750	638	251	0	305	554	0	91	0	431	0
Neg CTR	0	5	0	1043	0	0	0	0	5076	918	0	0	0	0	0	11	0	0	668	53	0	0	24	0	126	31	0	50	4	13	765	11593	1107	23	18	494	1350	485	0	2221	25981	104689	52	29	0	31	0	56	2
Neg CTR	0	3	7	3540	0	0	0	4	1440	1479	0	0	734	0	3985	325	0	2003	47	0	602	0	167	1084	1560	1003	1597	717	0	488	3490	0	2195	0	0	1181	0	236	75	0	0	0	0	1666	0	917	42	1291	3
Neg CTR	62	122	85	13833	40	494	6	15	7906	4530	2	4	0	0	0	0	527	0	3034	0	0	0	455	0	0	1466	738	0	0	0	3777	0	0	0	0	1426	0	0	1695	4970	3	0	0	0	0	0	0	0	0
Neg CTR	6947	3519	0	0	0	0	0	613	1638	0	1316	0	0	0	0	1853	0	0	0	0	0	0	0	0	4335	0	0	50	0	0	0	0	0	0	1831	0	1670	0	293	1998	1480	15	828	0	0	1607	0	0	1645
Neg CTR	0	0	0	0	0	0	0	0	20406	2	1311	0	0	0	1030	0	0	0	59	0	0	0	0	0	0	2226	0	0	0	1920	1095	0	0	0	17	0	0	0	532	2863	4782	0	1434	0	0	0	0	0	0
Neg CTR	0	0	0	0	0	0	0	0	33015	0	0	0	0	0	0	0	0	5	97	273	0	51	11	26	135	0	0	124	0	0	4	0	0	0	0	0	0	0	245	0	0	0	0	0	0	0	104	0	0
Neg CTR	0	3	24	0	0	0	577	0	2360	1951	0	0	0	0	12	0	0	93	0	61	106	0	13	0	108	9	0	171	0	0	0	0	0	0	0	0	0	0	60	288	0	0	0	0	0	0	0	0	0
Neg CTR	102	102	80	0	44	0	0	28	11201	3149	0	0	1828	0	0	0	0	0	0	0	0	0	0	0	976	0	0	0	0	0	0	0	0	0	132	0	0	0	849	0	382	0	0	0	0	0	374	0	0
Neg CTR	341	345	274	0	149	2220	0	66	13037	7	0	26	0	54	0	141	0	0	1337	1556	2470	8	504	163	341	74	0	1018	68	0	0	33	0	0	17	0	0	0	41	4	6	5	0	0	0	0	0	0	0
Neg CTR	632	970	776	43	2074	951	576	2529	4492	15403	3	40	23	0	0	0	0	0	462	0	0	0	0	0	4250	1502	0	0	384	0	0	0	0	0	0	0	0	0	1481	0	555	0	0	0	0	0	0	0	0
Neg CTR	377	454	0	977	0	301	4536	0	525	17327	1468	607	0	123	2815	118	1662	3558	603	71	0	0	0	46	781	1123	1233	0	1753	79	466	186	19	196	0	28	75	1265	752	432	553	662	988	0	125	0	202	280	0
Neg CTR	0	0	0	0	0	0	1397	0	22682	1939	0	0	0	0	0	0	0	0	1234	694	3161	0	0	0	7512	3810	0	0	0	0	0	2193	3	0	0	0	0	0	2914	1236	0	0	2237	0	5	0	2354	0	0
Neg CTR	0	0	0	0	0	0	0	0	28026	0	1506	0	0	6	693	776	0	5	0	439	420	0	908	0	1813	0	609	0	0	269	466	0	0	73	0	425	0	0	186	738	311	14	0	0	0	412	0	161	0
Neg CTR	0	0	0	0	4044	0	0	0	2972	0	1627	3	0	0	198	0	0	518	443	37	27	0	80	65	831	311	303	49	134	218	51	1286	324	254	1065	10	218	0	431	804	1188	5452	0	131	0	0	94	0	0
Neg CTR	0	0	5	3249	3	0	0	0	7936	2501	2	0	0	0	0	0	0	0	0	30	0	0	0	0	1050	1208	303	0	140	0	0	1707	0	0	0	0	0	0	119	489	0	0	0	109	115	0	0	0	0
Neg CTR	92	85	61	0	37	0	3147	18	8021	6	1322	2	0	0	0	615	2	38122	6166	0	0	20	0	438	1948	1203	2353	0	5295	0	0	0	0	0	0	0	4	0	59	2374	0	0	2335	1197	1082	0	1026	0	0
Neg CTR	438	547	337	4	257	0	0	114	13038	22	0	3959	0	0	296	0	0	1185	491	515	769	0	0	0	2753	850	0	0	0	0	636	0	46	0	788	0	0	0	839	0	0	0	648	0	0	0	0	0	0
Neg CTR	979	1533	1054	0	636	2220	2679	305	10189	43	1836	61	0	0	0	1434	0	0	0	186	0	0	0	0	5421	2462	0	0	0	0	0	0	0	1287	0	0	0	0	3611	0	0	0	0	0	0	0	0	0	0
Neg CTR	7	47	52	0	30	0	0	10	21493	6	945	2464	4052	0	0	0	0	0	0	302	0	2257	0	0	5822	0	0	0	12	0	0	0	0	0	0	0	0	7	1124	0	3203	0	0	4703	0	0	0	0	0
Neg CTR	25	60	50	0	27	0	0	20	5641	231	0	0	0	1239	1081	0	0	0	3635	299	3	618	3	481	2765	1978	0	592	7	0	0	2919	0	0	737	0	0	0	1621	1166	738	0	0	0	4280	0	2016	959	0
Neg CTR	405	8793	1570	10448	296	1103	7741	388	2122	52754	236	596	29942	0	0	0	0	3	0	219	0	1801	0	0	25746	736	0	239	0	0	0	0	0	0	0	0	0	0	480	4440	0	0	0	0	3	0	0	0	0
Neg CTR	783	11258	0	0	0	965	2034	0	6052	6972	514	372	907	287	0	210	106	313	600	32	15	9	84	0	659	0	0	232	399	261	0	2218	614	0	0	0	0	0	0	1121	0	221	0	799	125	0	211	0	0
Neg CTR	0	968	0	0	0	1240	0	0	7096	0	1202	0	0	0	0	0	0	0	0	946	0	0	0	0	3725	0	0	1104	0	0	0	0	0	4875	0	0	0	0	0	0	0	0	0	0	0	0	0	0	0
Neg CTR	837	392	0	1754	0	397	5586	0	2516	5116	3363	0	0	0	0	0	0	0	0	89	235	0	206	0	452	136	0	0	0	0	0	0	0	0	0	0	0	0	1138	377	387	0	0	691	0	0	0	0	0
Neg CTR	0	0	0	2026	0	434	0	0	1411	6	1031	2693	985	0	0	0	0	184	0	719	0	0	0	0	2344	1540	0	0	0	0	0	0	1002	0	0	0	0	0	0	1755	0	0	0	0	0	0	0	0	0
Neg CTR	0	0	0	4	0	0	2312	1419	0	37455	4195	0	1235	0	0	0	0	0	901	0	0	0	0	0	2080	0	0	1851	0	0	0	529	0	1574	0	0	0	0	119	1072	0	0	0	0	0	0	0	0	0
Neg CTR	122	0	364	167	0	0	0	0	168	0	594	352	231	369	691	0	279	0	2272	713	2022	342	0	0	2329	0	0	319	0	0	68	0	0	0	0	0	0	0	649	135	493	0	0	0	0	0	1291	0	0
Neg CTR	3108	579	110	2222	0	175	918	0	4735	2739	179	433	185	0	0	0	0	0	253	734	90	0	300	2919	1006	161	0	0	0	0	0	0	98	0	0	0	0	0	81	136	0	0	636	0	0	0	0	0	0
Neg CTR	2628	867	0	197	0	0	221	0	7707	563	447	437	257	22116	0	0	0	0	170	110	54790	0	160	0	26	2	0	0	0	0	0	0	0	0	1008	0	0	0	5070	1163	0	0	891	1034	4318	0	0	0	0
Neg CTR	123	0	0	0	0	0	0	0	39329	0	0	5	0	0	0	0	0	0	0	2209	7	0	0	0	7982	2375	2483	0	20960	0	0	9121	0	4938	0	0	0	0	7109	0	0	0	0	0	4395	0	0	0	0
Neg CTR	19	0	23	998	0	14	65	0	73	300	25	3	2	0	0	0	0	0	0	0	0	0	0	0	13565	7524	0	2125	0	0	0	8579	0	1898	0	0	0	0	3768	439	0	0	0	3319	0	0	0	0	0
Neg CTR	7408	5	579	78	0	0	0	0	2632	19	1069	6263	6	0	0	0	0	0	0	0	0	0	0	0	25565	2710	0	3720	0	0	0	0	0	0	0	0	0	0	4667	10339	0	0	0	0	0	0	0	0	0
Neg CTR	178	0	0	0	0	0	2964	0	2884	1445	0	0	0	0	0	0	0	0	0	0	0	0	0	0	34735	0	0	0	0	0	0	0	0	0	0	0	0	0	3184	0	0	0	0	0	1111	0	0	0	0
Neg CTR	179	0	76	565	0	0	200	0	808	426	564	280	0	0	0	0	0	13241	0	386	881	0	663	5	3505	1291	5461	266	603	1046	0	0	0	0	0	0	0	0	1156	504	0	0	0	1110	0	0	0	0	500
Neg CTR	1920	0	0	5651	0	959	2309	0	5272	1110	297	2895	0	0	0	0	0	0	0	3167	6714	0	0	0	11060	0	0	0	0	0	0	0	0	0	0	0	0	0	0	0	0	0	0	0	0	0	0	0	0
Neg CTR	5229	0	0	0	0	1592	0	0	39592	5725	1649	4	0	387	0	0	0	2382	0	112	881	0	0	0	3079	1280	0	132	0	0	0	0	0	0	0	0	0	0	2513	0	7	0	0	0	703	0	0	0	0
Neg CTR	492	290	0	2517	0	289	198	0	2664	1841	0	0	3761	20347	4834	10736	6592	5400	0	186	0	0	0	0	428	611	728	253	1538	8659	4394	0	0	501	488	2618	3653	239	138	777	23	12	292	378	269	6797	0	2114	3502
Neg CTR	0	0	0	0	0	0	1650	0	1498	2030	1507	43316	1328	16632	2511	7507	7614	0	0	143	0	0	2	0	1509	308	0	113	178	24873	1819	824	1565	0	0	4937	9659	2025	174	409	215	0	0	0	0	7420	0	2839	3002
Neg CTR	7512	29088	12290	0	9280	0	260	3117	469	597	74	9970	0	6	11	0	77	0	482	370	0	23	0	0	1214	161	0	1406	0	6	3	397	0	58	355	0	0	0	513	3	150	0	411	0	0	7	553	0	6
Neg CTR	4215	27585	10103	0	13095	145	0	5053	2788	1254	544	935	0	0	0	0	1890	0	0	0	0	0	0	0	4724	10	0	0	0	0	0	2879	0	0	0	0	8941	0	4455	1404	5048	0	1775	0	0	0	0	0	0
Neg CTR	0	0	1460	0	78	941	1462	867	26920	1966	8	64329	0	0	0	0	0	29952	0	0	0	0	699	0	12356	0	7493	0	8001	1268	0	0	1001	0	0	0	0	1574	1325	0	0	938	0	0	0	0	0	0	0
Neg CTR	2878	2176	0	0	0	17	0	0	3027	2627	74	1930	9043	0	821	0	0	1151	0	0	9324	0	0	937	4314	542	0	0	0	991	0	0	0	0	0	0	0	1111	0	1050	715	0	921	0	0	671	0	207	0
Neg CTR	0	0	6	0	0	0	0	0	1238	292	226	418	0	0	0	0	767	60931	501	717	0	0	0	0	4114	122	798	0	3944	0	0	0	856	0	0	0	380	0	4111	0	738	2236	0	15115	0	0	0	0	0
Neg CTR	0	724	0	594	0	424	312	0	1912	4070	828	0	0	0	0	0	0	10	0	0	0	0	0	0	4428	6646	5	3184	4	0	0	0	0	0	0	0	0	0	1395	0	5158	0	0	0	0	0	0	0	0
Neg CTR	118	2298	104	3	84	0	0	40	4292	14220	111	5	4	0	0	0	0	0	0	0	6	0	0	0	0	0	0	0	0	0	0	0	0	0	0	0	0	4	0	0	0	0	0	0	0	0	653	0	0
Neg CTR	21246	38994	10468	0	13939	0	0	7290	650	778	435	3076	0	0	0	0	0	0	0	208	0	0	0	771	3526	349	0	0	0	0	0	1919	0	0	0	0	0	0	2031	0	0	0	956	1734	0	0	2061	0	6
Neg CTR	0	0	0	0	196	2	0	0	0	3	1614	536	0	0	0	12	3	0	1985	98	0	0	0	41	1529	0	0	0	0	0	0	0	0	0	0	3	0	0	2196	821	496	0	0	0	782	0	10861	0	0
Neg CTR	1942	90	0	0	0	0	0	0	8569	4260	0	0	0	0	4	0	0	0	0	774	0	0	0	0	7014	0	0	0	0	0	2	0	0	125	0	0	0	0	0	1338	0	0	0	2204	1472	1805	0	0	0
Neg CTR	0	0	1676	0	0	0	2683	0	5860	6669	489	98224	0	0	0	9	0	0	0	579	0	0	0	0	2443	0	0	0	0	0	0	0	0	0	0	0	0	0	2512	783	0	0	0	0	825	173	0	0	0
Neg CTR	0	0	0	0	2	0	0	0	4388	17687	6878	17834	0	0	0	5	0	322	0	0	0	0	0	0	864	81	0	0	0	0	0	0	0	0	0	0	0	202	482	0	0	0	263	0	0	0	0	0	0
Neg CTR	0	0	0	0	0	0	0	0	84	0	0	0	0	0	0	0	0	306	0	185	0	633	218	369	1782	486	0	899	0	0	0	6569	2628	0	1312	0	630	1347	0	372	0	0	0	2008	1261	0	0	0	0
Neg CTR	18	12	18	0	7	1286	0	4	7340	3	1033	0	0	0	0	0	0	0	0	0	0	8	0	0	70	10	0	0	0	0	0	5	12	0	0	0	0	0	0	14	0	0	0	12	0	0	0	0	0
Neg CTR	1164	0	0	0	0	0	0	0	0	0	5075	0	0	0	0	0	0	0	440	547	0	0	246	0	800	0	0	0	0	0	2	291	0	0	0	0	0	0	128	156	0	0	99	0	0	0	0	0	0
Neg CTR	0	0	0	0	0	0	0	0	13738	12824	0	0	4793	0	0	0	0	0	489	64	0	0	0	0	2667	514	367	180	0	0	0	0	3596	0	0	0	688	0	129	2054	0	253	0	2718	234	0	0	0	0
Neg CTR	0	0	0	431	0	0	731	0	804	2291	137	0	89	0	0	0	0	0	0	0	0	0	0	0	3114	622	0	0	0	0	0	1782	0	0	0	0	0	0	296	979	0	0	0	0	993	40	5203	23	31
Neg CTR	0	0	0	0	0	0	0	1258	2501	1184	845	484	1669	59	23	36	511	0	0	0	0	490	0	0	1074	2519	0	0	0	91	44	2991	0	1721	158	32	2415	10464	1381	750	1812	5771	0	6199	1629	180	2674	111	140
Neg CTR	94	107	84	0	45	0	0	17	6566	2012	0	183	0	247	145	179	83	3516	0	2400	0	0	0	2006	4302	15	0	567	0	557	247	5	4149	0	0	161	129	0	0	6	19	4	1634	0	1148	313	1774	180	212
Neg CTR	72	149	119	0	53	0	15490	28	10550	1445	7031	14226	0	819	422	511	159	446	0	1319	0	0	3	0	5128	1092	9	237	0	534	358	0	1275	0	5767	143	96	0	2145	893	25	0	67	0	0	36	0	10	36
Neg CTR	0	0	0	0	0	0	37	0	38	0	204	0	1069	46	14	32	17	0	0	0	1321	0	0	0	9374	0	0	29	0	114	31	0	5	0	0	24	11	0	5028	0	0	0	0	0	964	119	0	66	104
Neg CTR	0	0	0	197	0	0	71	0	173	648	56	0	56	211	86	134	48	9	0	0	0	1557	0	0	8092	5	0	0	0	236	115	0	0	0	0	74	72	0	5862	0	7	0	2308	0	0	1782	3319	1391	40
Neg CTR	15	0	0	129	0	0	41	0	42	131	24	0	299	1469	1355	61	22	0	0	1842	0	1213	712	0	8628	3463	0	0	0	132	5028	0	4	0	0	39	39	0	3024	3201	242	6156	0	0	0	28	0	19	24
Neg CTR	0	0	0	0	0	150	0	6	998	7	134	0	0	43	33	39	0	528	0	752	0	0	0	0	2634	0	0	0	0	89	27	0	0	599	0	15	19	0	2856	8270	1978	0	0	1443	0	3	552	0	0
Neg CTR	0	641	180	2702	0	0	1157	0	177	4424	69	0	2950	5264	2337	1484	1236	278	2348	7133	3737	222	1734	579	636	560	0	454	134	38	12	0	0	0	0	16	4	0	0	33	0	0	0	2	0	32	0	15	32
Neg CTR	0	0	0	0	0	86	0	0	1239	321	1906	0	0	60	44	57	16	0	16568	3740	0	4	0	2338	1477	9	0	437	0	63	28	0	1818	4980	0	24	14	0	3383	0	0	0	0	0	2211	0	0	7	18
Neg CTR	873	0	0	142	0	8	194	0	312	80	470	128	0	31	20	35	16	0	2813	3	0	1697	0	0	15377	2525	1868	0	0	39	26	2	0	0	0	6	0	0	7205	0	1749	1830	0	0	0	0	0	7	14
Neg CTR	0	144	0	862	0	0	1161	0	1188	580	0	0	213	30	607	29	10	0	0	40	0	0	0	1884	7025	0	0	0	0	10	16	0	855	10950	0	11	0	0	1006	2046	2	0	1483	1796	0	323	10	145	340
Neg CTR	0	706	0	0	0	0	0	0	3755	1188	473	2191	2199	1016	424	447	870	942	28	2836	1041	1300	3381	9	2227	43	2	270	10	624	274	13	23	5	0	196	1737	2040	1228	19	13	3359	0	2463	0	22	0	8	36
Neg CTR	9	7	6	1358	648	124	0	0	848	1040	17	0	382	69	25	51	16	0	5	0	0	0	0	0	6320	1869	0	0	0	4469	31	0	0	0	0	492	14	0	7240	0	1910	0	0	0	0	10851	0	6667	6630
Neg CTR	0	0	0	0	0	0	0	0	0	4	0	0	0	19838	10362	8116	5013	265	0	152	0	0	113	125	505	964	0	0	202	18017	8469	0	610	0	0	4643	2831	592	109	330	889	207	0	0	0	3	618	0	10
Neg CTR	0	0	0	0	0	0	388	0	5895	0	0	0	0	7	9	17	0	0	0	0	0	0	0	0	2769	915	0	0	0	5	10	2403	0	0	0	6	8	0	0	1210	0	0	976	1139	0	41	0	19	42
Neg CTR	6900	6925	6719	2698	5987	563	1694	1600	1303	35103	0	488	6119	92	44	65	27	13392	0	0	0	950	4173	404	4597	2160	6902	0	1144	83	48	5883	1517	0	0	29	21	2625	0	1298	118	5283	1123	0	1410	2	0	0	0
normal breast	0	76	0	64	0	0	0	0	147	96	0	0	0	0	0	0	0	0	0	20	0	0	0	3	85	0	0	7	0	21	0	0	0	144	110	0	0	0	26	131	49	0	0	0	0	30	178	71	0
normal breast	75	84	35	353	107	115	0	8	102	1140	0	9	190	108	34	0	0	28	164	350	147	107	0	99	77	114	51	98	0	639	209	64	76	3979	154	34	171	131	139	969	230	479	398	5545	0	0	0	0	181
normal breast	2	0	0	0	0	0	0	0	0	0	0	0	0	0	0	290	0	61	604	429	544	67	84	764	400	108	83	258	0	229	33	1171	0	1644	9997	0	510	0	0	12562	0	185	0	2809	0	43	625	151	312
normal breast	245	86	201	776	0	13	210	0	435	1531	92	373	630	59	201	89	0	387	253	751	1152	365	254	414	513	144	81	295	239	63	77	177	323	1306	317	230	0	0	250	985	83	154	90	601	770	249	3654	719	648
normal breast	0	0	0	0	0	0	0	0	2	0	0	0	0	0	0	0	0	0	0	0	3	9	0	0	0	6	0	0	0	0	1638	397	1923	0	2929	0	0	0	832	8152	369	1522	0	0	0	43	326	40	113
normal breast	167	146	237	499	0	404	539	0	792	3808	96	376	1893	0	177	37	57	614	746	291	59	1053	275	181	607	50	334	248	1208	120	45	705	707	56	330	0	0	555	337	1898	72	323	89	249	321	0	428	0	978
normal breast	0	0	0	0	0	0	0	0	9	0	0	0	0	354	995	0	0	2350	2932	326	1590	0	2220	0	0	881	0	1014	0	0	0	3138	667	697	5795	500	0	0	18	5925	0	2308	0	0	2699	0	954	56	59
normal breast	174	0	69	740	0	968	62	53	726	1289	285	648	601	0	185	0	0	47	0	0	30	0	0	5	0	35	0	0	0	117	212	334	77	272	562	93	0	116	212	1464	42	221	53	0	877	329	0	0	0
normal breast	0	701	0	7724	0	0	2937	1431	73	4919	1902	4899	1054	412	2160	0	0	7	0	127	13	0	94	0	0	1481	4	0	0	18	0	8840	0	0	0	0	0	0	7	543	12	0	0	8	0	0	0	7	0
normal breast	0	0	0	8	0	0	56	0	42	16	62	151	52	0	1100	0	0	0	4281	134	7	0	770	0	0	7135	1288	0	0	136	249	121	223	0	0	0	0	0	6	30	88	0	0	0	0	1070	20	0	618
normal breast	796	0	0	4	0	0	905	0	104	1014	2539	0	9	1130	18	0	0	1743	8563	2583	7846	0	3179	1020	0	3861	0	562	0	0	53	6	0	1833	6	0	2	0	1418	3	1261	0	0	1757	1157	0	18073	1546	0
normal breast	815	4	0	5533	0	0	2969	0	2304	4149	6106	5	9	0	106	7	0	0	41	0	0	0	0	3	96	354	0	0	0	1544	0	4260	7	11	8	0	0	0	4523	602	2222	3	0	5	11134	0	6713	2113	0
normal breast	1914	29	1250	7298	7	0	5167	0	1238	7356	1862	2885	2133	977	1564	0	0	16319	10	347	334	0	10309	0	21	303	78	169	203	2522	1628	15006	17	0	38	614	0	0	0	28	812	6	0	2232	9092	0	0	0	0
normal breast	119	0	0	29	0	0	0	0	128	2	241	0	0	26	0	0	0	0	0	5	0	0	62	135	178	0	0	0	0	12	152	99	76	11	0	139	0	0	114	132	151	4	44	0	0	324	0	789	0
normal breast	1913	226	0	998	0	0	24104	588	213	5086	1078	24509	42	0	61	0	0	0	8	6	3	0	168	7	80	298	0	77	0	3263	2494	432	387	0	554	0	0	0	132	5595	10	4	0	174	757	4180	2979	0	30
normal breast	0	0	0	0	0	0	107	104	232	0	0	0	86	546	377	0	0	226	10	52	53	54	10	4	1115	0	0	331	0	0	0	130	0	0	0	0	0	0	548	113	0	0	83	0	0	169	254	37	0
normal breast	6	5	6	0	0	0	355	0	385	204	245	0	0	0	191	0	0	0	0	0	0	0	7	0	1625	84	0	325	0	19	15	5	0	0	6	0	0	0	0	11	72	0	119	0	0	2006	378	1370	0
normal breast	1172	293	4	0	0	285	37	299	1787	207	0	0	47	0	0	0	0	0	421	99	1026	0	306	392	2697	0	0	0	0	3007	1010	881	4	0	1144	0	0	0	166	680	931	346	0	11715	1117	0	0	0	0
normal breast	0	0	0	0	0	0	25	0	4960	0	0	0	0	0	572	3	0	0	438	0	0	5	114	0	246	23	0	0	49	0	0	1700	240	0	300	0	0	0	2462	450	0	0	0	731	0	4524	0	598	603
normal breast	0	0	0	0	0	0	27	0	9579	2632	0	0	2964	133	0	586	283	0	0	187	4	756	0	148	1260	131	0	94	0	0	0	0	0	0	0	0	0	0	20336	447	678	0	911	0	0	0	140	558	125
normal breast	668	33	0	892	0	40	151	0	453	0	33	0	0	0	85	0	0	0	0	0	0	0	0	0	146	0	0	0	0	203	1042	405	83	0	0	45	0	0	0	129	164	0	0	0	75	4363	1290	0	0
normal breast	220	232	985	0	892	712	0	0	3056	0	179	0	12	0	88	0	0	287	45	392	0	138	0	0	198	172	166	0	54	0	0	0	0	0	0	0	143	393	1070	350	0	296	383	1607	0	0	0	0	0
normal breast	0	114	0	0	0	0	0	0	947	48	0	47	0	120	365	0	0	0	0	2	180	0	0	0	0	452	0	2	0	113	0	0	0	0	0	0	0	0	455	102	0	0	0	0	0	0	86	0	0
normal breast	0	0	33	126	0	258	0	0	611	1597	229	207	0	131	158	0	0	0	6	0	0	0	0	0	89	270	0	0	0	0	20	0	482	0	0	0	0	2362	1900	0	242	778	0	0	0	37	305	22	517
normal breast	801	223	0	10	53	0	2	577	382	9	290	0	18	384	0	40	0	0	336	518	210	22	83	670	0	294	0	324	0	220	904	5	5	7	8	0	4	0	721	0	42	0	183	0	13	26	45	55	0
normal breast	263	109	0	12	0	0	54	0	118	11	295	0	0	1520	3298	0	0	10	546	1107	1490	0	197	4	1178	2036	0	215	0	243	332	837	3850	3213	5244	34	2190	0	105	1307	0	3717	134	277	181	0	0	0	0
normal breast	9	538	0	446	0	23	202	588	0	2102	238	0	124	274	892	0	0	0	0	2	54	0	0	40	0	378	0	0	0	92	271	143	60	0	0	0	0	0	84	256	406	0	0	0	0	0	0	1988	204
normal breast	13117	2236	61	610	0	0	746	664	658	3393	1757	4	773	276	178	53	3	5	0	23	928	0	73	29	0	144	136	0	0	4865	5460	9	9	297	681	0	0	0	0	2899	1716	1026	0	11	544	404	2	336	0
normal breast	932	153	3	0	0	0	135	0	81	8	221	0	0	0	0	4	0	5	0	0	0	4	0	0	0	30	0	0	0	555	353	0	0	0	1220	0	0	0	0	5138	4227	0	122	0	385	137	0	26	0
normal breast	66	166	0	7	58	0	73	0	87	244	178	6	328	0	9	0	0	0	0	0	5	0	0	9	0	0	0	0	0	253	0	6	0	0	870	0	0	113	0	471	490	768	0	3	0	0	0	7	0
normal breast	10	0	0	4	0	0	6	0	0	10	23	9	0	0	25	0	0	0	0	3	191	0	90	0	0	270	0	0	0	31	10	0	0	0	0	0	0	0	17	11	16	0	0	9	0	0	0	0	0
normal breast	12	0	6	0	0	2	0	0	9	10	3	0	0	0	0	0	0	0	289	1715	0	0	339	0	442	657	0	0	0	8	6	0	0	0	0	0	17	0	9	14	20	0	0	44	0	142	4	0	0
normal breast	9	0	0	0	175	0	36	0	929	149	445	0	0	57	90	34	80	191	993	904	188	0	0	51	281	59	84	428	135	5	6	0	0	0	0	0	0	0	425	9	170	0	0	0	0	0	1384	0	0
normal breast	0	0	0	621	0	22	1350	0	375	5095	675	0	0	0	0	270	0	0	552	16	114	0	0	304	0	1008	0	0	0	22	0	306	0	0	0	0	0	0	543	4820	0	0	0	272	39	41	346	49	368
normal breast	86	65	133	1172	82	0	0	0	380	2409	221	79	280	0	70	0	0	0	242	0	0	0	0	30	0	131	0	0	0	277	33	58	418	161	746	278	187	207	8	2240	0	136	0	1125	1214	0	0	0	0
normal breast	0	0	0	2	0	0	0	0	496	1403	1230	0	167	59	630	0	0	0	22	93	17	0	14	0	0	48	34	0	0	1498	0	1895	0	3	0	469	0	0	461	529	1230	0	0	0	0	0	5	0	0
normal breast	2	92	0	183	150	0	0	0	240	0	322	0	0	6	9	0	0	0	0	16	0	0	31	0	0	193	0	0	0	3	0	70	0	0	0	0	45	0	0	105	104	0	0	0	0	147	0	180	29
normal breast	977	155	0	49	0	0	25	3	30	394	73	0	0	0	0	0	0	0	158	13	0	117	0	0	0	737	0	147	0	132	743	264	10	0	47	0	0	0	29	28	40	0	0	0	0	0	0	4	5
normal breast	0	0	0	0	0	0	223	0	68	88	219	72	0	0	0	0	0	0	0	4	0	0	0	0	0	353	0	0	0	0	4	0	0	0	0	0	0	0	0	10	3	48	28	0	112	3	0	32	0
normal breast	325	0	0	194	0	0	0	110	0	78	323	0	115	120	197	0	66	0	0	54	201	0	0	35	404	101	0	276	0	0	42	63	7	0	83	81	0	0	111	232	444	0	344	327	0	0	0	10	0
normal breast	0	0	0	0	0	0	0	0	236	19	305	0	96	107	22	35	0	0	24	259	40	0	351	72	65	59	0	75	85	115	56	12063	448	185	0	0	0	367	298	659	323	2898	310	99	94	0	150	61	0
normal breast	205	47	0	0	0	25	0	0	584	264	99	0	120	15	23	0	0	0	0	0	24	0	0	0	0	70	2	0	0	0	68	44	0	0	159	0	94	0	113	145	0	209	0	179	0	0	91	0	0
normal breast	0	0	0	192	0	53	469	0	22	574	49	0	0	0	0	19	0	0	0	3	3	0	0	0	0	5	0	0	0	0	121	122	0	0	0	0	0	0	55	1782	84	0	0	0	75	0	0	0	0
normal breast	19	14	0	0	0	0	3	0	12	6	33	0	0	0	0	0	0	0	0	9	0	0	0	10	0	60	0	0	0	24	86	3	0	0	15	0	0	0	10	33	6	0	0	0	0	0	0	0	0
normal breast	0	0	5	0	0	0	0	0	20	5	14	0	0	17	185	0	0	55	70	17	11	45	24	2	0	258	0	0	0	18	0	43	0	2	173	22	0	0	5	150	63	0	0	72	0	20	3	0	0
normal breast	0	0	0	0	0	0	0	0	0	86	51	0	0	5443	116	150	231	2953	1057	3858	28462	688	1942	2514	0	509	550	4705	95	0	0	0	4	6	0	0	0	0	25	0	56	0	0	0	0	233	267	50	0
normal breast	132	144	32	249	0	0	109	0	113	246	170	81	13	172	27	0	57	0	279	25	114	0	75	37	812	542	195	0	0	118	392	159	105	9	0	0	7	0	147	227	127	0	0	215	153	92	7	87	0
normal breast	412	8092	1323	1656	209	1261	4382	652	202	19165	320	3004	39302	0	8	0	0	0	0	0	0	0	0	0	4	7	0	0	0	25	253	11	10	0	424	0	4	0	0	188	195	4	71	405	14	265	119	102	4
normal breast	582	178	0	236	160	0	398	0	1064	52	384	59	98	0	0	0	0	19	0	25	40	0	28	78	10	115	0	80	0	3	778	206	0	16	514	0	4	76	269	1126	334	5	0	113	299	6	0	27	0
normal breast	27	6	0	0	0	0	0	0	7	0	7	0	0	2	61	0	0	0	0	3	0	0	0	0	0	36	0	2	0	16	24	0	0	0	0	0	14	0	6	4	6	24	0	0	5	0	0	0	0
normal breast	38	64	0	0	0	0	35	0	55	301	51	0	37	0	43	0	0	0	43	59	52	0	0	20	0	76	0	0	0	0	43	3915	169	2165	1065	130	700	0	39	13590	283	86	202	589	735	0	0	19	0
normal breast	42	15	0	0	0	0	3	9	0	0	41	0	0	0	0	0	0	0	0	0	0	0	0	0	0	38	0	0	0	0	100	57	0	0	41	0	5	20	0	38	67	0	0	104	0	21	0	6	0
normal breast	90	0	0	79	0	0	0	0	69	181	44	0	0	42	0	0	0	0	0	5	0	0	2	10	0	33	0	7	0	38	0	4	0	52	2	0	0	0	17	38	24	0	0	0	86	0	10	0	0
normal breast	0	0	0	0	0	0	0	0	28	20	28	0	28	9	39	26	0	0	70	157	85	42	42	14	25	10	45	20	16	0	0	0	0	0	0	0	0	0	11	5	50	0	0	0	0	6	47	21	0
normal breast	18	0	0	0	0	13	28	0	51	69	39	0	0	0	0	0	0	0	1678	5	0	0	0	1606	0	5314	0	0	0	0	0	104	0	0	30	72	0	0	35	226	53	0	0	0	0	33	598	116	67
normal breast	42	6	46	214	0	14	112	0	87	554	16	30	182	0	0	0	108	0	0	31	0	0	83	19	0	99	0	0	0	0	185	231	25	34	235	64	0	35	77	896	42	33	0	265	263	0	0	0	0
normal breast	0	0	0	3515	727	0	0	0	816	1354	2904	0	0	0	307	0	0	0	0	207	0	220	0	198	0	421	0	71	0	0	0	4	4009	0	0	0	0	0	506	0	4642	2530	0	0	0	135	105	10	0
normal breast	35	0	0	55	0	0	168	0	89	379	109	0	0	252	0	0	0	0	0	0	0	0	0	0	0	1046	0	0	0	0	121	0	54	0	70	0	0	0	0	5	82	0	22	0	0	0	369	0	0
normal breast	820	0	0	0	0	0	109	0	239	616	46	0	0	0	26	2	0	0	0	6	0	0	0	0	0	78	0	0	0	0	0	729	0	0	499	0	0	0	3	15212	130	0	0	16	0	0	0	372	0
normal breast	0	0	0	4	0	0	0	0	239	4	1149	0	0	0	0	301	87	156	54	0	0	0	0	0	49	1523	0	201	0	0	164	888	773	0	0	0	0	0	349	924	0	2	0	416	0	0	0	0	0
normal breast	0	38	0	57	0	0	0	0	84	199	254	0	86	0	334	0	0	519	0	0	0	173	0	0	1460	346	0	0	0	0	3	0	0	0	0	0	0	0	24	9	94	0	30	0	0	20	0	0	0
normal breast	12	0	562	70	584	0	4	135	111	33	1715	184	0	0	71	20	61	0	0	64	0	0	0	0	0	18	0	0	0	0	0	41	0	0	0	0	20	0	32	0	0	13	0	21	0	0	0	0	8
normal breast	275	0	0	0	0	248	244	0	5014	0	373	1421	0	0	0	0	0	0	0	130	509	0	0	0	0	323	89	20	0	0	0	358	280	0	0	0	0	0	2698	0	273	0	0	0	0	0	139	0	0
normal breast	148	3	18	99	39	0	0	0	74	94	57	0	0	0	0	0	0	0	0	0	0	0	0	0	0	388	0	0	0	0	118	0	0	0	0	0	0	0	147	15	111	0	0	0	0	0	0	0	0
normal breast	0	0	0	0	0	0	0	0	0	624	600	0	1212	0	85	0	0	0	0	0	0	0	2	0	0	753	0	0	0	0	0	0	0	0	0	0	0	0	764	5	2140	0	0	0	0	0	292	0	0
normal breast	20	0	0	0	0	0	446	0	247	0	486	0	0	0	96	172	0	12	558	598	146	1403	222	0	266	0	151	170	0	0	0	0	0	703	0	0	0	0	0	0	2167	0	0	0	1182	92	0	95	0
normal breast	123	0	0	0	0	0	0	37	30	5	766	0	0	0	0	0	0	0	272	0	0	0	0	113	97	278	0	279	0	0	0	0	0	0	2409	0	0	0	0	3973	1587	0	0	0	286	153	910	131	65
normal breast	44	113	235	855	0	1385	177	28	575	1523	81	100	196	0	224	0	0	693	6	171	94	0	405	0	0	460	0	95	0	0	0	231	299	0	934	105	0	262	237	2203	0	298	0	1388	985	0	0	0	0
normal breast	0	0	0	0	0	0	87	0	154	7	165	215	0	0	0	0	0	0	322	32	89	0	27	42	301	42	0	0	0	0	266	0	0	0	0	0	0	0	4	684	72	0	116	301	0	86	196	0	0
normal breast	40	76	0	3	0	0	1308	0	6	459	264	573	63	34	0	0	0	0	57	54	71	0	42	0	60	0	0	0	0	0	0	0	0	0	0	0	0	0	19	3	208	0	0	0	0	0	169	0	0
normal breast	34	0	0	406	0	0	84	0	192	378	65	0	256	42	233	0	0	0	11	33	0	0	0	0	0	229	0	0	0	0	83	228	0	0	492	0	264	0	626	244	8	0	293	180	66	0	0	0	0
normal breast	0	0	0	154	0	0	56	0	181	245	0	0	57	0	0	0	0	0	127	28	0	0	0	0	58	630	0	0	106	0	0	0	0	0	0	0	0	24	77	44	0	8	0	0	0	0	331	0	0
normal breast	125	0	0	98	293	0	0	0	0	284	165	0	0	0	26	31	0	0	12	0	0	0	8	0	0	104	0	0	0	505	0	120	0	0	603	0	230	0	760	2334	157	0	0	1237	0	0	0	0	0
normal breast	0	311	0	0	0	0	0	0	466	293	238	0	0	0	0	0	52	0	0	0	0	0	0	0	0	239	0	0	0	493	389	1431	0	0	0	0	0	0	0	5888	2460	0	0	0	919	0	104	93	0
normal breast	0	55	0	22	0	0	52	0	21	43	37	0	0	0	370	0	0	0	0	0	0	0	0	109	0	795	0	0	0	0	101	0	0	0	0	0	0	0	0	0	0	98	0	0	0	2886	22	0	0
normal breast	0	0	16	0	0	0	0	0	157	0	553	0	0	0	0	0	0	0	0	0	0	0	14	0	0	209	0	0	0	0	0	0	6	0	0	0	297	0	372	0	848	0	0	0	0	943	0	0	0
normal breast	242	3	0	0	0	0	0	0	0	0	639	0	0	0	0	0	0	0	5	4	0	0	15	5	0	27	0	0	0	0	4	0	0	0	0	0	0	0	4	1528	885	0	0	0	0	15	0	0	0
normal breast	19	0	0	0	0	0	0	0	154	0	263	0	0	220	72	0	0	509	0	291	106	0	479	121	768	0	100	209	14	359	0	1556	421	0	6078	77	16	77	526	1742	923	23	197	1112	185	2	91	14	0
normal breast	0	0	0	0	0	0	19	0	24	24	12	0	0	0	57	0	0	0	0	5	0	2	0	8	0	13	0	0	0	13	0	0	0	0	0	0	0	0	0	0	15	0	0	3	0	18	672	589	0
normal breast	480	182	132	133	0	101	0	0	891	872	130	454	0	57	0	0	0	0	0	0	0	0	0	0	36	52	0	0	0	0	465	1543	429	377	262	117	0	233	587	1523	48	0	0	430	0	13	22	72	0
normal breast	53	0	0	29	0	0	19	0	11	26	17	0	0	1088	22	0	565	0	2109	1443	1085	690	1091	8746	467	22	0	722	4316	33	11	0	0	0	0	0	15	0	84	5	24	0	18	0	0	0	0	23	0
normal breast	0	0	0	2	0	0	0	0	105	46	58	0	0	0	0	0	0	0	0	781	0	0	1404	0	6559	605	0	0	0	0	36	0	4	0	0	0	0	0	0	0	41	0	0	3	0	0	0	150	0
normal breast	246	1557	0	3391	0	398	274	2258	3716	5064	58	0	633	0	0	0	0	0	76	958	0	0	0	0	3123	0	692	999	0	0	56	189	0	0	0	0	0	0	2332	668	60	0	0	0	0	0	0	0	0
normal breast	2	0	0	0	0	0	1004	0	4526	233	2192	0	0	3735	0	427	0	0	6257	3254	2824	3973	3294	1784	814	2	0	747	0	0	1499	0	0	0	7	0	0	0	5227	510	1787	0	0	0	0	0	77	0	0
normal breast	0	0	0	1503	0	0	0	0	4860	717	833	0	0	137	0	0	0	0	587	607	667	0	107	115	331	69	0	225	0	0	0	932	0	4034	0	0	0	0	0	1192	0	6124	0	1656	0	5	277	0	345
normal breast	97	5098	261	10749	4	4483	7329	881	10557	13971	155	37	4697	0	0	363	0	0	640	1081	1171	338	0	891	1764	245	0	1985	0	0	0	0	0	0	0	0	0	0	3803	766	0	0	128	24	96	346	329	0	14
normal breast	0	193	103	441	0	0	268	0	1176	1821	75	0	556	0	0	0	0	0	474	124	0	0	67	0	1100	56	0	0	0	0	392	0	0	81	0	0	0	0	810	0	0	0	0	0	0	0	0	385	0
normal breast	0	268	0	1403	0	154	92	0	8863	6375	220	0	1914	0	0	0	0	0	0	0	0	0	0	0	876	131	0	0	0	341	0	551	0	360	1078	0	0	0	11466	553	313	0	0	342	0	0	458	237	622
normal breast	132	0	0	966	0	0	6	0	12388	514	90	0	0	0	0	0	0	0	0	0	0	0	0	0	111	30	0	0	0	0	0	179	0	0	1060	0	0	0	8327	767	171	0	0	369	262	0	0	0	0
normal breast	3	0	0	0	0	63	0	2225	27188	332	270	0	0	0	0	0	0	0	0	0	0	0	0	331	2182	596	0	0	0	0	0	0	0	0	0	0	0	0	17118	0	0	0	0	0	0	0	0	0	30
normal breast	71	0	0	0	0	0	0	0	135	0	35	0	0	89	154	0	0	0	27	52	10	0	14	0	69	0	17	0	0	0	0	0	83	0	0	0	0	0	148	12	0	0	0	0	0	0	388	0	0
normal breast	3	0	0	0	0	0	0	0	20795	294	387	0	0	0	0	0	0	95	281	332	0	208	111	0	1376	0	40	214	0	604	0	0	0	0	1400	399	0	0	22326	3746	0	0	0	657	0	105	0	111	0
normal breast	198	103	0	121	0	0	0	0	31	181	0	0	0	0	0	0	0	0	0	0	0	0	0	0	54	16	0	0	0	103	256	85	0	0	0	0	0	0	35	169	31	0	0	0	39	486	87	0	230
normal breast	0	0	0	385	0	0	626	0	10688	1622	138	0	0	22	0	0	0	0	0	0	0	0	0	29	159	0	13	0	0	206	0	0	0	0	0	0	0	0	9895	506	0	0	0	455	0	0	25	0	0
normal breast	0	0	0	0	0	0	0	0	109	0	18	0	0	0	82	0	0	0	0	0	0	0	0	29	267	81	0	0	0	0	7	37	0	0	0	0	0	0	5	0	0	0	0	0	0	0	0	9	0
normal breast	34	18	0	0	0	0	0	0	131	0	0	0	0	60	77	0	0	0	0	0	0	0	4	0	153	30	7	8	0	18	67	26	0	3482	0	0	0	0	0	11	76	35	0	0	0	0	0	0	0
normal breast	88	0	0	0	0	0	0	0	285	0	39	0	0	0	0	0	0	0	99	0	0	0	0	0	185	0	0	49	0	0	68	0	0	0	0	109	0	0	329	0	0	0	0	0	0	23	0	14	0
normal breast	114	48	0	0	0	0	16	0	97	0	34	0	0	0	61	8	0	0	0	16	0	0	0	0	56	13	0	0	0	81	41	17	0	0	0	0	0	0	95	0	57	0	0	0	0	4	141	0	0
normal breast	36	0	0	321	0	0	0	0	195	88	0	0	3	0	28	3	0	111	16	0	0	10	40	22	124	53	8	0	0	0	26	0	1097	173	75	0	0	0	16	210	0	0	0	0	364	473	0	50	7
normal breast	112	0	0	0	0	111	0	0	55	0	11	0	0	0	0	0	0	0	0	25	0	0	143	0	227	20	0	0	0	0	178	0	0	0	0	0	0	0	9	0	0	40	0	0	0	0	0	27	0
normal breast	35	0	27	12	2	0	0	7	138	0	32	138	0	31	0	0	0	0	0	0	0	0	0	0	103	5	0	0	0	0	4	308	2854	2	49	107	0	0	0	44	205	111	0	0	0	0	0	0	0
normal breast	0	0	0	0	0	0	175	0	363	41	41	0	0	0	119	0	0	0	0	23	0	0	45	315	414	0	67	0	0	0	0	0	0	0	0	0	0	0	24	0	0	0	0	0	0	0	0	0	0
normal breast	0	0	0	0	0	0	0	0	164	0	0	0	0	0	411	0	220	8718	143	0	0	0	131	0	163	82	123	0	2459	34	9	0	33	0	0	0	0	0	40	4	0	0	0	0	19	0	167	0	0
normal breast	171	0	0	55	0	0	0	0	6439	117	0	0	0	326	0	0	0	0	407	228	0	0	0	475	472	0	0	0	0	0	52	0	0	267	81	0	0	0	4664	339	96	0	92	0	0	125	0	0	0
normal breast	0	259	0	0	0	0	130	0	795	0	46	10453	79	245	320	0	0	293	461	0	370	0	0	0	1352	0	126	0	8	98	235	0	227	0	0	0	0	0	612	0	0	132	0	0	0	0	179	79	0
normal breast	0	0	0	95	0	0	0	0	695	0	0	2	0	0	0	0	0	0	0	0	0	88	588	0	137	0	0	0	0	383	0	0	0	0	0	0	0	0	0	870	0	0	0	0	371	0	557	228	0
normal breast	0	0	0	1582	0	0	0	0	890	0	0	0	46	119	156	0	0	9	197	77	0	0	0	219	1067	0	0	0	0	0	0	0	0	0	0	0	0	0	46	0	0	0	0	0	0	0	0	0	0
normal breast	0	0	0	57	0	94	1998	0	303	0	0	0	0	156	0	0	0	8418	461	20	0	0	0	0	78	111	1260	0	2750	0	0	321	0	0	0	0	0	0	0	0	0	0	0	0	0	0	83	0	0
normal breast	109	0	0	113	0	0	0	0	1358	718	0	0	0	0	0	0	0	0	0	9	0	0	596	0	943	38	154	189	0	0	149	0	0	0	0	0	0	0	239	114	0	0	0	0	0	0	108	0	0
normal breast	766	171	23	127	0	0	0	277	152	199	39	11895	0	20	0	85	0	327	4	0	0	0	2	0	1151	5	74	37	0	0	206	0	0	0	0	0	0	0	272	109	0	0	0	0	214	0	3	0	0
normal breast	91	0	0	134	30	0	465	112	980	36	137	407	0	287	4	0	0	0	437	0	0	126	54	0	1608	130	0	0	0	0	0	0	0	0	137	0	0	0	136	19	101	0	0	0	0	0	631	0	0
normal breast	274	194	0	0	0	0	0	0	865	0	181	0	0	0	328	0	0	0	0	331	0	0	0	0	865	0	0	88	0	0	246	941	0	204	0	0	0	0	0	352	60	0	0	0	0	0	0	12	0
normal breast	630	0	0	307	0	0	0	0	1552	24	147	198	0	0	0	0	0	307	431	26	0	0	0	0	631	0	0	0	0	0	38	609	0	3	0	0	0	0	0	261	0	0	0	0	0	285	0	409	440
normal breast	553	0	0	0	0	0	0	0	717	384	0	4	0	0	337	0	181	0	296	17	0	199	0	234	1896	0	0	0	0	1077	7	442	5	0	0	0	0	6	407	555	479	0	0	0	0	135	0	0	0
normal breast	0	0	0	586	0	0	0	0	840	0	0	338	0	0	0	0	0	0	0	35	0	0	0	0	228	0	208	0	0	0	0	0	0	0	0	0	0	0	594	381	0	0	0	0	0	0	0	76	0
normal breast	49	176	0	0	0	0	0	0	1293	52	0	0	0	0	157	97	0	0	24	0	0	0	74	0	174	223	691	0	0	0	0	0	0	448	0	0	0	0	0	372	234	0	0	0	0	0	0	0	0
normal breast	0	0	0	94	0	0	0	0	146	214	167	304	0	0	169	0	0	4	0	0	0	0	227	0	948	201	0	0	0	0	0	683	155	0	0	15	58	0	318	0	231	1525	0	0	0	0	0	0	312
normal breast	71	0	10	0	0	3	136	0	225	49	229	54	0	4	0	1374	584	4013	95	18	0	0	5	0	253	3526	2797	0	5541	0	77	0	0	90	0	0	0	0	102	88	112	92	0	0	255	505	340	205	0
normal breast	257	0	0	0	0	0	239	0	1067	0	0	0	0	0	0	0	465	7583	0	48	0	554	0	0	520	119	760	0	687	212	224	6	0	0	0	0	0	0	157	156	124	0	0	0	0	0	0	95	0
normal breast	190	19	1259	185	0	24	73	0	178	396	3270	6847	0	0	0	0	0	30	183	63	143	301	0	0	276	73	0	17	0	0	147	0	0	0	0	0	0	0	278	243	0	0	0	0	0	0	264	112	0
normal breast	0	0	0	68	231	499	0	0	310	136	53	8696	0	0	0	525	0	0	1756	9	0	0	0	0	5197	3	0	0	3038	0	0	0	0	0	0	20	0	0	312	339	136	0	0	0	99	0	42	0	8
normal breast	0	0	0	957	0	32	0	0	242	664	0	0	206	202	145	0	0	277	0	0	0	0	0	0	1055	0	0	0	0	0	0	0	0	160	0	0	0	0	0	246	0	0	0	113	0	0	0	0	0
normal breast	0	0	94	1500	809	0	0	0	3026	0	0	1078	892	0	198	0	0	0	206	196	43	0	139	0	805	0	561	0	0	0	0	6	13	0	0	0	0	12	1813	162	0	4	0	342	0	0	0	163	0
normal breast	973	0	0	0	0	254	130	0	945	227	0	97	0	271	0	0	0	0	0	0	0	210	61	0	1229	0	0	0	0	0	120	0	0	0	0	0	0	0	639	191	0	0	0	0	0	0	0	58	0
normal breast	182	0	0	249	0	0	620	0	642	809	2	0	150	0	0	0	0	176	0	0	0	0	0	0	1330	163	0	0	0	10	0	283	0	0	0	64	0	0	282	397	0	0	0	0	0	0	0	0	0
normal breast	599	0	0	127	0	208	0	0	2759	0	0	0	0	102	374	128	0	7830	1406	55	0	227	893	0	1187	628	1025	0	1822	71	0	0	0	219	0	0	0	0	524	0	0	357	0	0	0	378	0	0	0
normal breast	0	104	0	0	0	0	0	0	1366	0	109	0	0	0	569	0	0	4710	1215	78	0	233	0	106	4432	1183	0	0	792	499	0	2659	400	515	8746	39	1137	0	284	10678	6	924	0	761	3283	231	5	104	0
normal breast	362	469	7	100	0	0	406	0	1922	1117	529	8588	106	0	2	0	0	0	1301	416	0	0	1673	0	4603	1157	0	0	0	0	0	2020	218	0	0	259	0	0	365	614	71	0	0	257	421	0	4	0	0
normal breast	1510	0	0	612	0	419	529	0	7310	1168	257	6325	0	0	0	0	0	1024	429	142	209	207	14570	0	103	0	0	96	354	1464	0	2972	2279	1250	0	0	0	0	1144	5986	2283	0	0	1828	349	87	2803	69	0
normal breast	718	361	0	3502	0	0	2581	0	3221	2851	357	66	0	121	0	0	0	20	54	71	0	0	51	274	1538	98	0	0	191	0	0	8	0	1810	0	0	0	0	0	7	0	528	0	0	0	0	216	134	0
normal breast	158	62	0	853	0	50	20223	0	295	723	0	944	3	6	91	0	0	564	141	86	115	130	140	0	981	600	0	4	36	0	0	40567	284	90	0	0	0	0	92	220	0	0	0	248	4770	0	110	0	271
normal breast	0	0	15	0	0	0	0	0	740	251	20	533	54	0	208	0	123	6622	941	66	395	0	350	121	2602	329	1423	261	1875	0	0	0	32887	0	0	0	3388	33058	1606	0	911	5389	0	322	0	63	145	528	335
normal breast	268	0	0	169	0	92	315	0	1654	308	511	244	18	110	138	6153	1315	26285	681	176	14245	0	3911	300	637	1145	13075	68	15283	377	0	978	0	76	20	0	0	0	389	771	83	4	0	0	121	139	334	27	127
normal breast	1776	129	0	45	0	0	32	234	1004	885	296	13749	92	50	112	0	0	198	29	38	0	0	87	0	333	67	57	27	119	0	0	1367	400	565	738	395	0	0	2596	699	155	546	321	3424	774	0	43	0	0
normal breast	209	170	3845	233	258	0	4497	447	942	1915	874	24687	11324	0	0	0	0	0	0	2	5	0	55	0	71	177	204	0	0	755	478	0	1603	140	399	61	0	1199	788	626	0	1300	0	0	0	0	0	0	0
normal breast	70	25	0	24	0	0	54	62	445	104	53	414	0	366	51	104	0	4923	1022	241	8	161	600	176	966	190	891	242	1009	0	35	35	0	62	0	0	0	0	77	125	38	0	0	0	0	188	186	43	169
normal breast	0	3	2	2	0	4	64	0	44	45	75	7	0	0	125	0	505	0	2852	252	0	0	93	29	1514	904	0	836	95	0	0	27	0	0	0	0	0	0	0	0	0	0	0	0	0	0	790	0	0
normal breast	426	176	110	879	0	237	1391	65	1914	1724	59	5039	256	0	0	0	0	0	0	0	0	0	0	0	4071	0	0	0	0	171	181	238	377	0	163	116	0	0	1597	638	95	0	0	124	128	0	1100	0	0
normal breast	140	0	0	2309	341	63	262	0	456	1436	680	154	3	0	0	0	0	0	0	0	0	153	0	0	1411	0	0	0	0	0	0	3998	0	1324	5333	0	298	0	119	4345	891	0	0	2256	2921	0	0	0	0
normal breast	365	0	0	267	0	0	0	0	3019	0	399	539	0	0	0	3	0	755	143	0	59	0	410	0	655	358	452	0	271	0	0	19662	0	2528	3079	311	0	0	478	17037	0	0	0	2243	5956	352	0	296	0
normal breast	502	122	0	0	0	0	183	0	1559	0	19	223	0	0	0	0	0	0	9	306	0	0	149	156	6063	985	0	591	356	96	185	0	6	0	0	0	0	8	0	0	0	0	0	0	0	0	321	0	0
normal breast	344	0	0	107	0	0	0	179	865	0	19	622	0	0	0	0	0	921	10466	0	3114	723	512	418	5345	793	391	0	2491	1030	747	350	0	203	0	163	0	0	945	480	0	0	0	0	485	0	18805	0	0
normal breast	564	0	0	662	0	0	0	0	5664	1180	161	1803	0	0	0	377	2467	1115	0	137	40	72	761	13	773	3764	7003	0	8042	353	0	932	0	0	311	0	0	0	1566	1051	239	0	373	625	0	0	181	0	0
normal breast	0	36	681	10712	0	330	887	0	3751	813	0	1491	4489	0	60	0	0	78	341	67	78	5	110	60	288	19	5	16	166	0	0	6	0	0	0	0	0	0	0	582	0	137	0	0	2081	0	191	0	0
normal breast	0	381	669	0	158	5695	649	0	614	418	2485	1119	534	0	0	0	0	2383	830	87	0	230	0	0	503	257	669	0	516	0	0	0	0	0	564	0	0	0	144	120	0	0	0	0	0	0	240	0	0
normal breast	390	0	6	449	0	26	149	0	257	142	61	88	4	5	9	0	0	0	0	20	4	21	0	7	98	9	0	15	0	0	42	332	0	0	0	0	0	17	0	97	3	7	0	11	454	0	0	39	0
normal breast	862	0	0	0	314	439	0	0	448	668	223	6182	0	21	0	0	0	0	0	23	0	0	49	0	117	41	44	0	0	0	0	430	1782	2053	0	0	0	456	1112	1729	1076	772	77	0	540	0	0	0	0
normal breast	27	0	0	23	0	18	11	0	103	18	12	11	0	138	59	86	12	110	57	39	52	27	14	21	107	0	0	0	0	0	3	27	60	0	0	0	0	42	0	0	0	0	0	0	0	0	0	3	0
normal breast	38	0	0	0	0	0	50	0	207	40	31	0	0	0	0	0	0	0	273	212	0	134	0	0	909	0	0	97	35	0	0	32	81	0	33	0	0	0	36	0	0	33	0	0	0	0	557	0	0
normal breast	264	107	0	220	0	22	33	0	536	146	51	41	0	47	68	0	0	20	0	0	31	116	40	4	181	22	75	16	0	62	107	9	199	0	52	0	0	81	328	89	0	0	0	0	0	0	402	0	0
normal breast	176	0	0	307	0	5	3	0	1365	594	212	5	0	80	0	0	0	0	389	114	0	8191	45	3	498	0	0	13	0	474	0	469	0	0	0	0	0	0	2225	0	26	0	795	0	0	149	0	38	169
normal breast	33	27	0	53	0	21	65	0	287	0	0	125	76	0	0	0	0	0	0	0	0	0	0	0	70	27	0	0	0	107	0	609	43	243	102	0	0	0	177	281	106	268	0	120	56	0	0	25	0
normal breast	256	305	0	0	0	8077	316	0	873	409	267	0	0	0	0	0	0	776	649	219	130	8	0	237	2713	0	2	437	505	48	132	0	0	0	0	0	0	0	207	413	0	0	0	272	0	0	2310	0	22
normal breast	27	0	90	52	0	11	35	0	61	0	77	0	0	44	167	0	0	121	115	4	112	81	0	62	264	44	0	0	0	0	43	0	0	0	0	0	1858	0	70	13	0	0	0	0	0	0	0	44	0
normal breast	0	0	0	368	0	315	6	574	4604	1042	0	0	951	20	45	505	0	0	8755	512	16676	94713	17137	21861	152	180	142	59	0	0	0	0	0	0	1790	0	0	0	1061	1449	0	0	0	0	831	0	0	0	0
normal breast	0	0	0	46	0	6	4	0	336	163	67	360	4	226	57	0	0	0	176	31	0	16	2	6	509	137	0	0	0	0	100	0	0	0	0	0	0	0	270	0	0	0	0	0	0	0	0	90	0
normal breast	37	40	678	13310	5	60291	46092	499	123	10558	211	0	24913	1227	0	0	0	0	0	143	1246	0	0	0	8543	0	528	3457	0	0	0	0	0	0	0	0	199	0	11	0	2	256	0	0	0	0	0	0	0
normal breast	313	110	0	198	0	139	9	0	650	180	42	0	0	110	185	0	0	34	51	0	0	0	0	43	361	42	72	0	0	0	2882	3795	0	0	0	0	0	0	1666	2992	1677	0	0	1575	0	0	0	144	22
normal breast	0	3635	3030	0	0	0	0	0	8594	3977	0	0	1063	0	0	0	36	3	0	0	0	0	0	0	811	67	0	0	0	0	0	146	0	576	1067	0	152	0	97	436	0	0	0	34	711	0	0	0	0
normal breast	39	367	164	0	0	0	3	0	431	28	136	31	405	66	247	0	0	102	113	43	0	0	0	0	601	0	0	0	10	0	0	322	168	2728	840	0	1366	0	448	1242	41	3	14	673	872	0	0	0	0
normal breast	0	0	0	0	0	0	3	0	1365	116	74	11	0	0	0	0	0	0	0	0	0	15	3	756	3046	1547	0	0	0	0	218	0	16369	0	0	20	62	3631	221	350	0	999	0	0	0	436	0	698	0
normal breast	77	81	0	0	0	0	71	0	835	129	0	372	0	98	170	0	145	0	0	0	0	0	14	0	1794	213	644	131	304	486	782	0	0	2184	0	0	0	0	5699	0	124	0	698	1418	0	0	0	0	104
normal breast	0	0	0	0	0	990	5	0	2657	4	1085	0	3	0	38	212	0	1410	0	0	2240	0	4559	0	5130	0	4049	463	14982	0	690	0	0	854	1017	0	0	111	836	1007	0	941	0	247	224	0	1160	0	712
normal breast	925	0	3	0	0	0	0	0	1573	248	0	0	0	0	0	0	0	0	0	127	114	195	0	66	1082	161	0	54	0	874	0	4712	0	0	883	16	0	11854	3545	0	0	5043	0	0	0	0	0	92	0
normal breast	406	0	2486	0	0	0	10686	0	9689	1709	0	4766	2820	0	282	0	3	0	667	1036	0	14670	8	505	2900	0	0	867	0	0	0	459	136	0	0	0	0	0	540	353	0	0	0	0	0	0	846	0	0
normal breast	0	0	158	75	0	0	0	0	1867	901	58	0	0	111	111	0	0	101	0	129	91	3	0	252	240	42	0	20	0	524	0	0	0	747	0	0	0	0	0	356	526	0	0	1998	0	0	0	0	0
normal breast	270	0	0	76	465	13428	1235	0	2841	1553	0	6	0	99	235	0	0	115	0	135	259	4	104	0	570	138	84	3	10	850	65	0	0	9321	200	104	351	0	0	54	1619	1535	692	433	0	0	0	0	0
normal breast	192	178	0	22	0	0	67	0	336	969	47	235	148	0	0	0	0	0	0	0	0	0	0	0	669	0	0	0	0	0	2	760	0	0	0	0	0	362	325	2446	9	0	0	0	0	0	0	0	0
normal breast	0	0	0	0	0	0	0	0	684	687	272	0	0	540	0	112	0	0	0	219	0	0	0	0	2431	0	2	0	0	0	0	135	8	3	0	0	0	0	294	0	0	0	518	0	0	0	0	0	0
normal breast	157	0	0	0	0	0	0	0	696	172	0	0	0	11	0	0	56	0	105	17	10	39	120	61	491	159	214	95	0	0	0	0	0	0	0	0	0	0	0	0	0	0	0	0	0	54	211	144	0
normal breast	0	0	0	0	0	0	0	0	2796	1628	0	348	478	0	0	0	0	5	0	0	0	0	0	0	87	19	6	0	0	122	0	168	0	0	0	0	0	0	0	98	0	0	97	236	351	0	0	0	0
normal breast	485	67	0	0	33	33	251	0	912	199	341	0	0	0	41	2	0	0	0	0	0	0	0	0	84	0	0	0	0	0	0	0	0	0	0	0	0	0	131	0	0	44	28	0	0	49	38	80	0
normal breast	0	0	0	0	0	0	0	0	123	5	33	0	0	120	122	0	0	0	0	102	0	0	0	0	826	0	0	2	0	0	79	0	58	50	0	0	0	0	53	5	0	52	33	0	0	0	0	0	0
normal breast	37	0	0	0	0	0	0	0	151	0	0	0	0	43	0	53	41	85	0	110	0	11	0	84	249	55	45	0	165	0	0	0	0	425	0	0	0	0	145	3	0	0	0	0	0	0	0	47	0
normal breast	299	94	0	0	0	0	0	0	593	0	0	0	0	63	95	293	666	1088	2486	11	3	30	53	7	266	1065	3051	0	1414	0	186	0	100	0	3	0	0	0	99	96	31	78	0	0	0	0	1626	174	0
normal breast	46	21	0	0	0	18	9	0	222	481	0	106	0	0	0	1378	0	4621	727	0	390	0	0	893	2583	683	846	0	0	51	0	441	0	149	0	0	0	6	76	212	0	3	0	44	434	811	1360	2	0
normal breast	87	45	232	3615	109	19	239	0	216	519	1220	1938	12	87	504	190	0	782	460	161	0	141	0	0	160	105	146	19	126	0	0	885	17	21	371	0	0	0	2714	764	1133	3	0	1603	0	92	0	0	0
normal breast	775	0	144	1611	151	0	135	459	1927	0	678	3781	0	0	75	0	0	0	131	0	24	70	7	7	141	0	0	24	0	290	284	221	65	0	0	0	0	0	508	12	2	0	0	322	0	0	121	83	0
normal breast	863	355	0	0	0	19	0	0	462	481	15	658	0	31	71	0	0	0	73	15	20	99	19	0	337	0	42	0	63	3	67	51	0	76	0	0	61	0	71	0	0	0	2	14	0	0	0	30	0
normal breast	107	66	0	100	0	54	95	38	116	32	0	0	61	35	34	0	0	0	19	3	28	0	0	56	111	4	0	0	0	44	19	208	9	0	0	0	0	10	221	227	0	31	107	0	0	0	0	0	0
normal breast	159	72	0	0	0	0	2	0	325	160	6	0	76	0	0	0	0	0	191	0	4	10	169	3	1930	0	0	0	156	37	48	0	0	157	0	0	0	0	81	107	47	0	0	0	0	344	0	0	0
normal breast	94	56	27	11	0	0	22	0	121	73	36	33	60	0	0	0	0	0	0	0	0	0	0	208	583	356	0	0	0	0	0	0	0	0	604	0	0	0	828	0	0	0	0	0	0	101	0	0	0
normal breast	0	0	0	451	0	6	123	0	2320	0	285	0	0	41	31	0	0	0	6	0	6	0	0	72	58	0	15	10	9	0	0	0	6	0	0	0	0	0	367	0	72	0	0	0	0	0	14	4	0
normal breast	0	0	0	0	0	0	0	0	3615	0	273	0	0	0	0	0	0	0	0	42	0	0	0	0	151	0	0	0	0	19	58	37	0	208	0	0	0	5	0	5	0	0	0	0	0	0	0	0	0
normal breast	27	48	0	27	0	0	10	0	95	0	10	3	0	0	0	0	0	0	0	0	0	4	0	0	64	0	0	0	0	0	0	0	0	0	0	0	0	0	116	58	0	0	0	0	0	0	0	0	0
normal breast	0	0	0	0	0	0	0	0	66	153	6	0	0	0	0	0	0	36	0	63	61	0	13	0	615	27	343	0	0	0	0	0	0	0	0	0	0	0	31	0	0	0	0	0	0	161	0	0	0
normal breast	0	0	0	0	22	3	0	0	83	0	0	0	0	8	17	0	0	0	0	9	5	731	0	0	125	37	0	0	0	0	207	156	10	0	0	0	0	0	58	170	222	218	78	0	43	27	0	38	0
normal breast	88	0	0	0	0	0	0	0	719	82	13	80	21	32	33	0	0	0	0	63	0	0	43	0	321	0	0	0	0	15	9	100	12	65	50	0	0	0	0	161	0	0	0	143	24	0	0	0	0
normal breast	20	0	0	7	0	444	0	0	179	83	31	0	13	0	0	0	0	0	0	3	0	0	0	49	532	150	0	35	0	36	91	0	0	0	0	0	0	0	0	78	0	0	47	0	0	0	0	80	0
normal breast	50	0	0	0	0	0	65	0	374	357	0	0	0	53	156	0	0	0	83	0	7	0	0	62	849	39	0	0	0	0	0	0	0	0	0	0	0	0	0	0	0	0	0	0	0	14	0	113	189
normal breast	0	0	0	0	0	0	0	0	834	0	13	0	0	0	0	0	0	13	56	40	23	7	56	23	196	16	0	0	0	101	85	50	0	97	323	55	0	0	229	0	0	0	0	0	224	39	54	10	0
normal breast	286	0	0	307	0	0	0	0	967	22	139	0	0	0	88	0	0	0	0	0	240	0	0	0	522	141	0	0	0	0	0	214	37	0	0	0	0	0	119	332	0	0	0	49	0	74	0	0	0
normal breast	13	0	0	39	0	2	103	0	183	199	41	0	0	109	63	0	0	0	212	63	0	0	175	2	446	0	0	28	0	303	0	0	0	0	163	0	0	0	375	253	0	0	0	0	0	62	0	0	0
normal breast	431	147	0	0	0	0	0	0	411	0	0	0	0	0	0	0	0	0	0	300	0	513	0	0	3568	880	0	0	0	218	168	68	0	0	0	0	0	0	44	0	168	0	74	22	0	0	2193	0	0
normal breast	55	0	78	640	81	0	432	0	353	122	2	0	0	0	0	0	0	0	0	0	0	3	0	0	932	178	752	37	0	0	0	0	0	315	0	0	0	0	685	842	0	0	303	0	0	327	0	28	0
normal breast	0	0	0	0	0	1116	0	0	1970	336	784	0	0	340	108	0	0	477	0	761	0	464	245	0	2065	295	0	0	0	0	0	0	354	993	109	0	0	662	458	341	496	0	647	640	653	0	0	0	0
normal breast	0	0	0	0	0	3	730	0	1182	277	104	214	0	175	0	0	0	0	4	90	0	0	0	0	159	88	0	611	0	0	461	322	0	1634	0	11	810	0	1108	5072	0	408	0	479	650	17	50	41	0
normal breast	382	266	0	0	0	3	1480	0	3176	1343	412	406	634	0	0	0	0	0	0	0	0	0	0	0	86	0	0	0	0	121	0	0	0	33	0	0	0	0	131	73	0	0	0	0	0	0	0	0	0
normal breast	127	3	16	0	0	0	0	0	192	424	48	0	0	0	0	0	0	0	0	0	0	0	0	0	946	0	0	0	0	0	108	0	0	86	0	0	0	0	0	0	0	0	74	0	0	0	103	0	0
normal breast	0	0	0	0	0	0	0	0	94	0	42	0	0	65	72	0	0	0	66	74	0	0	0	0	538	0	0	22	0	0	0	0	0	2	0	0	0	0	211	232	0	0	0	0	0	0	0	97	0
normal breast	2	0	0	187	0	0	0	0	1332	4	13	0	0	0	4	0	0	0	0	0	5	4	0	0	18	7	0	0	0	6	34	0	0	0	0	0	0	0	0	12	0	0	0	134	0	0	0	7	0
normal breast	278	0	0	61	0	0	0	0	429	265	2	58	0	25	17	0	0	0	0	0	0	0	0	0	136	15	0	0	8	0	0	0	0	2	0	0	0	0	0	17	0	0	0	0	0	0	2	35	0
normal breast	15	0	0	0	0	3	6	0	16	5	4	0	0	0	0	0	0	0	0	30	0	0	0	0	329	466	0	0	0	0	37	68	0	529	76	0	0	0	38	102	0	43	0	64	0	0	0	0	0
normal breast	0	0	0	0	0	0	0	0	143	0	83	0	0	0	11	0	0	125	0	25	0	0	0	17	195	41	0	0	0	0	0	0	0	0	374	0	0	0	265	0	0	0	0	0	0	0	0	51	0
normal breast	0	0	0	4	0	0	438	0	2036	767	121	54	0	0	18	0	3	0	0	0	0	0	0	35	45	13	0	0	19	89	0	1585	24	2443	699	46	0	0	0	4696	29	49	177	2338	587	0	0	8	0
normal breast	48	0	43	0	22	0	0	0	322	23	50	242	0	106	3203	16	0	154	0	1103	0	0	0	0	163	90	0	1079	23	14	46	0	65	26	0	0	0	0	0	0	26	0	17	0	0	50	0	0	5
normal breast	8	19	0	0	17	0	0	0	29	18	3	6	0	0	94	0	0	0	0	51	0	0	0	1321	959	343	0	0	234	0	0	0	258	0	0	51	44	71	0	0	178	49	0	45	0	0	0	0	0
normal breast	5135	0	11	0	0	0	55	0	89	3686	43	165	0	176	236	104	0	0	400	122	198	0	45	0	403	0	0	354	0	264	520	264	0	1058	0	0	0	0	488	454	608	0	0	0	0	161	0	50	0
normal breast	0	0	0	0	0	241	2	0	1332	552	336	0	0	14	156	30	17	79	85	80	0	0	0	0	265	205	25	26	0	313	1158	0	566	87	0	0	0	0	191	0	198	117	0	170	0	0	0	0	117
normal breast	552	215	56	174	0	61	209	0	227	315	245	164	0	70	18	0	37	294	447	388	52	0	133	79	254	0	291	35	150	168	268	647	16175	0	100	653	1011	5234	78	105	1314	2076	285	0	160	60	25	103	0
normal breast	40	0	56	64	0	108	0	73	365	242	366	527	48	0	0	0	108	0	278	359	218	189	0	0	736	174	0	0	0	9	0	204	423	0	20	18	0	207	42	267	202	46	146	0	110	12	85	0	24
normal breast	40	142	60	524	0	29	405	0	183	1603	94	483	245	0	183	43	42	845	99	0	67	0	32	0	9	68	267	127	0	0	0	0	0	0	285	117	0	0	0	577	440	168	0	300	489	0	151	0	0
normal breast	0	0	0	649	0	197	0	0	1025	915	0	0	0	0	27	22	0	93	0	26	104	43	13	0	508	55	0	64	87	178	162	99	0	0	0	0	0	0	0	128	0	0	0	158	76	49	64	0	0
normal breast	0	0	26	0	66	0	49	0	101	0	132	577	34	128	84	68	0	0	28	13	0	185	0	0	1091	0	129	0	0	0	0	122	767	0	58	0	0	117	92	330	0	109	0	45	112	154	0	166	0
normal breast	143	0	94	0	0	78	141	0	571	185	77	79	138	0	0	0	0	0	72	29	0	9	0	0	383	99	0	72	0	398	399	0	0	0	3493	0	0	494	0	249	203	233	456	0	1395	0	1823	12	0
normal breast	569	269	0	173	0	191	0	320	2126	528	2	0	0	112	0	0	0	0	51	350	162	251	0	222	481	131	245	20	0	0	76	0	0	104	0	0	0	0	163	111	31	0	0	85	89	166	0	0	0
normal breast	5	0	0	65	0	45	0	0	510	86	196	0	74	0	71	0	0	0	0	7	100	5	71	0	370	0	0	0	0	0	0	79	782	744	320	0	200	0	489	697	0	0	0	271	0	88	0	0	0
normal breast	340	0	0	137	0	334	0	0	728	3023	99	0	0	67	141	0	0	404	66	0	0	0	0	166	121	252	228	0	796	0	45	0	1507	197	0	0	0	806	284	493	52	713	290	0	0	69	0	13	0
normal breast	98	60	0	36	0	53	0	0	890	147	149	87	120	0	227	103	0	720	158	116	0	172	2483	0	352	108	2758	0	456	89	0	77	126	0	0	12	0	0	0	39	0	71	0	0	0	0	0	0	0
normal breast	63	64	0	226	0	85	73	153	110	267	161	892	192	0	80	0	0	0	0	0	0	0	0	26	496	0	0	0	63	90	0	29	81	0	0	0	0	0	0	39	0	120	0	173	47	0	62	4	0
normal breast	154	51	185	288	72	0	4699	104	298	303	26	1420	0	0	139	0	0	0	88	124	0	0	0	0	379	0	0	5	72	0	0	0	0	0	0	0	0	0	189	110	0	67	0	0	0	0	0	0	0
normal breast	169	0	0	0	0	32	0	0	765	90	70	0	117	72	3	0	0	0	0	0	0	0	0	0	263	0	0	56	0	302	208	84	0	43	235	26	0	275	295	0	0	0	0	0	0	83	0	47	0
normal breast	248	0	0	0	0	2	3	0	669	280	0	0	0	10	0	14	34	288	25	20	0	24378	6	98	0	0	13	0	19	0	48	0	46	0	40	0	0	0	18	40	80	0	0	3	0	53	22	38	0
normal breast	82	86	0	0	0	3	0	0	507	5	0	0	0	22	68	6	0	873	34	39	0	0	58	54	38	191	89	0	0	80	68	79	438	225	0	22	20	82	44	136	165	67	0	0	60	0	0	73	0
normal breast	0	14	18	0	19	22673	23	77	75	97	86	260	94	121	62	0	0	0	185	62	0	4	29	32	175	0	0	26	0	0	0	63	34	0	0	0	0	0	0	291	61	0	0	0	0	87	141	53	57
normal breast	78	0	34	34	0	0	224	35	43	134	13	1988	0	0	11	0	0	8	0	34	0	0	0	0	31	0	0	0	7	0	74	94	78	97	0	0	0	0	0	359	0	0	0	175	187	0	0	11	0
normal breast	42	0	0	368	0	0	0	269	137	292	66	72	0	0	213	0	0	0	0	211	0	0	223	0	592	571	0	0	0	0	16	0	0	17	0	0	0	0	47	46	0	0	27	0	0	0	0	260	0
normal breast	94	0	0	0	0	0	0	0	103	27	0	0	0	0	0	0	0	0	247	0	12	0	50	0	330	98	0	0	0	0	0	0	0	0	0	0	0	862	82	252	0	0	631	950	0	0	0	0	6
normal breast	0	181	0	0	0	178	464	0	606	416	788	0	0	0	0	0	0	12	0	0	0	0	0	0	3818	0	7	451	0	0	0	0	0	0	0	0	0	0	0	166	241	0	0	0	0	0	0	0	0
normal breast	0	0	0	98	0	177	0	0	455	0	175	0	0	0	19	50	0	0	0	11	57	0	0	90	301	102	0	0	0	0	0	0	0	0	0	0	0	0	506	0	0	0	0	0	0	0	0	0	0
normal breast	0	0	943	0	0	0	0	0	3137	2	3	38	0	0	34	63	0	8	50	28	9	0	5	29	250	0	6	0	0	0	68	0	0	0	0	0	0	0	56	257	0	0	0	110	0	0	49	12	0
normal breast	206	0	62	0	0	0	0	0	214	0	163	0	0	0	0	0	0	131	0	77	0	0	0	85	718	0	0	0	0	31	0	0	0	71	0	0	0	0	42	49	0	0	0	51	0	38	0	97	0
normal breast	65	0	0	90	0	0	58	0	282	35	164	36	0	74	0	0	0	0	0	103	20	0	0	0	620	52	0	90	0	0	127	0	0	0	0	0	0	0	0	123	0	0	0	0	0	0	179	26	0
normal breast	0	0	0	201	0	61	0	0	659	113	0	490	0	0	143	0	0	0	0	0	0	0	0	0	595	2	134	0	0	0	48	0	0	0	0	0	0	0	141	203	129	0	0	0	0	0	0	0	0
normal breast	49	103	0	0	0	0	0	0	623	152	53	0	8	0	0	0	0	0	21	117	73	0	0	34	517	0	47	0	102	0	0	0	0	0	0	0	0	0	0	4	0	0	0	0	0	10	0	62	0
normal breast	252	0	0	0	0	0	0	0	758	57	2	0	0	4	100	0	0	0	0	785	5	0	0	0	387	80	0	53	0	66	162	0	0	57	0	0	0	0	106	22	0	36	59	0	49	225	0	36	0
normal breast	0	0	44	0	0	0	0	0	847	177	0	45	0	0	0	0	0	0	0	23	0	0	0	2	910	0	0	0	0	0	143	0	0	0	0	0	0	0	274	3113	0	0	0	95	0	0	0	69	0
normal breast	188	5	0	0	0	0	0	80	811	2953	92	0	12	0	41	0	0	95	33	13	0	0	0	0	342	34	0	0	0	0	143	0	0	0	0	53	0	0	113	196	0	0	0	0	0	0	15	37	0
normal breast	131	0	0	42	0	0	0	0	1049	180	0	0	0	456	423	520	0	0	239	558	848	402	0	187	1043	0	0	234	0	0	0	0	282	0	0	0	0	0	61	0	0	0	59	0	255	0	0	0	0
normal breast	8	43	0	99	0	0	0	0	348	142	47	84	79	0	0	0	0	0	0	0	0	96	53	140	576	123	0	0	0	0	0	0	0	0	0	0	0	0	32	0	0	0	0	0	0	0	0	0	96
normal breast	0	699	0	0	1370	84	1029	0	1485	3746	783	0	43	0	0	0	0	0	0	0	14	332	0	405	466	0	0	0	0	0	0	0	102	0	0	0	0	0	0	0	0	0	97	72	0	0	0	152	0
normal breast	0	0	0	0	0	0	0	0	769	0	81	436	0	0	0	0	126	718	0	0	0	0	0	0	140	630	0	0	0	0	406	0	0	305	0	0	0	0	248	0	0	334	312	0	0	0	0	0	0
normal breast	0	345	0	0	0	365	0	0	1075	306	0	0	5	0	255	0	0	49	56	109	8	0	42	31	320	33	0	49	0	239	0	237	648	0	0	0	0	0	890	0	0	0	0	0	0	0	0	0	0
normal breast	0	0	0	0	0	0	0	0	247	0	390	274	0	0	0	0	117	464	0	11	55	0	0	0	301	124	240	4	65	0	10	106	0	0	0	0	0	0	190	0	71	0	0	31	0	54	0	43	102
normal breast	83	0	0	116	0	0	0	0	387	218	26	109	62	0	0	0	0	146	0	52	0	28	0	57	152	0	0	0	0	0	0	54	446	85	0	0	0	68	0	24	158	44	0	0	0	0	25	0	0
normal breast	0	72	60	0	0	0	0	337	207	75	86	426	0	0	0	0	0	0	0	0	0	0	0	0	1373	120	0	0	0	39	43	0	281	15	86	0	0	0	0	21	0	0	0	0	43	0	613	0	0
normal breast	38	49	0	0	0	0	0	0	124	250	0	230	0	69	255	0	0	0	0	53	150	0	0	79	363	101	130	0	0	0	0	696	498	0	0	0	0	0	1979	0	195	0	0	44	56	0	142	0	0
normal breast	0	0	0	0	0	0	0	0	1793	191	270	0	0	10460	1235	3649	3486	245	0	82	335	0	64	0	641	170	0	0	219	518	0	501	0	265	1046	0	0	0	0	52	0	0	166	2799	200	10981	0	494	4644
normal breast	112	0	0	0	0	0	0	156	578	232	42	0	0	14477	1535	4742	4437	4385	0	290	180	0	101	109	244	260	140	88	331	17342	1069	621	193	1379	0	4524	6418	1126	0	1232	543	0	3	135	217	7297	0	1043	3249
normal breast	1576	13151	4978	0	4505	0	207	2470	1092	754	336	1302	463	13190	387	4851	5660	658	0	198	0	0	10	0	1348	75	0	0	330	20338	2503	0	148	0	0	4870	5666	631	0	516	299	0	0	180	0	11424	0	274	5490
normal breast	2086	17703	5465	0	6140	0	184	2839	263	1085	0	7092	212	6644	848	4890	3210	469	149	204	0	0	772	32	536	1616	2607	57	4086	14874	1062	0	280	0	0	3767	6902	0	0	416	523	0	164	0	0	6373	0	486	5750
normal breast	522	12820	6646	0	7397	86	242	2188	651	388	290	1266	0	4012	688	3205	1141	809	0	259	0	0	0	0	669	464	182	0	97	12929	1483	0	287	0	237	5503	5447	212	842	0	305	0	309	1023	0	4080	0	724	3214
normal breast	1038	8023	7093	96	5716	306	1481	2993	765	1120	1345	2412	55	4384	7	5661	3984	0	0	272	0	0	0	0	6668	161	0	0	0	5870	528	0	18	0	0	1562	2827	203	301	87	0	0	290	0	0	5946	0	0	5919
normal breast	908	5996	2637	0	2067	223	0	974	641	617	157	1193	0	7731	928	6779	2087	154	0	462	0	0	0	0	3326	711	0	0	0	15359	4	76	0	0	54	3012	5062	0	2430	1606	0	0	429	0	0	4591	0	0	6911
normal breast	406	4553	7866	219	4305	0	0	1592	2929	385	358	1093	0	5314	1671	2911	1142	0	0	123	247	31	0	44	566	277	0	72	186	19251	1227	0	848	0	0	6548	5275	0	532	0	1255	0	0	0	0	5739	117	1187	5160
normal breast	2419	12602	9818	0	5385	0	0	2660	3036	339	193	1132	0	22893	494	5875	9190	146	155	368	0	181	33	112	506	254	0	264	82	11471	2282	169	148	0	0	5105	4659	349	303	389	655	0	152	275	0	8025	0	110	4161
normal breast	3383	6216	3101	328	2638	29	25	789	1220	510	289	0	271	8210	362	4281	1976	470	167	115	0	134	0	0	1030	109	0	0	209	6830	724	74	0	0	0	2012	1762	261	381	175	273	0	277	231	316	8832	0	864	2087
normal breast	972	29824	9223	191	16423	125	68	10914	847	1229	83	2286	0	5513	4841	3392	1171	191	0	0	67	0	0	73	311	363	0	0	0	13714	1386	0	1022	120	370	2329	1215	183	296	266	126	0	339	0	0	5120	0	3127	3812
normal breast	2259	11309	6206	0	2147	50	3	3786	1098	798	149	984	0	8448	3802	4329	1459	219	8	123	0	0	11	0	0	209	81	104	77	15760	6509	0	132	0	0	3447	2339	163	127	307	468	66	59	210	0	6834	0	3384	5216
normal breast	7490	7292	3823	0	2083	0	30	1422	314	273	101	525	0	6149	3909	2549	1181	28	0	135	479	38	51	43	178	459	105	8	21	19191	9271	89	368	95	0	4064	4464	387	75	309	941	8	52	0	0	4384	0	3187	3077
normal breast	7460	10789	6195	16	2845	0	0	1294	3	186	302	738	0	180	0	1308	306	0	0	47	0	0	0	0	890	294	0	0	0	13320	6588	92	488	22	0	4235	2818	337	60	347	543	0	62	57	0	0	0	54	1442
normal breast	6810	7217	3406	0	2250	0	63	1162	186	415	106	280	639	6695	934	3011	2587	6837	0	201	0	0	0	166	1099	142	0	0	1212	789	419	0	0	0	0	1612	454	0	1367	290	247	0	0	0	0	7813	0	449	4246
normal breast	462	1061	2275	0	296	0	0	313	1747	42	0	0	0	7557	5654	4115	2559	172	97	113	36	41	25	39	398	332	324	19	157	18268	1513	0	471	0	0	3767	6645	37	336	626	102	0	86	95	0	4504	0	3077	2920
normal breast	1269	12188	4863	241	5848	0	0	2657	1267	258	99	12166	0	8001	3511	3701	1879	4948	0	338	0	0	0	62	146	732	98	121	1076	5580	4956	0	179	0	0	1648	1078	0	68	157	365	0	60	56	0	5088	0	2906	2254
normal breast	9781	11343	5906	223	3903	10	13	2147	442	594	95	891	0	13031	779	5617	5744	202	0	337	0	0	228	424	3147	173	0	0	0	8367	5422	0	1035	0	0	2784	1737	0	0	199	159	0	258	2340	0	8312	191	776	5858
normal breast	5126	10748	4739	0	3305	0	0	1070	171	535	202	7979	0	11745	1042	7557	3539	454	217	345	112	121	0	0	196	118	60	0	0	8870	1215	0	111	0	0	3581	797	0	701	835	0	0	0	0	371	3631	0	385	3530
normal breast	2535	17573	6449	0	5488	0	0	6351	2481	459	0	488	227	11356	5492	10302	2249	87	0	182	0	331	0	732	1612	540	0	0	433	16077	2020	290	161	0	0	3416	5152	385	232	393	23	0	0	443	157	10111	0	4314	10510
normal breast	2633	13509	8758	0	5142	61	33	3422	421	1399	80	1067	0	3973	3467	4128	1185	188	0	66	0	36	0	0	427	519	55	40	61	8044	6458	0	0	672	0	9983	2349	0	1318	123	0	0	482	0	0	2908	0	2820	4910
normal breast	11800	14935	10240	0	3746	335	0	4300	1669	755	356	773	0	9328	4920	5423	2631	189	0	92	0	22	107	4	68	239	57	104	139	6150	4278	0	196	0	0	2207	2169	94	107	29	125	87	129	77	0	2765	6	1837	1754
normal breast	7135	5352	5502	0	2300	45	29	1494	371	314	178	321	120	12787	8185	7250	3999	65	0	147	0	0	25	11	246	756	27	0	285	4856	3350	0	83	0	0	1435	1029	30	0	106	164	20	0	18	0	4639	11	2774	2454
normal breast	6632	13221	7234	0	4678	20	117	1875	76	362	61	711	0	5323	5349	3398	1189	59	51	98	2	0	48	342	71	66	41	89	59	7142	5314	0	231	0	0	2242	1939	88	46	38	327	25	78	0	0	4414	0	3359	2813
normal breast	11685	17117	9816	0	5855	0	0	2777	178	798	143	748	17	9136	5337	6664	3575	63	0	57	0	35	0	0	112	534	33	36	113	27726	13775	65	497	0	0	7874	8578	122	15	585	934	205	363	39	0	3462	0	2226	2560
normal breast	7629	7280	4275	0	1663	0	50	762	205	189	91	464	0	7560	4587	8430	2405	0	0	281	0	0	0	0	670	564	0	0	135	5562	4590	0	140	0	0	2081	1092	101	0	32	207	109	83	0	0	11073	0	4645	10430
normal breast	7995	11412	8212	0	4457	0	26	2629	222	257	62	730	0	5161	2460	4426	1575	0	0	150	0	0	0	32	517	303	69	19	72	14618	6510	151	333	0	0	5291	4940	25	48	734	150	40	0	109	0	4268	20	1968	4116
normal breast	6172	11019	7369	0	4086	0	0	1804	601	1138	132	785	0	8787	5520	5564	2806	97	32	63	0	16	20	80	166	383	101	0	31	9371	3707	0	0	0	0	2324	2037	319	198	122	329	0	0	0	0	8721	0	3613	6182
normal breast	6287	6957	5592	0	2078	0	0	970	291	464	452	75	0	7833	3810	4020	1773	0	0	31	0	0	0	0	250	114	194	57	176	13728	6885	159	342	0	0	3843	4113	379	281	409	340	190	154	14	0	4157	0	1795	2883
normal breast	8589	11392	5885	25	3954	0	19	1915	237	217	62	850	0	5708	3555	7225	1858	167	0	83	103	0	113	61	158	319	0	0	82	6948	4460	83	546	0	0	2552	2751	175	182	198	161	221	80	74	0	3349	10	1131	4629
normal breast	7558	11483	5099	0	2531	0	0	1853	236	263	96	900	43	10362	6571	6948	3461	12	0	116	0	0	128	0	318	451	56	24	50	5552	4228	0	0	0	0	5593	2594	3	161	279	398	50	142	0	0	3929	0	2314	1456
normal breast	5720	7065	8497	0	2160	40	129	2434	193	195	18	1058	125	10955	4982	7899	4096	328	0	0	0	2	0	0	718	511	0	0	179	7862	4509	47	1	0	0	1743	2912	84	322	246	390	0	0	0	0	6599	137	2448	5403
normal breast	8431	14830	8331	0	6343	10	220	3438	451	398	0	1297	0	5424	4064	4376	1117	35	0	49	0	0	40	0	392	262	0	0	0	16287	6060	149	363	353	0	4901	6025	161	176	611	800	0	0	0	0	3952	0	1820	2687
normal breast	7634	12415	9090	67	6760	0	0	2311	555	240	149	792	0	6972	4541	4193	1178	74	0	0	9	0	0	0	100	272	46	0	76	10626	5925	30	133	98	0	2430	3781	85	321	281	489	267	0	0	0	4831	0	2657	2088
normal breast	6009	6402	5408	0	3333	20	15	1777	496	115	76	26	0	3102	2273	1786	885	1114	0	7	18	0	15	23	271	154	326	0	15	10798	6577	177	153	0	260	2772	2622	0	0	89	441	76	158	0	0	2648	0	1898	2784
normal breast	7481	7779	5286	0	1890	0	0	1278	174	147	0	858	0	6954	3773	4664	2329	0	544	193	141	20	243	0	99	315	0	109	128	5334	3075	2741	4020	0	415	1953	1835	3788	180	253	451	3545	94	0	0	3393	0	1714	2857
normal breast	3994	4308	2861	0	1622	0	28	449	214	61	105	1015	22	6839	3133	4569	2108	70	795	1009	799	153	370	0	1445	1107	4	399	138	6272	3642	69	56	0	0	3017	2149	68	61	0	332	0	4	0	0	3959	0	672	3519
normal breast	5953	8370	6258	565	3292	55	87	1295	113	764	95	159	162	3385	4477	3412	1321	0	0	0	102	0	0	0	57	227	0	0	47	9387	3344	0	372	0	263	3097	1114	117	212	0	0	0	131	0	0	5065	0	2697	4551
normal breast	3893	5981	5372	1761	3342	472	323	2608	998	3116	1504	519	1497	2690	2019	1454	523	0	0	62	0	0	0	0	206	90	57	9	13	10602	9759	0	127	17	105	4060	2632	187	235	136	329	94	153	29	0	2957	0	1621	2750
normal breast	6820	6977	4518	0	1627	0	0	785	199	0	262	274	176	6350	2580	5787	1792	0	0	108	0	0	50	95	242	423	0	59	351	15712	5559	0	1212	0	0	4594	3990	261	162	95	563	0	0	66	0	5090	142	1700	5896
normal breast	3260	3708	1914	0	1036	0	12	515	431	199	78	231	74	5947	3202	6407	2083	0	0	93	0	0	0	0	547	865	98	62	174	6497	3121	105	533	0	0	3946	3115	362	88	355	34	0	285	94	0	5584	0	2570	7132
normal breast	4490	8751	7245	0	2829	0	24	1693	93	482	0	556	0	8662	1979	4002	2161	68	0	164	172	118	122	0	634	503	0	0	177	8185	6724	0	0	0	0	4486	2169	0	0	337	429	0	0	184	0	6443	408	989	2338
normal breast	4886	6959	8948	0	3605	0	0	2061	342	364	204	549	0	7024	759	1294	1414	0	2909	539	1667	272	282	984	727	204	0	1249	0	17424	3006	0	317	0	0	4230	4015	0	876	1415	0	525	0	0	0	9426	0	410	3323
normal breast	3325	13451	5961	0	3807	0	361	1665	890	391	182	1292	53	10721	2349	3734	4182	9974	220	251	0	0	173	0	821	254	1348	562	1175	7813	879	0	12317	0	848	1819	925	2632	0	615	0	1749	0	0	0	6408	0	61	2408
normal breast	1533	8339	3659	2768	2052	401	1190	2254	1030	2335	243	97	2506	0	37	0	0	138	0	6	0	73	355	0	398	0	988	0	747	9232	2388	0	0	0	107	1896	2261	473	224	83	163	102	0	0	0	0	0	0	0
normal breast	3098	16150	6279	179	6930	0	231	3644	817	990	170	14151	362	0	86	530	982	3965	0	77	0	0	791	0	274	4268	7429	0	6544	96	0	0	187	41	0	0	0	0	514	139	17	0	0	0	0	0	0	19	15
normal breast	0	0	0	0	0	100	865	0	517	367	64	622	0	0	0	0	0	7	0	70	0	94	145	0	435	0	0	0	0	0	53	0	50	50	0	16	0	108	97	137	0	237	54	0	89	31	0	43	0
normal breast	40	0	727	0	45	0	2100	141	320	893	4744	9370	0	0	168	0	0	0	416	22	375	181	328	0	542	251	0	0	0	0	62	0	0	0	0	0	0	0	0	0	0	0	0	0	0	0	168	0	0
normal breast	175	0	0	0	0	54	38	0	610	387	0	0	179	103	0	0	0	7	0	107	0	316	0	0	77	30	0	0	0	0	75	0	0	0	0	0	0	0	389	134	0	0	0	200	216	43	0	0	0
normal breast	0	0	0	493	0	38	99	0	903	890	48	0	203	37	27	0	0	0	0	0	0	0	0	0	374	30	0	0	0	0	0	0	0	0	42	0	0	0	46	149	37	61	0	0	0	52	40	0	0
normal breast	64	0	0	0	0	347	0	0	81	114	31	0	0	0	0	247	76	354	158	80	0	0	0	0	423	83	0	0	130	0	67	0	0	0	0	0	0	0	30	20	0	0	0	0	0	0	118	0	0
normal breast	103	161	43	0	0	0	0	65	854	6	54	35	0	0	24	0	0	0	0	1038	0	23	17	0	236	55	0	0	0	0	0	85	3540	4928	362	437	0	829	221	289	425	559	0	243	0	0	23	0	0
normal breast	0	0	225	0	0	0	0	0	721	89	37	1132	0	0	73	0	359	6	435	7184	0	0	0	0	3341	0	0	0	3	33	0	29	63	0	55	0	0	0	0	1932	34	0	64	152	0	0	498	0	0
normal breast	40	0	0	99	0	0	22	0	349	3878	80	7	0	0	0	9	0	7	0	0	0	454	0	2	0	0	0	0	0	0	0	0	0	1202	0	0	0	0	568	15492	26	0	0	0	0	0	0	0	0
normal breast	0	0	0	645	0	0	554	0	5233	43426	0	0	0	0	0	0	0	0	0	72	0	0	0	43	201	167	0	0	0	0	0	62	0	0	0	0	0	878	2111	0	0	0	2135	0	0	0	0	0	0
normal breast	0	0	11	3	4	1556	0	11	2	2	0	14	0	0	0	0	0	5	0	0	0	0	0	0	545	117	0	0	0	0	0	0	0	0	0	0	0	0	57	0	0	0	89	75	0	268	0	0	0
normal breast	111	0	0	0	0	0	28	0	283	171	0	6	0	0	78	0	0	0	0	0	0	559	0	0	2804	156	0	0	0	0	123	0	299	0	0	0	0	0	111	106	0	0	0	0	0	0	0	231	0
normal breast	0	23	0	0	0	2	0	0	1360	0	78	0	0	0	67	0	0	0	0	0	0	0	0	0	366	0	0	0	0	263	0	0	0	0	0	0	0	0	343	0	0	0	131	0	0	0	0	0	0
normal breast	0	0	0	0	0	340	0	0	3666	0	1341	0	0	0	0	0	0	54	71	0	0	0	0	0	481	36	80	0	0	153	0	85	150	0	0	0	0	0	259	0	0	0	122	0	0	0	0	143	0
normal breast	44	0	0	0	0	0	0	0	390	0	0	0	0	0	0	0	0	0	0	1217	0	0	0	215	2711	0	0	0	920	0	0	212	0	0	0	0	0	0	0	89	262	396	0	0	0	0	935	185	0
normal breast	61	0	0	148	0	131	0	0	746	0	0	0	0	208	111	10	0	0	0	95	87	0	0	0	237	152	0	0	0	814	0	0	869	0	0	0	0	0	729	1162	0	0	0	0	0	0	91	101	0
normal breast	0	0	0	0	0	0	0	0	6768	4366	356	14	0	0	0	0	0	0	0	44	0	0	0	254	62	0	0	0	0	137	354	0	0	0	0	0	0	0	255	297	0	0	0	0	0	107	98	0	0
normal breast	83	0	20	0	0	0	0	0	800	552	139	0	0	0	0	5	0	0	0	0	0	0	0	0	522	0	0	0	0	353	0	167	0	0	0	0	0	0	0	0	0	0	0	0	0	0	0	0	0
normal breast	482	47	0	0	0	0	0	0	382	0	0	4	0	125	0	0	0	10	0	0	0	0	0	0	178	0	0	0	0	0	82	0	213	0	0	0	0	0	612	246	0	0	0	0	0	0	0	0	0
normal breast	136	0	6	0	0	0	0	0	765	0	0	0	0	0	0	0	0	0	0	420	0	0	0	125	1844	90	0	0	0	0	0	0	0	0	0	0	0	0	527	0	487	0	0	0	0	303	0	0	0
normal breast	207	0	0	0	0	0	0	0	960	5	4	12	0	0	0	0	0	0	0	235	0	0	0	0	905	365	0	0	0	0	0	0	0	0	0	0	0	0	687	1004	0	0	0	0	0	24	0	40	0
normal breast	470	0	0	12	0	0	8	0	3076	766	578	0	0	0	79	0	0	0	0	0	0	76	0	0	236	0	0	0	0	0	0	0	0	0	0	0	0	0	0	721	0	0	125	0	0	0	0	284	0
normal breast	0	0	0	0	0	0	0	0	1286	1881	190	0	0	0	0	0	0	0	57	294	0	0	0	160	1988	0	0	0	0	160	0	0	0	0	0	0	0	0	142	337	0	0	303	0	0	0	375	0	0
normal breast	155	0	0	0	0	0	77	0	725	81	0	0	0	0	0	0	0	0	0	0	154	0	0	204	417	0	0	0	0	0	0	0	0	0	0	0	0	0	1084	357	0	0	0	0	0	0	0	78	0
normal breast	0	0	0	80	0	68	361	0	2114	834	127	0	0	0	0	0	0	11	0	0	0	0	0	0	164	439	0	0	0	0	0	0	530	0	0	0	0	0	162	63	72	0	0	0	0	0	0	14	0
normal breast	147	0	0	0	0	0	0	0	569	161	0	0	0	8	0	0	0	76	166	48	97	0	33	68	469	88	46	54	0	0	0	0	0	0	435	0	0	0	0	0	212	0	0	319	0	43	0	0	0
normal breast	110	0	0	400	0	0	58	0	396	11	781	36	0	148	166	0	0	0	0	129	113	31	66	0	226	146	0	131	0	80	74	0	63	0	179	71	0	0	200	0	28	0	270	0	0	0	400	35	0
normal breast	175	100	0	196	64	0	217	0	939	0	172	0	0	0	201	0	0	1614	0	0	0	0	412	0	2063	0	364	0	265	24	0	0	0	0	0	0	0	0	148	0	96	0	0	0	0	0	0	0	0
normal breast	128	0	0	193	0	91	0	0	154	236	265	12	0	0	0	27	0	0	0	270	0	0	0	2506	3099	0	0	148	0	0	0	0	1723	0	0	0	0	733	211	890	532	7	0	0	0	0	0	0	833
normal breast	0	0	0	0	0	0	0	214	2193	3	665	1462	0	0	0	0	0	0	0	0	0	0	208	1178	2407	0	0	0	0	0	0	0	0	3409	0	0	0	0	2797	0	2098	0	0	1272	0	0	0	0	0
normal breast	0	0	0	0	0	0	0	0	2594	1577	0	3	3	0	76	0	0	0	0	6	94	0	0	0	777	94	0	0	0	0	0	0	0	0	0	0	0	0	2029	415	0	0	0	0	0	0	0	0	0
normal breast	0	0	0	0	0	223	0	0	3731	1033	0	724	0	4	149	121	1112	9	0	115	0	0	5	86	757	749	2269	0	1016	0	391	0	0	185	557	0	0	0	0	199	0	0	0	82	0	0	0	63	0
normal breast	3	0	0	0	0	0	0	0	1144	136	107	5	131	239	309	0	0	0	0	299	0	0	0	0	796	0	228	0	0	0	472	0	2767	0	299	88	0	0	104	4	600	6	424	0	0	0	0	560	0
normal breast	137	0	255	0	1314	0	124	0	1216	555	1210	202	0	0	85	0	155	13	40	32	17	37	58	0	166	40	0	0	17	0	0	0	0	403	0	0	0	0	116	1498	3	522	0	0	0	0	0	29	0
normal breast	680	0	0	200	0	0	0	0	2498	1706	0	3	106	8	0	0	0	0	444	218	0	0	0	87	584	189	120	32	0	103	164	185	0	2	0	0	0	0	79	187	0	59	0	186	149	0	146	46	0
normal breast	148	6	0	267	629	66	187	0	82	151	62	26	0	242	0	52	0	0	294	0	0	0	0	0	1289	157	183	0	0	140	67	0	2216	53	0	181	0	3690	42	458	7	499	0	128	293	0	0	0	0
normal breast	454	0	0	438	0	0	0	239	926	614	190	75	0	0	0	0	0	0	468	284	0	0	880	56	114	0	0	58	0	0	0	0	0	3	1804	0	0	0	72	50	0	0	0	726	0	0	0	0	0
normal breast	126	0	0	0	0	0	0	0	910	0	37	0	0	0	0	0	0	10	22	0	0	0	0	0	705	28	0	36	0	0	0	157	0	0	0	0	0	0	88	318	0	0	0	181	0	0	0	19	0
normal breast	0	105	0	596	0	135	1777	0	431	1048	0	51	0	0	0	0	0	0	61	111	0	0	0	0	454	291	0	0	0	60	0	0	0	154	46	24	0	0	75	26	111	0	0	0	0	0	353	0	0
normal breast	0	186	63	66	0	0	0	0	708	140	54	24	0	51	54	0	0	0	0	9	0	0	0	20	214	28	0	0	0	167	0	0	0	128	0	0	0	0	77	291	0	0	0	0	83	0	0	12	0
normal breast	0	0	0	54	0	0	0	69	459	796	144	0	0	8	42	0	0	0	0	0	0	9	0	18	78	0	0	0	0	242	125	0	51	0	6	0	0	0	0	125	0	0	0	0	0	6	0	0	0
normal breast	194	0	0	0	0	0	0	0	182	79	20	86	0	0	38	0	0	0	11	0	51	0	0	0	30	42	0	0	0	0	0	4	24	0	0	20	0	0	0	0	17	0	0	24	16	0	0	13	0
normal breast	20	0	20	0	0	24	0	0	47	0	0	0	0	29	0	13	0	0	48	0	0	0	0	0	267	53	0	34	0	0	65	0	813	0	0	0	0	342	0	0	0	61	0	0	0	21	0	0	0
normal breast	0	0	0	20	0	0	37	0	139	35	17	0	84	29	33	0	24	27	117	97	77	61	122	10	9	47	0	7	0	17	97	30	0	0	0	0	0	43	0	0	4	0	163	66	0	0	4	6	0
normal breast	0	0	0	78	0	0	0	0	514	0	0	0	0	0	11	0	0	0	0	0	0	0	0	0	67	9	0	0	0	0	38	34	0	0	41	0	0	0	0	0	0	0	0	0	0	0	0	0	0
normal breast	58	27	0	96	71	27	316	0	130	488	18	31	122	590	392	0	0	0	0	0	3736	397	0	508	1453	629	0	957	250	0	0	0	0	0	0	0	0	0	0	0	0	0	0	0	0	108	0	0	0
normal breast	14	0	0	0	0	0	0	0	98	0	0	0	0	0	0	0	0	0	0	0	0	0	0	0	29	0	0	0	0	0	749	0	0	448	1647	0	0	0	712	198	0	0	0	0	0	45	0	0	0
normal breast	687	449	0	238	0	240	0	0	2240	915	445	0	665	0	0	0	0	180	50	0	0	0	70	0	436	46	0	0	0	0	62	44	41	0	62	0	0	0	68	0	0	0	0	22	0	117	86	0	0
normal breast	0	0	0	0	0	0	51	0	0	0	0	0	0	0	0	0	0	84	0	0	0	0	0	97	1326	41	0	0	0	88	226	106	0	0	0	0	0	0	0	100	0	0	0	187	0	0	0	226	2
normal breast	124	3	0	188	2	0	60	0	448	26	184	480	0	0	40	0	0	0	127	31	0	171	76	257	195	58	0	0	0	0	0	0	0	0	0	0	0	0	0	83	7	0	516	0	0	0	0	0	0
normal breast	244	0	4	0	0	0	0	0	422	0	44	0	0	0	0	0	0	2	0	320	0	0	0	239	1174	0	0	105	0	0	0	54	35	0	0	0	0	0	0	37	0	0	0	0	36	122	5	0	0
normal breast	258	0	0	131	0	131	396	0	186	136	153	260	0	6	0	0	0	0	0	736	0	270	0	1139	3884	704	0	55	0	557	0	538	359	838	0	0	0	0	2738	1406	0	700	0	0	0	0	0	0	415
normal breast	0	336	0	399	0	0	244	0	1215	1449	0	75	0	130	0	10	0	0	0	0	0	79	0	0	860	0	0	0	0	0	0	0	0	0	0	0	0	0	684	942	0	0	356	0	0	0	0	0	2
normal breast	0	6	13	0	4	1281	0	0	7682	0	2035	0	0	0	4	4	0	0	0	5	0	0	0	0	41	0	0	14	0	7	0	115	0	0	204	0	4	0	114	310	0	0	0	0	235	0	0	86	11
normal breast	0	0	3	0	0	80	47	0	846	0	0	0	0	21	0	0	0	0	33	108	107	0	110	81	221	14	0	9	0	0	0	0	0	0	39	0	0	0	41	0	11	0	0	0	0	0	11	0	0
normal breast	0	0	7	0	0	0	0	0	36	11	0	0	0	0	0	0	28	0	266	57	0	0	155	124	631	0	120	99	0	28	0	3	0	0	0	0	0	0	0	135	0	0	74	0	0	0	151	0	0
normal breast	28	0	0	68	0	0	101	0	309	376	5	0	60	0	0	0	0	0	975	0	112	0	0	0	2659	1103	0	0	0	0	239	186	0	0	0	0	0	0	0	242	0	0	0	88	181	0	4	0	0
normal breast	0	0	94	898	0	0	389	120	687	194	0	0	0	4	0	0	0	0	0	0	0	0	0	0	729	0	0	0	0	0	0	1636	732	20	0	608	0	0	0	770	0	0	0	0	0	0	438	0	0
normal breast	1429	0	2081	47	0	0	0	0	2458	0	1157	0	0	0	125	0	0	310	0	62	620	0	0	0	1326	0	148	0	110	0	0	0	0	0	0	0	0	0	212	0	0	0	0	0	0	0	0	212	0
normal breast	0	0	6	0	0	0	0	352	853	0	0	0	0	10	0	0	0	0	672	603	0	0	138	56	825	0	613	0	2224	0	406	233	0	281	658	0	0	0	0	0	41	0	0	0	0	0	818	0	3
normal breast	509	6	0	0	0	121	52	0	1095	338	4	205	602	0	0	0	15	0	0	0	46	0	0	0	315	31	0	19	45	0	0	170	151	192	0	4	0	0	237	596	3	0	0	179	99	0	0	0	8
normal breast	6	171	0	1485	0	0	422	2	561	1538	183	0	157	5	0	7	0	0	0	116	109	0	0	71	111	0	0	0	0	0	0	0	2507	0	0	0	0	603	0	19	67	77	0	0	0	7	278	180	0
normal breast	0	0	0	0	0	0	0	0	693	0	34	51	76	0	0	0	0	0	136	15	0	0	0	0	129	109	0	0	0	6	0	0	0	0	0	0	0	0	710	1291	125	0	0	179	1717	0	0	0	0
normal breast	0	4	8	248	0	0	0	0	324	654	0	0	408	0	0	0	0	0	168	9	0	0	26	146	149	154	0	29	0	0	0	0	0	0	0	102	0	0	468	155	602	0	0	263	0	6	41	16	0
normal breast	0	0	4	187	2	75	0	0	302	373	0	0	0	0	0	0	0	0	141	43	88	0	0	58	190	33	24	53	0	235	233	0	0	450	0	0	0	0	244	74	0	102	0	82	146	44	132	0	0
normal breast	37	0	4	239	0	0	0	7	268	128	94	2	2	0	0	0	0	0	154	62	64	0	0	0	227	54	0	0	0	0	0	0	0	51	248	0	0	0	113	407	39	94	0	96	118	0	123	0	0
normal breast	0	0	0	173	0	0	0	0	121	160	60	0	50	28	49	18	0	2923	0	42	0	57	0	10	234	30	62	0	188	0	0	0	0	68	0	3	0	0	133	119	0	0	0	199	411	0	68	0	0
normal breast	0	3	3	208	0	0	0	0	158	186	0	0	97	3519	2440	3732	1221	22	0	34	0	146	179	0	534	437	0	52	42	83	0	0	40	0	0	0	0	0	93	47	0	0	0	0	82	2679	0	877	4335
normal breast	0	0	11	25	0	12	0	22	136	192	62	4025	0	2905	2334	2038	1036	0	126	47	41	17	26	7	47	146	0	24	81	5591	2319	0	101	0	0	2619	1585	0	238	21	297	0	362	226	0	1786	0	739	1221
normal breast	2546	4208	4333	0	1886	93	43	438	485	0	45	99	0	3652	1993	3490	950	46	122	52	0	17	71	0	137	192	549	31	48	2566	1394	0	11	0	0	778	469	38	0	58	12	0	0	0	30	2345	39	1174	1736
normal breast	2602	3826	2521	121	1382	0	36	526	41	179	5	64	79	5137	2062	5634	1450	89	0	55	0	30	52	0	223	407	49	0	103	4130	2571	158	250	21	0	1421	1074	64	68	74	98	257	82	0	0	1582	0	929	2356
normal breast	2968	5502	3893	60	1571	23	69	1022	244	168	0	410	0	1921	1063	1223	414	0	8	7	0	0	15	0	61	95	7	0	18	5785	2733	0	399	0	84	1707	1359	30	0	92	185	0	41	41	0	675	0	409	562
normal breast	3005	8398	6407	0	2498	39	5	1957	160	247	0	516	59	4282	2048	3415	1050	13	0	16	0	0	62	36	240	276	112	9	575	2500	1146	0	27	29	17	612	469	10	0	40	72	23	47	0	0	2690	0	876	2914
normal breast	1613	2653	1508	0	564	0	27	230	67	47	3	145	0	1498	581	1874	897	10	144	37	36	0	148	21	192	104	0	0	0	4275	2193	0	115	0	0	1406	920	0	0	119	96	74	92	0	0	860	0	220	1578
normal breast	2359	6411	4696	0	1996	17	87	1364	282	205	21	332	0	4258	1956	3148	1625	1	53	51	0	0	19	42	107	222	66	0	7	2407	498	0	79	0	0	1002	619	0	179	33	96	0	38	0	0	3389	0	860	2585
normal breast	298	2230	2039	163	1446	0	264	610	157	200	51	165	29	3841	2512	3102	1798	433	137	107	56	526	281	0	139	291	440	26	467	5061	1273	9	70	0	63	1409	1671	24	12	163	100	43	75	72	0	2861	22	1516	3018
normal breast	2703	6472	4157	50	2687	0	0	1465	70	131	0	246	95	5334	3594	3904	1898	157	22	35	0	27	26	0	97	339	52	69	86	5824	3026	0	48	0	0	1825	1936	175	0	217	173	56	46	0	0	3470	0	2275	2850
normal breast	3732	5763	4207	79	2103	348	425	1302	155	445	306	1034	190	34	19	27	10	8	0	398	1014	870	0	112	4211	1175	443	454	0	7431	4598	0	129	0	0	1801	1586	202	0	179	404	0	154	296	24	1624	5	0	899
normal breast	5015	8472	6352	54	3022	44	44	1924	117	388	35	308	113	70	143	52	104	1919	162	44	0	0	0	277	704	67	243	0	264	63	904	1841	954	2347	0	15	26	0	1132	0	0	0	30	0	0	165	116	12	44
normal breast	56	77	54	0	353	0	53	25	4350	253	1091	0	1054	47	22	35	16	0	0	497	0	0	0	1194	2404	460	0	1071	0	699	36	123	0	140	537	26	512	0	179	1327	6	0	0	0	189	11	0	18	28
normal breast	299	119	72	195	32	0	0	13	578	438	0	3350	0	56	97	0	0	0	42	0	0	0	0	0	175	118	0	0	0	56	20	0	0	2004	0	20	16	0	815	2309	306	0	0	1737	0	0	123	0	5
normal breast	50	101	74	1117	43	810	0	23	4893	2589	614	0	0	112	23	14	5	0	520	64	5	0	0	0	1303	210	0	48	0	0	0	0	0	0	0	0	0	0	122	0	0	0	266	0	0	43	152	0	9
normal breast	10	2	0	230	7	0	12	0	126	284	41	0	0	39	246	34	11	0	872	163	0	286	0	267	2465	190	0	0	0	21	7	0	358	0	0	9	10	0	227	0	261	0	0	0	0	420	2203	220	19
normal breast	210	35	33	986	17	0	0	0	1720	678	242	0	0	6	59	7	0	0	0	0	119	603	0	784	1497	617	0	0	0	425	51	0	0	0	1981	22	20	0	0	762	4	1294	0	0	1169	4	499	356	0
normal breast	340	115	72	3383	34	23	0	397	3880	254	493	0	0	72	290	5	0	135	0	376	0	0	0	0	456	220	0	0	0	2760	9	357	0	18	770	566	382	0	1926	2060	0	0	0	424	0	0	0	0	0
normal breast	0	339	24	0	12	4	137	4	2170	0	197	343	0	0	0	3	0	0	51	0	0	0	0	0	470	53	0	28	0	0	758	0	265	212	0	5	7	38	48	684	0	0	0	0	0	0	301	0	0
normal breast	232	8	7	0	0	0	0	0	2718	1191	0	0	0	0	114	0	0	0	0	26	0	0	68	235	1171	128	0	0	0	0	4	281	5	0	0	0	0	0	382	0	0	0	238	0	0	275	148	0	0
normal breast	0	4	0	163	0	105	144	0	1600	2	104	0	0	8	13	0	7	0	0	41	0	0	0	0	1388	0	0	0	0	0	296	0	0	0	0	0	0	0	384	99	0	0	0	0	0	1487	0	988	1456
normal breast	767	7	5	0	0	0	0	0	2453	253	284	0	0	15	232	6	5	0	0	309	0	0	0	0	979	469	0	0	0	24	506	0	389	0	0	12	0	0	1464	115	910	0	0	685	0	903	0	727	0
normal breast	310	41	28	0	10	239	706	8	4085	410	713	4	0	93	127	2	0	0	25	16	386	0	66	0	252	32	0	107	0	0	379	0	0	0	0	5	0	0	0	4	0	0	0	0	0	587	236	269	0
normal breast	259	10	15	0	7	0	0	0	1492	456	159	3	0	0	132	0	0	0	0	82	0	156	0	0	266	0	0	0	0	5	74	0	94	63	333	0	0	0	322	35	107	0	35	361	0	0	0	0	0
normal breast	394	38	10	205	4	0	84	2	312	64	60	0	771	355	160	271	9	0	233	3	0	0	212	0	1061	0	0	0	0	0	143	0	631	932	0	0	0	0	682	143	0	209	0	104	628	28	0	217	22
normal breast	0	0	0	789	0	187	2	0	504	0	0	0	0	0	163	0	0	93	0	222	0	227	237	0	1142	120	0	0	0	469	458	0	0	0	0	23	329	0	435	0	0	0	598	0	0	0	4	0	0
normal breast	1422	64	513	0	26	370	0	11	2271	0	575	0	0	12554	6352	9999	4723	0	0	161	0	46	47	0	741	1350	105	0	0	0	2	0	276	0	476	0	2	8	398	539	0	0	560	6	0	9959	169	3094	8598
normal breast	378	910	0	0	0	198	4	0	1540	434	537	0	0	37351	17357	24652	13474	461	780	194	0	53	367	0	221	2109	179	108	581	13437	8532	76	301	0	0	9472	5464	165	354	971	719	266	275	121	0	7275	223	3658	5550
normal breast	12812	21167	18022	0	9404	0	494	4392	884	1390	113	2517	0	13523	6496	8287	4637	35	0	111	30	15	56	39	179	536	120	13	111	14150	8631	160	356	0	0	4186	4693	0	172	230	310	0	214	0	552	4153	0	2723	3847
normal breast	29632	59176	29506	1735	24875	117	894	11990	455	1515	209	4479	0	8977	6862	9977	4263	360	0	129	30	0	11	87	255	740	40	0	107	11326	5535	0	147	0	0	3746	1907	149	0	200	287	34	45	81	0	4427	0	2424	6120
normal breast	10695	22668	11330	0	7031	29	162	3358	165	232	320	971	56	15719	10370	9512	3608	215	122	50	0	0	0	4	226	625	0	63	140	11067	6402	0	378	0	0	4531	2826	60	0	189	565	63	0	0	0	4778	0	3098	4839
normal breast	11251	14306	15288	23	8384	0	111	3345	262	383	106	1689	0	16027	7290	13598	7402	121	0	411	101	0	42	0	291	1334	124	27	260	12722	8251	0	891	202	0	3737	2779	106	0	234	131	142	0	0	0	5813	0	3093	3304
normal breast	12996	22267	14099	139	7133	0	0	3793	535	174	230	728	0	10488	7100	5358	4826	47	0	38	0	102	52	0	109	446	0	0	240	5999	5977	0	0	0	0	2373	1201	56	171	242	255	0	0	0	0	8870	0	5511	4977
normal breast	13585	26106	17080	0	13792	0	19	7688	513	1504	236	2011	128	9582	5379	7486	2817	410	6	98	0	120	104	0	26	777	121	49	349	18053	10844	41	231	0	0	5641	5909	82	66	162	471	99	235	43	0	8544	0	4179	5381
normal breast	12895	18919	9226	0	8105	104	172	2140	244	280	207	1138	0	12570	8352	11467	6095	210	0	226	0	28	19	0	693	808	0	0	266	10250	5560	0	418	0	0	2192	2104	180	55	178	297	0	55	0	0	11186	0	5357	12099
normal breast	12768	20819	9978	7	7260	41	253	3158	209	594	214	1945	0	7275	6468	6882	1963	108	0	123	0	71	0	0	320	1231	0	112	62	12312	7666	80	183	138	0	4740	3051	263	0	266	144	0	0	322	0	4653	0	3329	4576
normal breast	13103	23059	18628	0	12009	0	17	7406	1369	1157	373	3136	0	14315	6864	8054	3820	67	0	44	0	0	0	53	308	569	29	29	313	7715	4795	72	40	0	0	3433	2384	103	6	326	957	121	341	54	0	6741	0	4126	5300
normal breast	12764	16160	9662	0	4408	63	3	3017	382	420	235	1404	166	11506	5118	8217	4034	59	0	142	0	0	75	0	237	1112	55	144	412	11842	6694	0	480	78	0	3937	2421	215	138	246	10	126	419	0	0	5657	0	2137	4229
normal breast	12132	21058	9447	0	6447	0	0	2431	171	408	131	1104	34	7111	2972	3717	1906	14	0	129	0	96	0	162	625	163	131	143	0	6915	4776	0	0	45	0	2501	1499	0	0	328	837	0	157	39	0	8061	0	2514	4648
normal breast	11437	22019	11991	0	9525	53	160	3390	395	1166	0	1531	0	10341	5107	7847	2710	87	0	19	0	12	0	0	433	167	0	0	50	20071	7234	0	302	0	0	5262	3597	0	0	214	209	0	145	0	0	4888	0	1081	4547
normal breast	7270	14467	6398	0	3939	25	74	3331	959	393	118	541	0	7693	5991	6833	2926	31	0	147	0	249	0	0	687	572	0	0	76	10820	5095	0	269	0	0	3708	2213	269	0	239	383	0	157	256	0	8941	0	3607	8708
normal breast	9935	14841	8965	81	5127	0	0	2579	538	107	260	541	0	12751	14794	17932	5407	0	0	63	0	0	33	0	283	1707	150	0	114	10338	5652	4	0	0	0	4801	2608	0	431	0	297	0	0	0	0	6502	0	6426	9582
normal breast	12430	14767	9748	0	6950	162	4	2829	1289	992	0	2325	0	0	0	0	0	0	0	0	0	11	0	0	1146	182	0	0	0	11495	10758	0	155	0	0	6697	5079	83	170	177	709	173	201	0	0	0	0	0	0
normal breast	34452	22046	25987	4	17274	0	68	9286	661	489	298	1089	139	204	226	0	0	18	0	0	0	0	0	0	342	0	0	0	0	0	932	0	45	0	0	0	0	14	609	0	0	306	0	720	0	294	0	289	281
Tumor	3	0	0	0	0	22	0	0	1085	6	278	0	0	14	0	0	0	63	15	8	171	0	2815	0	107	2	10	24	26	0	752	0	1820	0	0	0	0	0	361	794	116	0	0	170	0	0	19	0	8
Tumor	0	343	0	0	0	0	0	0	402	3	0	40	0	0	0	0	0	23	0	27	0	0	0	0	232	0	0	0	0	0	0	8098	85	0	0	0	0	0	65	114	0	0	0	114	107	0	0	0	0
Tumor	9	29	69	111	0	0	5025	0	246	85	0	29	241	0	34	0	0	0	5	0	94	0	0	929	107	21	0	57	0	0	0	0	0	0	123	0	0	0	146	6	0	0	0	0	0	53	3	0	0
Tumor	0	0	0	0	0	0	0	0	239	25	0	33	6	206	163	114	0	11	33715	122	457	0	0	0	1435	210	0	0	510	0	0	0	4	196	0	0	0	322	107	74	0	0	0	0	0	0	26445	0	0
Tumor	24	0	15	15	0	0	0	0	125	33	20	0	95	0	346	0	0	469	0	157	0	0	62	226	463	0	1537	295	0	0	0	0	0	0	208	0	0	2878	615	0	191	0	0	320	667	31	0	323	478
Tumor	266	0	207	59237	0	0	5	0	1266	948	0	125	429	0	0	0	0	0	3	118	0	9	0	0	1015	0	0	0	0	0	0	0	1723	0	0	0	0	0	1052	0	0	0	0	0	0	0	535	0	0
Tumor	49	0	0	0	0	0	0	0	327	2170	0	0	435	0	0	0	0	19	9	0	0	0	0	0	192	59	0	0	0	0	0	0	50099	0	0	115	28	10399	1456	1740	334	0	420	341	0	2	59	0	0
Tumor	0	0	0	10	0	39	0	0	2155	642	509	0	4	354	0	0	55	0	336	334	0	0	78	83	1049	294	0	636	0	98	0	0	0	0	0	0	0	0	42	3	17	86	69	0	0	385	410	58	0
Tumor	71	0	24	7	0	0	0	0	237	0	0	32	0	132	674	0	0	152	323	322	129	33	0	58	358	51	0	0	0	940	242	221	0	0	137	0	235	0	249	1966	0	0	0	2601	393	190	350	143	0
Tumor	491	505	0	918	0	0	309	175	1989	1192	296	0	0	0	103	0	0	0	0	12	0	270	73	0	1216	0	0	0	0	115	241	187	0	3	271	0	0	155	601	383	0	90	0	0	385	328	0	247	0
Tumor	375	2	23	616	0	0	42	0	325	1127	116	318	271	358	28	0	0	62	0	261	267	0	194	98	180	78	8	92	0	985	1320	0	225	0	0	0	0	0	0	964	0	0	763	0	0	0	31	0	0
Tumor	4	2	0	396	0	4	292	0	118	503	0	0	0	0	0	0	0	174	14	0	6	0	0	0	58	2	0	0	0	0	0	0	50	0	0	0	0	0	49	164	30	3	0	200	101	0	0	0	0
Tumor	327	618	0	71	0	15	199	38	353	1190	5	36	401	0	0	0	0	0	0	0	0	44	0	0	292	0	0	0	0	0	0	0	0	15	0	0	0	0	0	5	0	0	20	0	0	0	0	0	0
Tumor	0	0	0	0	0	7	22	0	16	2	0	280	48	0	0	0	0	0	0	0	0	0	0	0	71	33	7	0	0	0	0	0	75	0	0	0	0	0	128	0	0	0	160	0	2	0	0	0	0
Tumor	0	0	0	0	0	0	0	0	145	2	0	0	0	0	0	0	0	0	0	6	3	0	0	0	88	0	0	0	0	0	0	0	0	6	5	0	3	0	58	6	0	0	0	8	0	0	125	0	0
Tumor	0	0	0	12	0	0	0	0	52	6	22	8	0	0	46	0	0	0	23	41	2	3	8	26	31	0	0	40	0	81	0	8	42	30	266	0	0	0	37	92	28	0	0	0	80	0	0	20	0
Tumor	0	0	0	0	0	0	0	0	118	13	0	0	0	211	129	0	0	0	0	0	199	115	209	0	805	0	0	0	42	222	90	110	0	0	516	0	0	0	0	1057	0	71	0	107	137	0	0	0	0
Tumor	78	43	0	98	0	0	36	126	41	284	0	0	0	0	0	80	0	0	430	98	297	88	361	0	898	209	0	0	0	0	0	0	0	0	10	0	0	0	23506	0	0	0	195	0	0	0	252	0	0
Tumor	300	0	0	0	0	93	251	0	41048	0	0	0	0	0	2	0	0	0	0	0	17	0	0	0	75	0	0	0	0	0	0	744	0	0	0	0	0	0	26385	1184	0	15	0	0	0	0	0	0	0
Tumor	0	0	0	861	0	0	990	0	29252	317	82	0	271	61	4	0	0	0	23	60	3651	24	219	0	123	15	4	299	0	0	0	0	0	46	0	0	0	0	450	87	0	0	71	124	0	216	48	0	40
Tumor	11	0	0	0	0	0	0	0	239	0	3	0	0	0	0	226	73	719	0	204	289	63	251	84	306	718	1766	107	1102	766	0	831	0	21	40457	0	0	0	629	831	0	209	4	6021	111	0	0	37	0
Tumor	3	165	0	26	0	58	325	0	89	158	13	0	5488	0	0	0	0	0	20	14	0	17	0	0	122	40	0	0	22	0	293	0	0	0	0	0	0	0	355	129	100	0	344	0	0	19	0	0	0
Tumor	123	0	618	0	0	25	523	0	310	473	1476	2046	207	0	0	71	0	0	0	39	0	0	157	0	184	0	0	45	0	0	0	0	0	0	0	0	0	0	12	0	43	256	0	0	0	0	0	0	0
Tumor	0	0	0	52	0	8	0	0	195	28	0	40	0	0	0	2	0	0	0	41	0	0	0	0	228	0	0	0	0	0	0	0	117	0	6	0	0	0	9	0	160	0	0	4	0	0	0	0	0
Tumor	0	0	0	0	0	218	60	0	620	335	136	0	0	0	0	0	0	79	0	0	0	0	8	0	63	0	11	0	0	0	0	4	0	0	0	0	0	0	51	64	4	24	0	0	0	0	0	0	0
Tumor	0	0	0	0	0	0	0	0	236	150	0	0	0	0	0	0	0	27	0	5	0	0	0	0	421	102	0	0	0	0	0	0	0	0	0	0	0	0	18	0	0	0	0	0	0	0	0	0	0
Tumor	0	0	0	0	0	0	13	0	93	0	0	54	0	0	0	1168	0	0	0	211	0	0	0	0	5068	487	0	0	0	0	0	174	821	0	0	0	0	0	33	104	182	0	0	0	64	0	0	0	0
Tumor	3	0	0	5	0	0	0	0	219	6	83	162	0	0	0	0	0	0	0	50	0	0	24	23	119	18	0	0	0	0	0	0	0	0	0	0	0	0	9	0	154	19	1114	0	0	51	0	7	0
Tumor	0	0	1750	0	0	0	0	0	6621	3372	661	703	253	0	183	0	0	4	0	0	57	55	32	0	409	19	0	9	44	0	0	0	0	0	0	0	0	0	82	0	0	32	0	0	0	0	0	79	0
Tumor	7	0	0	0	0	0	40	0	251	47	23	0	0																	141	82	0	0	0	0	0	2	0	149	0	3	13	0	0	0
Tumor	149	147	0	0	0	43	146	0	664	0	123	28	177
[truncated: 13 more columns]

## Sheet: Table S7
Table S7: OTU count at Genus level
		V1V2										V4V5										V5V7										V7V9
Sample		Acetobacter	Liquorilactobacillus	Ralstonia	Staphylococcus	Lacticaseibacillus	Lentilactobacillus	Xanthomonas sp. SN8	Corynebacterium	Chloroplast	Ochrobactrum	Acetobacter	Liquorilactobacillus	Ralstonia	Staphylococcus	Lacticaseibacillus	Lentilactobacillus	Xanthomonas sp. SN8	Corynebacterium	Chloroplast	Ochrobactrum	Acetobacter	Liquorilactobacillus	Ralstonia	Staphylococcus	Lacticaseibacillus	Lentilactobacillus	Xanthomonas	Corynebacterium	Chloroplast	Ochrobactrum	Acetobacter	Liquorilactobacillus	Ralstonia	Staphylococcus	Lacticaseibacillus	Lentilactobacillus	Xanthobacter	Corynebacterium	Chloroplast	Ochrobactrum
EH1810-05	Adjacent normal	225	335	38299	108	0	0	0	0	0	0	439	0	0	0	0	0	0	0	0	0	0	0	47141	410	0	0	0	659	0	0	0	0	33513	843	0	0	0	0	2	0
EH1910-01B	Adjacent normal	0	0	1360	0	0	0	0	0	0	0	0	0	0	1287	0	0	0	0	0	0	0	0	0	0	0	0	0	0	0	0	0	0	485	0	0	0	0	22	0	0
MH0110-07B	Adjacent normal	0	0	80	0	0	0	0	296	0	0	0	0	0	0	0	0	0	0	0	0	1061	0	0	338	0	0	0	0	269	855	0	0	0	0	0	0	0	20	0	0
MH0111-44-B	Adjacent normal	524	0	1253	4	0	2	0	2772	0	0	595	0	0	0	0	0	0	1893	0	0	0	0	0	0	0	0	0	2885	0	0	203	0	0	0	0	0	0	475	0	0
MH0112-24-B	Adjacent normal	0	0	4	93	0	0	0	4	0	0	0	0	0	0	0	0	0	0	10	0	110	0	0	0	0	0	0	0	3	0	0	0	0	0	0	0	0	0	56	0
MH0201-55-B	Adjacent normal	0	0	0	227	0	152	582	1258	138	0	176	0	0	0	0	225	140	250	0	0	385	0	0	0	0	0	0	484	64	0	41	0	0	305	0	0	0	72	0	0
MH0203-13-B	Adjacent normal	0	0	0	92	0	0	0	0	9	0	19	0	0	35	0	0	0	0	3	0	19	0	69	0	0	0	0	608	0	0	0	60	50	77	0	0	0	43	0	0
MH0205-32-B	Adjacent normal	313	0	208	405	0	0	0	0	81362	0	0	0	0	565	0	0	0	0	28124	0	0	0	0	369	0	0	0	595	5477	0	0	0	0	129	0	0	0	0	49145	0
MH0206-09-B	Adjacent normal	0	0	0	48	0	0	0	0	0	0	0	0	0	30	0	0	0	0	0	0	0	0	0	0	0	0	0	61	0	0	0	0	0	16	0	0	0	0	4	0
MH0209-10-B	Adjacent normal	104	0	114	445	0	0	0	290	13097	0	108	0	0	85	0	0	0	155	8106	219	166	0	0	0	0	0	0	0	0	0	0	0	0	0	2	0	0	0	0	0
MH0301-52-B	Adjacent normal	181	0	369	0	145	0	0	1722	550	0	452	0	0	0	0	0	0	545	7	0	520	0	294	0	0	0	0	56	2	0	0	233	0	0	288	0	0	178	0	0
MH0303-08-B	Adjacent normal	1433	0	271	0	18	0	0	0	0	0	881	0	0	0	178	0	0	0	0	0	254	0	0	275	0	0	0	0	0	0	217	0	0	230	0	0	0	0	143	0
MH0304-05-B	Adjacent normal	830	0	0	0	0	985	0	752	0	0	0	0	0	0	200	92	0	617	0	0	0	0	0	495	0	0	0	2477	0	0	0	0	0	250	0	0	0	8	88	0
MH0409-06-B	Adjacent normal	0	0	2278	0	0	0	0	0	3	0	439	0	165	0	0	0	0	0	6	0	0	0	0	0	0	0	0	810	0	0	897	0	0	0	0	0	0	0	0	0
UH0110-26B	Adjacent normal	0	46	0	1021	0	0	0	2897	2	0	0	0	0	270	0	0	0	1569	0	0	0	0	0	1484	0	0	0	1065	0	0	0	0	0	510	0	0	0	121	0	0
UH0203-03-B	Adjacent normal	0	0	125	3	0	2	0	4	5	0	315	107	0	0	98	0	0	65	0	0	0	0	0	0	0	0	0	0	0	0	116	0	18	0	41	0	0	91	227	0
UH0207-02-B	Adjacent normal	897	0	371	718	0	0	0	600	0	0	0	0	0	503	358	0	0	1092	5	0	408	0	0	647	0	0	0	0	2	0	182	0	768	148	0	0	0	0	0	0
UH0207-40-B	Adjacent normal	0	0	202	723	0	0	0	0	12261	0	0	0	0	69	0	0	0	0	8733	0	0	0	0	0	0	0	404	884	9320	0	0	0	0	377	0	0	0	0	10579	0
UH0209-27-B	Adjacent normal	0	0	344	62	0	0	0	0	0	0	20	0	0	37	0	0	0	0	0	0	384	0	103	0	0	0	0	0	0	0	0	0	0	23	0	0	0	0	384	0
UH0402-29-B	Adjacent normal	20	0	0	0	0	0	0	2	0	0	47	0	0	0	14	0	0	0	0	0	34	0	0	0	0	0	0	0	62	0	16	0	0	12	0	0	0	0	26	0
UH0504-30B	Adjacent normal	2599	0	0	19544	0	0	0	62157	225	0	2307	0	0	8877	0	0	0	48057	0	0	1501	0	0	10283	0	0	0	106253	0	0	0	589	0	7554	0	0	0	2410	0	0
UH0506-15B	Adjacent normal	29	0	13674	0	0	0	0	0	0	0	12	0	0	0	27	0	0	0	0	0	64	0	13193	0	0	0	0	0	0	0	36	0	8107	0	0	0	0	0	0	0
UH0508-79B	Adjacent normal	0	0	0	0	0	0	0	188	0	0	0	0	0	0	0	0	0	148	0	0	0	0	19	0	0	0	0	0	0	0	0	0	289	0	0	0	0	0	0	0
UH0510-59B	Adjacent normal	113	0	26972	0	0	0	0	0	0	0	0	83	0	0	0	0	0	0	0	0	108	0	21008	71	0	0	0	0	0	0	0	0	18202	0	0	0	0	0	107	0
UH0511-29-B	Adjacent normal	1227	0	253	0	0	0	0	0	0	0	589	0	0	0	0	0	0	82	0	0	384	0	0	0	0	0	0	0	0	0	0	0	0	0	0	0	0	0	0	0
UH0511-85B	Adjacent normal	0	0	0	0	0	0	0	0	0	0	0	0	0	0	0	0	0	0	0	0	0	0	0	0	0	0	64	0	0	0	0	0	0	0	191	0	0	14	0	0
UH0512-26B	Adjacent normal	134	0	0	38	0	0	0	0	0	0	0	0	0	13	0	0	0	0	0	0	0	0	0	105	0	0	0	70	0	0	87	0	0	14	0	0	0	0	0	0
UH0602-68B	Adjacent normal	0	0	414	0	0	0	0	2	0	0	0	0	0	0	0	0	0	0	0	0	0	0	5079	0	0	0	0	0	0	0	0	0	1037	0	0	0	0	0	0	0
UH0603-63	Adjacent normal	146	0	40629	193	0	0	0	24	0	0	194	0	269	260	0	0	0	69	68	0	210	0	22087	0	0	0	0	0	0	0	86	0	30714	0	73	0	0	0	0	0
UH0609-40B	Adjacent normal	143	0	32896	0	0	0	0	0	0	0	38	0	0	0	0	0	0	0	0	0	0	0	27554	0	0	0	0	40	0	0	0	0	28640	0	0	0	0	0	0	0
UH0611-30B	Adjacent normal	41	0	22	0	0	0	0	22	0	0	0	0	0	16	45	0	0	20	28	0	132	0	0	0	0	0	0	0	0	0	0	0	0	0	0	0	0	0	0	0
UH0703-09B	Adjacent normal	0	0	0	228	0	0	0	0	98	0	0	0	0	0	0	0	0	0	200	0	0	0	0	0	0	0	0	0	315	0	0	0	201	0	0	0	0	0	122	0
UH0801-69-B	Adjacent normal	0	0	2	0	0	0	0	0	2	0	0	0	0	0	0	0	0	0	0	0	32	0	34	0	0	0	0	42	0	0	16	40	0	158	0	0	0	0	63	0
UH0801-77-B	Adjacent normal	159	0	0	0	82	0	0	0	0	0	15	0	0	0	4	26	0	0	0	0	153	0	0	66	0	0	0	79	0	0	33	33	0	14	16	0	0	0	0	0
UH0910-49-B	Adjacent normal	151	30	47	0	104	0	0	0	121	0	206	0	0	14	0	0	0	0	16	0	40	0	0	2549	0	43	0	9	7	0	69	0	0	99	0	0	0	37	30	0
UH1011-01_NAT	Adjacent normal	39	0	25915	3136	0	0	0	6835	0	0	0	0	0	2556	0	0	0	4240	0	0	50	0	16115	833	0	0	0	6909	0	0	0	0	21243	2048	0	0	0	1015	0	0
UH1012-07	Adjacent normal	42	0	11788	0	0	0	0	58	0	0	42	0	0	0	0	0	0	0	0	0	44	0	9510	0	0	0	0	0	0	0	0	0	9335	372	0	0	0	56	0	0
UH1105-53-B	Adjacent normal	19	0	0	179	0	199	0	0	0	0	0	0	29	129	0	0	0	0	0	0	0	0	0	0	0	0	0	0	0	0	0	0	0	96	0	0	0	48	0	0
UH1106-25_NAT	Adjacent normal	13	0	12	93	0	23	0	0	34	0	0	0	0	78	0	11	0	0	13	0	0	0	19	0	0	0	0	0	0	0	26	0	34	0	0	0	0	0	0	0
UH1107-04B	Adjacent normal	18	0	0	9	0	0	0	0	0	0	18	0	0	0	0	0	0	0	0	0	0	7	0	48	0	0	0	9	0	0	5	0	0	24	0	0	0	0	3	0
UH1109-05_NAT	Adjacent normal	130	0	16	0	0	0	0	0	26	0	66	0	0	0	0	0	0	0	0	0	0	0	18	0	0	0	0	0	0	0	26	0	10	0	0	0	0	0	6	0
UH1110-21_NAT	Adjacent normal	80	0	37	38	14	0	0	0	0	0	11	0	0	4	36	0	0	12	0	0	93	13	51	0	66	0	0	0	0	0	11	0	23	0	0	0	0	0	0	0
UH1204-20_NAT	Adjacent normal	0	0	96	81	0	0	0	422	0	0	0	0	0	67	0	69	0	104	0	0	256	0	4	0	0	0	0	0	0	0	0	0	10	0	0	0	0	0	0	0
UH1212-38_NAT	Adjacent normal	121	0	207	0	0	0	0	0	0	0	54	11	0	0	102	0	0	27	0	0	85	0	113	0	0	0	0	0	0	0	79	0	57	0	0	0	0	0	0	0
UH1302-01B	Adjacent normal	246	0	0	153	103	0	0	11	137	0	365	0	0	3	0	0	0	0	250	0	0	0	0	6	0	0	0	16	94	0	180	0	52	199	0	0	0	0	322	0
UH1305-75_NAT	Adjacent normal	182	0	6	0	0	0	0	73	362	0	104	0	0	0	0	57	0	0	501	0	174	0	0	0	32	0	0	0	0	0	0	0	5	123	0	0	0	0	51	0
UH1306-76B	Adjacent normal	0	0	0	0	0	0	0	0	10	0	0	0	0	757	0	0	0	0	14	0	2636	828	1967	0	0	0	0	0	0	0	0	0	0	0	0	0	0	0	798	0
UH1307-52_NAT	Adjacent normal	96	0	8	0	0	0	0	301	0	0	0	15	0	0	7	0	0	220	0	0	0	0	6	39	0	0	0	256	0	0	0	0	23	0	0	0	0	28	0	0
UH1308-09	Adjacent normal	0	0	39	0	0	0	0	0	59	0	46	0	0	0	0	0	0	0	0	0	0	0	0	136	0	0	0	594	0	0	0	0	4	100	0	0	0	52	0	0
UH1308-15	Adjacent normal	477	0	154	0	0	0	0	0	324	0	232	0	0	0	0	0	0	0	0	0	264	0	15	538	0	0	0	0	0	0	0	0	9	0	588	0	0	0	0	0
UH1309-21_NAT	Adjacent normal	0	0	27	1156	0	0	0	6800	0	0	1106	0	0	0	0	0	0	2677	0	0	0	0	25	0	0	0	0	2830	0	0	0	0	1043	0	0	0	0	4	465	0
UH1309-35	Adjacent normal	0	0	0	0	0	0	0	0	4	0	0	0	0	0	0	0	0	0	4	0	0	0	452	0	0	0	0	0	0	0	468	387	0	0	0	0	0	0	0	0
UH1310-46	Adjacent normal	70	0	101	409	0	0	0	30	0	0	93	0	0	138	0	0	0	0	0	0	36	0	10	0	0	0	0	967	0	0	0	0	0	0	52	10	0	0	0	0
UH1402-17-2B	Adjacent normal	0	0	952	5	0	0	0	0	576	0	0	0	0	0	0	0	0	872	0	0	1298	0	114	0	0	0	0	0	0	0	0	0	664	0	0	0	0	0	0	0
UH1507-22	Adjacent normal	0	0	12	0	0	0	0	361	0	0	0	0	0	0	0	0	0	107	0	0	7	0	6	0	273	0	0	0	3	0	0	0	3	80	0	0	0	0	0	0
UH1604-18B	Adjacent normal	25	0	0	7	0	0	0	0	417	0	445	0	0	116	0	0	0	0	1040	0	238	0	0	549	161	506	0	366	30	0	110	0	333	21	0	0	0	0	0	0
UH1702-19B	Adjacent normal	26	0	13	121	9	0	0	54	10	0	8	0	0	47	0	0	0	27	30	0	18	0	0	0	15	6	0	35	0	0	0	0	7	13	0	0	0	0	0	0
UH1803-11B	Adjacent normal	18	0	18	14	0	0	0	0	0	0	15	0	0	0	0	0	0	0	0	0	15	0	0	0	0	0	0	0	0	0	0	0	0	0	0	0	0	0	0	0
UH1803-12_NAT	Adjacent normal	0	0	12	0	0	0	0	0	0	0	112	0	0	0	0	34	0	0	0	0	75	0	20	0	0	0	0	0	0	0	36	0	11	235	0	0	0	28	384	0
UH1807-09	Adjacent normal	0	0	5	0	0	0	0	0	0	0	0	0	0	0	0	0	0	0	0	0	0	237	208	0	0	0	0	0	0	0	0	0	259	0	0	0	0	0	148	0
UH1908-22B	Adjacent normal	294	0	0	0	0	0	0	5	0	0	0	0	0	0	0	0	0	0	0	0	0	0	0	0	0	0	0	19	0	0	90	0	0	0	0	0	0	0	0	0
UH0112-10-B	Met	0	0	0	0	0	0	0	547	5	0	0	0	0	0	0	0	0	16	0	0	0	0	0	0	0	0	0	443	0	0	0	0	0	0	0	0	0	0	0	0
UH0203-03-A	Met	0	0	10	2	0	0	0	0	26	0	0	0	0	0	0	0	0	0	13	0	0	0	0	0	0	0	0	7	0	0	0	0	0	0	0	0	0	0	4	0
UH0207-02	Met	0	0	27	0	0	0	0	239	129	0	0	0	0	57	0	0	0	144	112	0	0	0	24	0	0	0	0	0	0	0	0	0	109	0	0	0	0	0	0	0
UH0808-78B	Met	122	0	53	456	111	0	0	306	10	0	0	0	0	371	0	0	0	373	0	0	45	0	0	0	90	0	24	292	0	0	0	0	0	697	0	0	0	21	0	0
UH1107-28	Met	0	0	0	858	0	0	0	1646	0	0	0	0	0	1367	0	0	0	1739	0	0	0	0	0	518	0	0	0	2956	0	0	98	0	0	1835	0	0	0	81	310	0
UH1306-76	Met	765	0	94	0	0	163	0	143	0	0	0	0	0	0	11	0	0	0	0	0	412	0	0	462	0	323	0	1534	17	0	246	0	0	0	338	76	0	0	0	0
UH1309-35B	Met	0	0	0	45	0	0	0	13	0	0	0	0	0	0	0	0	0	13	0	0	0	0	50	0	0	0	0	0	0	0	0	0	0	0	0	0	0	0	0	0
UH1503-12	Met	0	0	99	0	0	0	0	7	12	0	0	0	0	0	0	0	0	0	11	0	0	0	0	0	762	0	516	2446	227	0	0	0	0	0	0	0	0	0	0	0
UH1504-04	Met	597	0	144	0	290	313	0	1817	8195	0	0	0	0	0	242	0	0	295	8695	0	2	0	0	0	169	140	0	0	0	0	155	0	0	253	0	0	0	0	0	0
control-2	negative control	0	0	38	0	0	0	0	37	0	0	0	0	0	0	0	0	0	23	0	0	0	0	35	0	0	0	0	90	0	0	0	0	0	0	0	0	0	0	0	0
neg_ext_05	negative control	0	0	24403	0	0	0	0	0	0	0	0	0	54	0	0	0	0	0	265	0	0	0	33806	0	0	0	0	390	0	0	0	0	29502	0	0	0	0	0	0	0
neg_ext_06	negative control	0	0	2042	15514	0	0	0	1306	0	0	0	0	576	5927	0	3	0	1151	0	0	0	0	1387	0	0	0	0	0	3	0	0	0	890	0	0	0	0	159	0	0
HG-2	negative control	0	0	525	977	0	0	0	4536	301	0	6	0	0	768	24	0	0	2872	214	0	938	0	0	4652	0	678	0	8040	0	0	8	3	121	0	0	0	0	0	0	0
HR-4	negative control	6701	600	1492	0	2655	264	0	0	0	0	7381	610	0	0	1846	769	0	32	2	0	5603	0	0	0	915	0	0	0	0	0	4913	587	639	0	1263	0	0	644	1546	0
Neg_CTR_0615	negative control	17827	860	1666	1683	719	721	0	42	1604	899	3343	523	40	1185	3655	446	0	382	0	0	7101	860	0	1003	1312	294	0	18	530	0	3535	337	0	0	1706	238	0	0	1261	0
Neg_CTR_0618	negative control	4434	175	945	1766	0	0	0	30	0	0	2316	0	639	580	0	0	0	131	5	0	7037	0	1149	0	2025	1891	392	0	0	0	3752	0	0	0	0	590	0	0	0	0
Neg_CTR_0622	negative control	0	0	277	0	0	0	0	0	0	0	2	0	0	0	0	0	0	0	0	0	0	0	2495	0	0	0	0	10	0	0	0	0	0	0	0	134	0	0	2247	0
neg_ext_10	negative control	0	0	1357	4629	0	0	0	0	5	0	0	0	0	0	0	0	0	0	0	0	0	0	0	0	0	0	0	0	0	0	0	0	0	0	0	0	0	383	4	0
neg_ext_11	negative control	0	0	454	1904	0	0	0	3581	156	0	0	0	0	587	0	0	0	1617	0	0	0	0	0	0	0	0	0	0	0	0	0	0	0	809	0	0	0	237	342	0
neg_ext_12	negative control	0	0	7	12	0	0	0	2	1583	0	0	0	0	7	0	0	0	0	3930	0	0	0	0	0	0	0	0	0	1644	0	0	0	0	4	0	0	0	925	268	0
neg_ext_13	negative control	0	0	0	4	0	0	0	6	0	0	0	0	0	0	0	0	0	0	0	0	0	0	0	0	0	0	0	0	0	0	0	0	0	0	0	0	0	0	0	0
neg_ext_14	negative control	0	0	0	1954	0	0	0	1063	37586	0	0	0	0	1192	0	0	0	797	33577	115	0	0	0	0	0	0	0	2024	0	0	0	0	0	0	0	0	0	46	37	0
neg_ext_15	negative control	0	0	0	1966	0	0	0	7	824	0	0	0	0	0	0	0	0	3	1732	0	0	0	0	626	0	0	0	755	0	0	0	0	0	1046	0	0	0	0	2	0
neg_ext_16	negative control	0	0	0	0	0	0	0	1974	0	0	0	0	0	0	0	0	0	1026	0	0	0	0	0	0	0	0	0	0	0	0	0	0	0	0	0	0	0	0	0	0
neg_ext_17	negative control	0	0	0	0	0	0	0	0	543	0	0	0	0	0	0	0	0	0	2925	0	2	0	0	0	0	0	0	0	0	0	0	0	0	0	0	0	0	0	0	0
neg_ext_01	negative control	0	0	822	6511	0	0	0	0	2156	0	0	0	0	5462	0	0	0	415	1962	0	0	0	1643	0	0	0	0	5	0	0	0	0	1966	0	0	0	0	0	0	0
neg_ext_02	negative control	0	0	2798	0	0	0	0	0	0	0	0	0	0	0	0	0	0	0	0	0	0	0	1109	0	0	0	0	0	0	0	0	0	411	1182	0	0	0	1088	0	0
neg_ext_03	negative control	0	0	1072	0	0	0	0	0	0	0	0	0	0	3	0	0	0	0	0	0	0	0	0	0	0	0	0	0	0	0	0	0	0	0	0	0	0	0	0	0
neg_ext_04	negative control	0	0	0	0	0	0	0	0	458	0	0	0	0	0	0	0	0	0	1478	0	0	0	1782	0	0	0	0	644	0	0	0	0	0	0	0	0	0	0	0	0
neg_ext_09	negative control	0	0	12	510	0	0	558	2437	2803	0	0	0	0	233	0	0	263	1060	3750	0	0	0	6	0	0	0	0	0	0	0	0	0	131	0	0	0	0	0	0	0
no_core_11	negative control	0	0	0	8789	0	0	0	7617	1103	0	355	0	0	4544	0	228	0	3026	1879	356	0	0	0	371	0	0	0	0	0	0	0	0	0	216	0	0	0	0	472	0
no_core_12	negative control	783	0	0	0	0	0	0	2034	965	0	1018	0	0	0	0	0	0	474	8	0	0	0	0	3751	0	0	278	2051	790	0	0	0	0	0	0	0	0	0	0	0
no_core_13	negative control	0	0	938	0	0	968	0	0	1240	0	0	0	127	2	0	0	0	0	4	0	0	0	0	0	0	0	0	0	0	0	0	0	0	1431	0	0	0	0	0	0
no_core_14	negative control	837	0	0	1754	22	370	0	5586	397	0	2924	0	0	1813	0	0	0	2320	0	0	4941	0	0	0	0	0	0	0	0	0	0	0	0	0	0	0	0	0	0	0
no_core_01	negative control	0	0	1411	2026	0	0	0	0	434	0	0	703	153	1053	0	0	0	289	0	0	0	0	1356	3207	0	0	0	0	0	0	0	0	0	0	0	0	0	0	0	0
no_core_02	negative control	0	0	0	4	0	0	0	2312	0	0	0	0	0	3	0	0	0	1540	0	0	0	0	2832	0	0	0	0	5357	0	0	0	0	716	919	0	0	0	0	0	0
no_core_03	negative control	122	0	168	0	0	0	0	0	0	0	0	0	0	0	0	0	0	0	48	0	501	0	0	0	0	0	0	1595	0	0	0	0	0	0	0	0	0	0	0	0
no_core_04	negative control	3108	0	1399	2222	0	579	0	918	175	0	1591	226	0	1078	0	1673	0	89	1042	0	0	0	0	0	0	1157	0	4345	2833	0	0	0	0	0	803	0	0	0	820	0
no_core_05	negative control	0	449	5358	197	0	0	0	221	0	0	393	164	0	0	152	177	0	0	0	0	616	0	6892	0	151	0	0	0	0	0	101	0	2632	0	0	0	0	0	0	0
no_core_07	negative control	115	0	38272	0	0	0	0	0	0	0	0	0	59	0	150	0	0	0	0	0	518	0	62180	0	0	0	0	0	0	0	234	91	43471	0	0	0	0	0	0	0
no_core_08	negative control	19	0	3	998	0	0	0	24	14	0	0	0	0	668	0	0	11	24	0	0	52	13	0	0	0	0	81	11593	0	0	56	31	5	0	0	0	0	0	2	0
no_core_09	negative control	3365	0	0	78	0	5	0	0	0	0	3509	0	0	47	0	0	0	167	0	0	1545	0	0	0	0	488	0	0	0	0	1291	0	0	42	0	0	0	0	2266	0
PF_1	negative control	0	0	0	0	0	0	0	0	2	0	0	0	0	3034	0	0	0	455	0	0	3777	0	1695	0	0	0	0	0	0	0	0	0	0	0	0	0	0	0	0	0
PF_2	negative control	1942	90	9	0	0	0	0	0	0	0	0	0	0	0	0	0	0	0	0	0	0	0	17	0	0	0	0	0	0	0	0	0	6	0	0	0	0	695	1708	0
PR_3	negative control	1164	0	0	0	0	0	0	0	0	0	1030	0	0	59	0	0	0	0	0	0	1095	0	532	0	1920	0	0	0	0	0	0	0	0	0	0	0	0	0	0	0
smartcontrol_1	negative control	0	0	0	197	0	0	0	71	0	0	0	0	0	97	0	0	0	11	51	0	0	0	0	0	0	0	0	0	0	0	0	0	0	104	0	0	0	0	0	0
smartcontrol_3	negative control	0	0	12	129	0	0	0	0	0	0	0	0	0	0	0	0	0	13	0	0	0	0	7	0	0	0	0	0	0	0	0	0	16	0	0	0	0	0	0	0
smartcontrol_5	negative control	0	0	0	0	0	0	0	0	150	0	0	0	0	0	0	0	0	0	0	0	0	0	0	0	0	0	0	0	0	0	0	0	0	374	0	0	0	0	0	0
smartcontrol_7	negative control	0	0	34	2702	0	0	0	1157	0	0	0	0	0	1337	0	0	0	504	8	0	0	0	0	0	0	0	0	33	0	0	0	0	0	0	0	0	0	0	0	0
neg_ext_18	negative control	0	0	294	0	0	0	0	0	0	0	0	0	352	462	0	0	0	0	0	0	0	0	0	0	0	0	0	0	0	0	0	0	0	0	0	0	0	0	0	0
neg_ext_19	negative control	736	0	57	384	0	240	0	117	61	0	378	0	0	603	0	123	0	0	0	0	345	0	0	125	0	79	0	156	0	0	180	0	0	202	0	0	0	6	0	0
neg_ext_20	negative control	0	0	0	0	0	0	0	413	0	0	0	0	0	1234	0	0	0	0	0	0	0	0	0	5	0	0	0	2193	0	0	0	0	2608	2354	0	0	0	0	0	0
no_core_15	negative control	178	0	278	0	0	0	0	2964	0	0	693	0	0	0	6	0	0	908	0	0	407	0	0	0	0	269	0	0	0	0	161	0	337	0	412	0	0	0	0	0
no_core_16	negative control	179	0	55	565	0	0	0	200	0	0	198	0	0	443	0	0	0	80	0	0	0	58	0	0	101	59	0	1180	0	0	0	0	0	94	0	0	0	0	0	0
smart_control	negative control	0	0	0	0	0	0	0	0	86	0	0	0	0	0	0	0	0	0	0	0	0	0	0	115	0	0	0	1707	0	0	0	0	0	0	0	0	0	0	0	0
neg_ext_21	negative control	17	0	1309	9209	0	0	32	4	0	0	0	0	0	6166	0	0	615	0	20	0	0	0	0	1082	0	0	0	0	0	0	0	0	0	1026	0	0	0	0	0	0
neg_ext_22	negative control	0	0	1106	412	0	0	0	0	2	0	0	0	0	491	0	0	0	0	0	0	0	0	0	0	0	0	0	0	0	0	0	0	826	0	0	0	0	0	0	0
neg_ext_23	negative control	0	0	0	0	0	0	0	0	0	0	0	0	0	0	0	0	0	0	0	0	0	0	0	0	0	0	0	0	0	0	0	0	0	0	0	0	0	0	0	0
neg_ext_24	negative control	0	0	2219	0	0	0	0	6	0	0	0	0	0	0	0	0	0	0	2257	0	0	0	0	0	0	0	0	0	0	0	0	0	9	0	0	0	0	0	0	0
no_core_17	negative control	1255	0	454	5651	0	0	0	2309	959	0	1081	0	35	3635	636	603	0	3	618	0	0	0	0	4280	0	0	0	2919	393	0	959	0	621	2016	0	0	0	1463	0	0
no_core_18	negative control	5229	0	6962	0	0	0	0	0	1592	0	0	0	827	0	0	0	0	0	1801	0	0	0	0	3	0	0	0	0	0	0	0	0	817	0	0	0	0	0	0	0
smart_control_DUPE	negative control	332	0	148	142	0	0	0	53	8	0	0	0	0	600	0	287	0	84	9	0	0	0	0	125	0	220	0	2218	0	0	0	0	0	211	0	0	0	0	11	0
neg_ext_25	negative control	0	0	0	0	0	0	0	0	0	0	0	0	0	0	0	0	0	0	0	0	0	0	0	0	0	0	0	0	0	0	0	0	0	0	0	0	0	0	0	0
neg_ext_26	negative control	0	0	490	0	0	0	0	469	0	0	0	0	0	0	0	0	0	206	0	0	0	0	0	0	0	0	0	0	0	0	0	0	372	0	0	0	0	0	0	0
neg_ext_27	negative control	0	0	64	0	0	0	0	0	0	0	0	0	0	0	0	0	0	0	0	0	0	0	0	0	0	0	0	0	0	0	0	0	0	0	0	0	0	0	0	0
neg_ext_28	negative control	0	0	0	0	0	0	0	0	0	0	0	0	0	901	0	0	0	0	0	0	0	0	0	0	0	0	0	529	0	0	0	0	0	0	0	0	0	0	0	0
no_core_19	negative control	492	0	0	2517	290	0	0	0	289	0	305	0	0	2272	9	360	0	0	342	0	68	0	0	0	0	0	0	0	0	0	0	0	0	1291	0	0	0	0	0	0
smartcontrol_6	negative control	0	0	0	862	0	0	0	1059	0	0	0	0	0	253	0	0	0	137	0	0	0	0	0	0	0	0	0	0	0	0	0	0	230	0	0	0	0	0	139	0
EEG__A__	negative control	0	0	0	212	5	0	0	1156	120	0	0	0	0	170	612	0	0	160	0	0	0	0	1041	4318	0	0	0	0	0	0	0	0	0	0	0	0	0	87	0	0
HGN__A__	negative control	0	0	0	0	0	0	0	1397	0	0	0	0	0	0	0	0	0	0	0	0	0	0	1956	4395	0	0	0	9121	0	0	0	0	0	0	0	0	0	0	0	0
HG__A__	negative control	0	0	1528	0	0	0	0	0	0	0	0	0	0	0	0	0	0	0	0	0	0	0	0	0	0	0	0	8579	0	0	0	0	874	0	0	0	0	0	0	0
HR_84	negative control	0	0	0	0	0	0	0	0	0	0	0	0	0	0	0	0	0	0	0	0	0	0	0	0	0	0	0	0	0	0	0	0	0	0	0	0	0	0	0	0
HR_95	negative control	0	0	0	0	0	0	0	0	0	0	0	0	0	0	0	0	0	0	0	0	0	0	0	1111	0	0	0	0	0	0	0	0	0	0	0	0	0	0	2352	0
no_core_23	negative control	0	0	0	0	0	0	0	1650	0	0	0	0	0	0	0	0	0	663	0	0	0	0	0	0	0	1046	0	0	0	0	0	0	0	0	0	0	0	0	0	0
PR__A__	negative control	0	0	3315	0	0	0	0	0	0	0	0	0	3252	0	0	0	0	0	0	0	0	0	0	0	0	0	0	0	0	0	0	0	3554	0	0	0	0	0	0	0
SmartControl4	negative control	0	0	425	0	0	0	0	0	0	0	0	0	0	0	0	0	0	0	0	0	0	0	0	703	0	0	0	0	0	0	0	0	0	0	0	0	0	0	0	0
no_core_26	negative control	6573	12976	0	0	5498	3776	11124	260	0	8837	4546	8993	0	0	3716	3102	10206	0	0	6430	4394	4899	0	269	1222	1021	2452	0	0	3525	1816	2755	80	0	1594	151	85	0	0	811
no_core_27	negative control	3630	9513	202	0	4728	6702	10103	0	145	12225	2370	6738	0	0	2371	3884	7278	2	0	7322	1819	12018	0	0	3932	4379	4378	824	0	9010	2741	2531	0	0	1922	723	182	0	0	1002
SmartControl3__A__	negative control	9	4	141	1358	0	0	6	0	124	6	11	0	0	482	0	6	0	0	23	0	3	6	0	0	0	0	0	397	0	0	0	7	0	553	0	0	0	0	0	0
HG__B__	negative control	0	0	0	0	0	0	0	0	0	0	0	0	0	0	0	0	0	0	0	0	0	0	1353	0	0	0	0	2879	0	0	0	0	0	0	0	0	0	0	0	0
no_core_21	negative control	0	0	0	0	0	0	0	1462	941	0	0	0	0	0	0	0	0	699	0	0	0	0	0	0	0	0	0	0	0	0	0	0	34	0	0	0	0	0	0	0
no_core_22	negative control	2878	0	0	0	1157	0	0	0	17	0	0	0	0	0	0	0	0	0	0	0	0	0	0	0	0	991	0	0	0	0	207	671	0	0	0	0	0	0	0	0
PF_batch2	negative control	0	0	694	0	0	0	0	2683	0	0	0	0	0	501	0	0	0	0	0	0	0	0	0	0	0	0	0	0	0	0	0	0	0	0	0	0	0	0	626	0
PF_batch3	negative control	0	0	0	0	0	0	0	0	0	0	0	0	258	0	0	0	0	0	0	0	0	0	0	0	0	0	0	0	0	0	0	0	0	0	0	0	0	0	0	0
SmartControl3__B__	negative control	0	0	0	0	0	0	0	0	0	0	0	0	0	0	0	0	0	0	0	0	0	0	0	0	0	0	0	0	0	0
EEG__B__	negative control	0	5	369	1043	0	0	0	0	0	0	0	0	0	0	0	0	0	0	0	0	0	0	0	0	0	0	0	1919	0	0	0	0	0	653	0	0	0	0	0	0
EEG__C__	negative control	0	3	0	3540	0	0	7	0	0	0	0	0	0	1985	0	0	12	0	0	3	0	0	626	782	0	0	3	0	0	0	0	0	36	2061	0	0	0	0	0	0
HGN__B__	negative control	0	0	0	3249	0	0	5	0	0	3	4	0	0	0	0	0	0	0	0	0	2	0	0	1472	0	0	0	0	0	0	0	0	0	10861	0	0	0	0	710	0
HR__A__	negative control	0	0	0	0	0	3	0	577	0	0	0	0	0	0	0	0	0	0	0	0	0	0	582	825	0	0	0	0	0	0	0	0	0	0	0	0	0	0	0	0
no_core_24	negative control	0	0	202	0	0	0	6	0	0	0	0	0	0	0	0	0	5	0	0	0	0	0	0	0	0	0	0	0	0	0	0	0	0	0	0	0	0	0	0	0
no_core_25	negative control	0	0	0	594	0	0	0	0	424	0	0	0	0	0	0	0	0	218	633	0	0	0	0	1261	0	0	0	6569	0	630	0	0	0	0	0	0	0	0	0	0
PF	negative control	0	0	0	0	0	0	0	0	0	0	0	0	0	0	0	0	0	0	8	0	0	0	0	0	0	0	0	5	0	0	0	0	0	0	0	0	0	0	0	0
PR__B__	negative control	0	0	0	431	0	0	0	637	0	0	0	0	0	440	0	0	0	243	0	0	2	0	0	0	0	0	0	291	0	0	0	0	0	0	0	0	0	0	0	0
PR__C__	negative control	0	0	437	0	0	0	0	0	0	0	0	0	0	489	0	0	0	0	0	0	0	0	0	234	0	0	0	0	0	0	0	0	0	0	0	0	0	0	0	0
smart_control__A__	negative control	0	0	684	0	0	0	0	388	0	0	0	0	0	0	0	0	0	0	0	0	0	0	0	993	0	0	0	1782	0	0	0	0	0	0	0	0	0	0	2028	0
HGN__C__	negative control	92	19	3077	0	27	24	61	3147	0	37	23	23	192	0	11	15	36	0	490	11	44	26	0	1629	21	32	32	1892	528	26	12	21	2932	5203	11	0	0	0	0	0
HG__C__	negative control	423	202	3377	4	114	127	318	0	0	257	145	103	0	0	53	54	177	0	0	83	247	219	0	1148	97	130	161	5	0	129	57	75	0	2674	59	0	0	0	0	34
HG__D__	negative control	939	510	1737	0	312	336	987	2679	2220	601	403	294	0	0	159	216	511	3	0	159	350	187	0	0	101	123	131	0	0	96	177	151	0	1774	75	0	0	0	0	62
HR__B__	negative control	102	38	0	0	22	24	69	0	0	44	14	23	0	0	7	16	32	0	0	17	31	43	0	964	31	26	24	0	0	11	0	15	0	0	12	0	0	0	0	5
HR__C__	negative control	328	132	5344	0	76	66	274	0	2220	147	86	80	594	0	34	68	134	0	1557	48	115	77	0	0	49	56	74	0	0	72	34	58	2256	0	30	0	0	0	0	25
no_core_20	negative control	118	64	2818	3	2169	31	88	0	0	84	1355	22	0	0	12	18	61	712	1213	22	5028	49	2433	0	29	36	39	0	0	39	390	18	0	3319	1755	0	0	0	0	12
PR__D__	negative control	94	36	0	0	20	20	84	0	0	41	33	15	0	0	9	19	39	0	0	0	27	34	2313	0	19	19	15	0	480	19	19	12	0	0	5	0	0	0	0	12
SmartControl1	negative control	5831	1978	70	2698	1634	465	5315	1602	563	4467	2337	1948	0	2348	479	1169	1155	1699	222	844	12	14	0	0	9	15	16	0	0	4	0	0	0	552	3	0	0	0	0	4
EEG__D__	negative control	62	48	4520	13833	17	28	85	6	494	40	44	28	0	16568	8	15	57	0	4	16	28	20	0	2211	17	17	24	0	0	14	15	12	0	0	9	0	0	0	0	4
HGN__D__	negative control	7	14	1842	0	12	10	52	0	0	30	20	22	0	2813	0	0	35	0	1697	16	26	18	0	0	14	0	6	2	0	0	0	0	0	0	0	0	0	0	0	6
HG__E__	negative control	25	24	0	0	9	15	43	0	0	27	19	17	0	0	0	13	29	0	0	10	16	0	1006	0	10	0	11	0	19	0	7	0	0	0	0	0	0	0	0	0
HR__D__	negative control	564	368	0	43	162	205	718	576	951	316	414	258	0	28	74	127	447	750	1300	171	261	250	1228	0	107	133	173	13	0	105	70	131	0	10	100	0	0	0	0	66
neg_ext_29	negative control	58	49	1653	0	15	24	74	0	0	38	25	26	0	5	13	19	51	0	0	16	31	32	0	0	9	0	492	0	0	14	0	16	0	0	6	0	0	0	0	0
no_core_28	negative control	20153	16750	146	0	6421	6720	9669	0	0	13279	9592	10223	0	0	2723	4163	7324	113	0	4871	7922	7856	0	0	3338	3375	4413	0	0	2368	5796	4738	0	0	2115	1191	270	0	0	2145
PF__B__	negative control	18	10	0	0	0	2	18	0	1286	7	9	0	0	0	7	0	17	0	0	0	10	0	0	0	5	0	6	2403	0	8	0	0	235	618	0	0	0	0	0	0
PR__E__	negative control	72	55	2157	0	36	27	119	15490	0	53	44	44	0	0	13	24	65	4173	950	27	48	31	0	1410	17	24	29	5883	0	21	19	16	0	0	15	0	0	0	0	15
K104430	normal breast	0	0	56	64	0	0	0	0	0	0	0	0	0	0	0	0	0	0	0	0	0	0	26	0	0	0	0	0	0	0	0	0	29	0	0	0	0	0	0	0
K104589	normal breast	75	0	29	298	50	34	0	0	115	0	34	0	0	164	90	18	0	0	107	0	26	0	31	0	582	0	28	64	11	44	44	0	0	178	30	0	0	0	201	0
K104653	normal breast	0	0	0	0	0	0	0	0	0	0											0	0	0	0	0	0	0	1024	23	0	0	0	184	0	0	0	0	0	0	0
K104724	normal breast	245	0	26	776	0	0	0	210	13	0	0	0	0	604	0	0	0	84	67	0	77	0	6	770	0	0	0	177	30	0	151	43	0	625	0	0	0	0	395	0
K104743	normal breast	1576	4858	66	0	2081	3292	4367	207	0	3979	1235	5487	0	0	1792	1666	3262	64	0	3060	1069	7355	0	217	3217	3275	4004	621	0	6157	353	4717	0	0	2009	824	190	25	0	1726
K104813	normal breast	0	0	2	0	0	0	0	0	0	0											1001	0	0	0	0	0	0	397	595	0	719	0	327	3654	249	0	0	0	0	0
K104926	normal breast	1870	8244	0	0	3689	2522	5264	184	0	5093	1377	6537	0	0	3330	2421	3942	101	0	3929	2301	7313	0	0	4390	4498	4181	0	0	4791	933	2862	0	0	1513	431	184	0	0	1487
K105117	normal breast	522	4780	62	0	2001	3524	5273	242	86	6168	387	6641	0	0	1189	3215	3997	10	0	4492	666	5074	0	0	2529	3201	3669	0	0	6118	274	6210	59	0	1664	309	88	0	0	1836
K105140	normal breast	167	0	151	499	146	0	0	539	404	0	201	0	0	253	0	0	0	254	365	0	45	0	7	321	0	0	0	705	22	0	40	43	10	326	0	0	0	0	213	0
K105300	normal breast	667	3242	0	96	1422	1871	6084	1481	306	5152	622	3078	0	149	477	2058	4257	772	0	2966	1122	5670	0	0	1976	3654	5251	0	0	4309	326	2982	0	0	984	238	155	0	0	1234
K105316	normal breast	0	0	9	0	0	0	0	0	0	0	0	0	0	0	0	0	0	0	9	0	0	0	18	2699	0	0	0	3138	0	0	0	0	17	428	0	0	0	41	0	0
K105323	normal breast	893	1663	111	0	1104	1238	2133	0	223	2067	550	1195	0	0	550	1587	2996	0	0	1141	528	2324	0	0	1697	566	1562	0	0	2616	724	2441	156	0	86	557	144	0	0	480
K105344	normal breast	406	838	0	219	990	1988	5839	0	0	4305	7	2242	0	0	0	849	5005	0	0	3984	4	5622	765	0	1568	4674	3012	76	0	5062	0	1326	251	0	2663	0	406	0	0	1140
K105417	normal breast	1204	4745	0	0	3461	2669	9032	0	0	4916	295	3132	0	0	1766	1127	6188	0	0	1726	793	9214	0	0	4678	1198	6243	0	0	4857	0	2030	0	0	366	0	145	0	0	859
K105544	normal breast	3026	1558	128	328	1201	1456	2955	25	29	2638	1477	2206	0	0	841	940	2859	0	31	1142	1981	3686	0	0	2395	2601	4908	169	147	4402	1048	1837	0	117	1567	447	154	0	20	914
K105551	normal breast	972	13912	0	191	3764	4791	8530	68	125	14901	494	8671	0	155	3680	5314	5514	33	181	8399	724	2832	0	316	618	2098	1834	74	0	1390	110	3095	0	0	1307	905	111	0	0	1332
K105583	normal breast	2051	3745	0	0	2963	2496	5188	3	50	1814	362	3945	0	167	1825	1059	3899	0	134	1535	1386	5844	0	0	2838	3002	2123	0	2	1072	736	2997	0	0	2093	81	589	0	0	345
K105657	normal breast	6823	2643	0	0	1563	1735	3404	30	0	1997	4624	2471	0	0	977	1100	3317	0	0	1061	6242	6394	0	0	2774	3346	3140	0	0	2240	2648	2274	34	0	1078	131	64	0	0	950
K105688	normal breast	6742	2764	0	16	1841	3842	5483	0	0	2747	3452	2708	0	8	1763	2374	3844	11	0	1459	8764	7314	0	0	3803	4787	4007	89	0	3791	2966	2619	0	0	1710	713	35	0	0	1128
K105693	normal breast	5994	2132	39	0	1473	1994	3205	63	0	2091	3489	1860	0	0	1177	1860	2460	51	38	1092	6203	5488	0	0	2164	2279	4072	92	0	2393	2890	2131	0	0	964	182	119	23	0	892
K105739	normal breast	462	386	0	0	0	0	1912	0	0	296	0	180	0	0	0	0	1039	0	0	306	419	0	0	0	0	419	1612	0	0	454	54	0	0	0	0	0	0	0	0	288
K105770	normal breast	1174	6008	0	241	2171	1834	4523	0	0	5500	857	3160	0	0	663	1425	2850	0	0	2308	1371	8042	0	0	3446	2708	3381	0	0	6490	416	3993	0	0	1139	447	203	0	0	1436
K105781	normal breast	8812	4075	35	223	3247	1995	5374	13	10	3639	5542	2986	0	97	1909	1673	3863	25	41	2445	4661	2033	0	0	1040	1500	1565	0	0	964	2633	1780	0	0	900	286	67	0	0	450
K105939	normal breast	4654	3570	0	0	897	2849	4287	0	0	2938	2994	2721	0	0	666	1776	3436	0	0	1690	5222	2891	0	0	935	2547	2547	0	0	1489	2471	2148	0	0	736	576	180	0	0	976
K106143	normal breast	2535	5255	0	0	3950	3687	6387	0	0	4604	779	5864	0	0	2187	2835	5617	228	0	5199	1215	2565	0	371	1469	2108	3488	0	0	797	776	4419	247	191	1216	167	419	20	0	1255
K106165	normal breast	2326	5312	62	0	2619	2495	8256	33	61	4631	1042	6068	0	217	1538	2458	6914	0	121	3016	1969	7786	144	157	2847	2165	3285	290	0	4618	241	1833	0	0	597	307	240	85	0	1602
K106357	normal breast	174	0	39	705	0	0	0	62	968	0	177	0	0	746	0	0	0	275	1053	0	191	0	80	877	0	117	93	334	356	0	56	0	7	954	0	0	0	41	637	0
K106540	normal breast	10355	3943	0	0	2071	4110	9270	0	335	3633	5060	4688	0	0	1818	2277	9424	0	331	2076	5838	3184	0	0	723	2478	8363	0	0	1938	3680	4131	0	0	2151	635	134	0	0	2619
K106788	normal breast	6171	1715	36	0	946	1338	5140	29	45	1973	3113	1446	0	0	789	909	3858	0	36	1177	4021	2075	0	0	1350	1216	2069	0	0	2052	2341	1050	0	0	692	170	23	7	20	991
K106800	normal breast	0	0	73	7724	0	0	0	2937	0	0	995	0	0	2932	0	0	0	2220	0	0	0	0	7	0	0	0	0	8840	0	0	0	0	0	0	0	0	0	194	6	0
K106815	normal breast	0	0	42	8	0	0	0	56	0	0	185	0	0	0	0	0	0	0	0	0	249	0	6	0	0	120	0	121	0	0	0	0	0	0	0	0	0	0	5	0
K106826	normal breast	796	0	102	4	0	0	0	905	0	0	2160	412	0	0	0	0	0	94	0	0	53	0	1418	1157	0	0	0	0	0	2	0	0	1284	20	1070	0	0	0	0	0
K106829	normal breast	815	0	2304	5533	4	0	0	2969	0	0	1100	0	0	4281	0	0	0	770	0	0	0	0	4523	11134	0	0	0	0	4	0	1546	0	1371	18073	0	0	0	31	0	0
K106831	normal breast	1494	0	1231	7298	6	0	0	5163	0	7	18	700	0	8563	0	425	0	3179	0	0	1628	0	0	9092	2518	0	0	15006	0	0	2113	0	1790	6713	0	0	0	2289	309	0
K106832	normal breast	0	0	0	0	0	259	0	130	0	0	411	0	0	143	0	0	0	131	0	0	235	0	0	0	98	0	0	0	0	0	0	0	0	0	0	0	0	17	0	0
K106835	normal breast	0	0	0	95	0	0	0	0	0	0	0	0	0	0	0	326	0	0	0	0	0	0	0	371	0	383	0	0	0	0	79	0	0	179	0	0	0	0	0	0
K106839	normal breast	119	0	128	29	0	0	0	0	0	0	0	0	0	41	0	0	0	0	0	0	152	0	114	0	0	0	0	99	0	0	0	0	0	0	0	0	0	0	4	0
K106842	normal breast	1769	0	210	710	223	0	0	24101	0	0	1089	278	0	10	693	0	0	10309	0	0	1559	0	132	757	379	6	0	432	0	0	700	0	337	0	0	0	0	0	0	0
K106847	normal breast	0	0	28	0	0	0	0	107	0	0	0	0	0	0	0	0	0	62	0	0	0	0	399	0	0	0	0	130	0	0	0	0	95	2979	0	0	0	292	163	47
K106848	normal breast	0	0	0	1582	0	0	0	0	0	0	320	245	0	461	0	0	0	0	0	0	0	0	0	0	0	0	0	0	0	0	92	0	0	557	0	0	0	0	0	0
K106856	normal breast	0	0	0	57	0	0	0	1998	94	0	0	0	0	0	0	0	0	588	88	0	0	0	0	0	0	0	0	321	0	0	0	0	41	0	0	0	0	8	51	0
K106857	normal breast	109	0	0	113	0	0	0	0	0	0	156	0	0	197	0	119	0	0	0	0	149	0	0	0	0	0	0	0	0	0	0	0	254	83	0	0	0	0	0	0
K106877	normal breast	766	0	0	127	0	171	0	0	0	0	0	0	0	461	0	156	0	0	0	0	206	0	0	214	0	0	0	0	0	0	0	0	0	108	0	0	0	0	0	0
K106878	normal breast	91	0	75	0	0	0	0	465	0	0	0	0	0	0	0	0	0	596	0	0	0	0	136	0	0	0	0	0	0	0
K106879	normal breast	274	0	80	0	137	0	0	0	0	0	0	0	0	4	0	20	0	2	0	0	139	0	0	0	0	0	0	941	0	0	0	0	209	3	0	0	0	0	0	0
K106887	normal breast	630	0	0	307	0	0	0	0	0	0	4	0	0	437	228	59	0	54	126	0	38	0	0	0	0	0	0	0	0	0	0	0	0	631	0	0	0	0	0	0
K106888	normal breast	511	0	0	0	0	0	0	0	0	0	328	0	0	0	0	0	0	0	0	0	7	632	0	0	0	445	0	442	0	0	12	0	152	0	0	0	0	0	0	0
K106892	normal breast	0	0	218	586	0	0	0	0	0	0	0	0	0	431	0	0	0	0	0	0	0	0	0	0	0	0	0	0	0	0	409	0	410	0	0	0	0	0	0	0
K106910	normal breast	49	0	368	0	0	0	0	0	0	0	337	0	0	296	0	0	0	0	199	0	0	0	0	0	0	0	0	0	0	0	0	0	0	0	135	0	0	0	0	0
K106913	normal breast	0	0	0	94	0	0	0	0	0	0	0	0	0	0	0	0	0	0	0	0	0	0	0	0	0	0	15	683	0	0	76	0	375	0	0	0	0	0	0	0
K106922	normal breast	71	0	0	0	0	0	0	136	3	0	157	0	0	24	0	0	0	74	0	0	77	0	0	255	0	0	0	0	0	0	0	0	0	0	0	0	0	0	0	0
K106923	normal breast	257	0	266	0	0	0	0	239	0	0	169	0	0	0	0	0	0	227	0	0	224	0	157	0	0	0	0	6	0	0	0	0	0	0	0	0	0	0	0	0
K106924	normal breast	190	0	76	185	13	0	0	73	24	0	0	0	0	95	0	0	0	5	0	0	147	0	0	0	0	0	0	0	0	0	205	505	0	340	0	0	0	0	0	0
K106929	normal breast	0	0	0	68	0	0	0	0	499	0	0	0	0	0	0	0	0	0	554	0	0	0	0	99	0	0	0	0	0	0	76	0	0	0	0	0	0	0	0	0
K106931	normal breast	0	0	0	957	0	0	0	0	32	0	0	0	0	183	0	0	0	0	301	0	0	0	0	0	0	0	0	0	0	0	112	0	0	264	0	0	0	0	0	0
K106939	normal breast	6	0	385	0	2	0	0	355	0	0	61	0	0	8	0	0	0	147	0	0	15	0	0	0	6	3	0	5	0	0	37	0	0	254	0	105	0	0	0	0
K106948	normal breast	0	0	0	1500	0	0	0	0	0	0	0	0	931	1756	0	0	0	0	0	0	0	0	0	0	0	0	0	6	0	0	0	0	612	42	0	0	0	0	0	0
K106960	normal breast	1165	0	129	0	284	0	0	37	285	0	186	120	0	10	232	0	0	10	54	0	1010	719	166	1117	0	0	0	881	113	0	1334	166	0	378	596	0	0	0	0	0
K106967	normal breast	0	0	3114	0	0	0	0	25	0	0	191	0	50	0	0	0	0	7	0	0	0	0	2462	0	0	0	0	1700	0	0	0	0	2943	0	0	0	0	0	0	0
K106969	normal breast	0	0	8204	0	0	0	0	27	0	0	0	0	0	421	0	0	0	306	0	0	0	0	19857	0	0	0	0	0	1257	0	598	0	5840	0	0	0	0	343	89	0
K106970	normal breast	578	0	131	892	33	0	0	151	40	0	527	0	0	438	0	0	3	114	5	0	1042	0	0	75	103	100	45	405	0	0	544	0	72	140	0	0	0	0	0	35
K106971	normal breast	732	0	248	0	0	0	0	130	254	0	145	202	0	0	0	0	0	0	0	0	120	0	0	0	0	0	0	0	0	0	0	0	0	0	0	0	0	50	0	0
K106976	normal breast	0	0	0	0	0	0	0	0	0	0	0	0	0	0	0	0	0	0	0	0	0	0	0	0	0	0	0	0	0	0	0	0	0	0	0	0	0	0	0	0
K106978	normal breast	0	0	0	0	0	0	0	0	3	0	0	0	0	0	0	0	0	0	4	0	0	0	0	0	0	0	0	0	0	0	0	0	19	0	0	0	0	0	5	0
K106987	normal breast	220	0	1963	0	0	0	0	0	712	0	0	0	172	0	0	0	180	0	756	0	0	0	955	0	0	0	0	0	0	0	0	0	955	1290	0	0	0	954	824	0
K106988	normal breast	0	0	837	0	0	114	0	0	0	0	85	0	0	0	0	0	0	0	0	0	0	0	455	0	0	0	0	0	0	0	0	0	477	0	0	0	0	0	0	0
K106991	normal breast	0	0	402	126	0	0	0	0	258	0	88	0	0	45	0	0	0	0	138	0	0	0	1708	0	0	0	0	0	76	0	0	0	1132	86	0	0	0	0	421	0
K106992	normal breast	732	0	382	10	220	0	0	2	0	0	365	0	0	0	0	120	0	0	0	0	904	0	721	13	0	0	0	0	0	4	22	0	0	247	0	0	0	0	0	0
K106994	normal breast	218	41	118	12	68	0	0	10	0	0	158	43	0	6	10	78	0	0	0	0	332	6	105	181	13	0	0	829	1766	2190	55	0	168	45	0	0	0	0	0	0
K106996	normal breast	182	0	0	249	0	0	0	620	0	0	198	0	0	206	0	0	0	139	0	0	0	0	0	0	0	0	0	283	0	0	163	0	90	0	0	0	0	100	0	0
K107004	normal breast	365	0	11	449	0	0	6	149	26	0	0	0	0	298	0	0	0	110	5	0	24	0	0	454	0	0	0	332	0	0	0	0	0	191	0	0	0	201	0	0
K107013	normal breast	9	0	0	446	156	0	0	187	23	0	0	0	0	336	0	140	0	0	22	0	271	0	84	0	92	0	0	143	0	0	0	0	0	0	0	0	0	0	2	0
K107016	normal breast	12021	5	654	9	1488	730	0	45	0	0	2703	0	0	8	890	310	0	197	0	0	5460	1041	0	544	1467	1173	0	9	0	0	1988	0	0	0	0	0	0	0	5	0
K107027	normal breast	772	0	218	0	0	0	0	0	439	0	0	0	0	830	0	0	0	0	230	0	0	0	0	540	0	0	0	430	0	0	0	0	215	240	0	0	0	0	0	0
K107034	normal breast	27	0	22	23	0	0	0	11	18	0	9	0	0	0	0	0	0	0	21	0	3	0	0	0	0	0	0	27	0	0	39	0	0	0	0	0	0	0	0	0
K107036	normal breast	872	49	81	0	0	0	0	135	0	0	579	100	0	0	102	0	0	0	0	0	353	186	0	385	167	0	0	0	0	0	261	251	0	2	0	0	0	23	0	0
K107038	normal breast	38	0	0	0	0	0	0	50	0	0	0	0	0	0	21	0	0	49	0	0	0	0	36	0	0	0	0	32	0	0	0	0	0	0	0	0	0	20	0	0
K107039	normal breast	95	0	22	220	22	85	0	33	22	0	31	87	0	57	0	30	0	14	27	0	107	0	31	0	0	62	0	9	0	0	3	0	0	0	0	0	0	0	0	0
K107040	normal breast	176	0	8	307	0	0	0	3	5	0	0	0	0	273	0	0	0	0	134	0	0	0	0	0	0	0	0	469	26	0	0	0	0	557	0	0	0	0	0	0
K107041	normal breast	66	0	87	7	0	0	0	27	0	0	178	0	0	0	0	0	0	0	0	0	0	0	0	0	0	0	0	6	0	0	26	0	68	0	0	0	0	0	4	0
K107043	normal breast	10	0	0	4	0	0	0	6	0	0	0	0	0	0	0	0	4	0	4	0	10	0	17	0	20	0	0	0	0	0	7	0	0	0	0	0	0	0	0	0
K107046	normal breast	0	0	77	53	0	0	0	65	21	0	68	0	0	0	22	25	0	40	116	0	0	0	16	56	45	0	0	443	61	0	0	0	0	402	0	0	0	66	97	0
K107059	normal breast	256	0	4	0	0	305	0	316	8077	0	0	0	0	157	0	80	0	45	8191	0	132	48	207	0	0	0	0	0	1178	0	38	0	0	0	149	0	0	0	2871	0
K107063	normal breast	12	0	5	0	0	0	0	0	2	0	9	0	0	0	0	0	0	0	0	0	6	0	9	0	8	0	0	0	0	0	0	0	0	0	0	0	0	0	0	0
K107069	normal breast	9	0	929	0	0	0	0	36	0	0	25	0	0	0	0	0	0	58	0	0	6	0	425	0	0	0	0	0	0	0	0	0	165	4	0	0	0	0	0	0
K107085	normal breast	27	0	0	52	0	0	0	35	11	0	0	0	0	0	0	0	0	0	0	0	43	0	0	0	0	0	0	0	0	0	25	0	0	0	0	0	0	15	0	0
K107090	normal breast	0	0	0	368	0	0	0	6	315	0	0	0	0	649	0	0	0	0	8	0	0	0	0	831	0	0	0	0	0	0	0	0	0	2310	0	0	0	572	0	0
K107095	normal breast	0	0	0	46	0	0	0	4	6	0	167	0	0	115	44	0	0	0	81	0	100	0	0	0	0	0	0	0	62	0	44	0	0	0	0	0	0	0	53	0
K107096	normal breast	0	0	0	13310	0	0	0	42451	60291	0	0	0	0	8755	0	0	0	15731	94713	0	0	0	11	0	0	0	0	0	0	0	35	0	0	0	0	0	0	0	0	0
K107101	normal breast	313	0	0	198	0	110	0	9	139	0	57	0	0	176	226	0	0	2	16	0	2882	0	1447	0	0	0	0	3795	0	0	0	0	1015	0	0	0	0	0	0	0
K107104	normal breast	0	0	0	0	0	0	0	0	0	0	0	0	0	0	0	0	0	0	0	0	0	0	0	711	0	0	0	146	0	0	144	0	0	0	0	0	0	0	0	0
K107108	normal breast	39	0	0	0	102	0	0	3	0	0	185	0	0	51	0	0	0	0	0	0	0	0	0	872	0	0	0	322	11	0	0	0	0	0	0	0	0	0	0	0
K107111	normal breast	0	0	128	0	0	0	0	3	0	0	0	0	0	0	0	0	0	0	0	0	218	0	0	0	0	0	20	0	0	0	0	0	206	0	0	0	0	0	0	0
K107120	normal breast	77	0	0	0	0	81	0	71	0	0	247	0	0	113	66	0	0	0	0	0	404	0	0	0	0	0	0	0	0	0	698	0	0	0	436	0	0	0	0	0
K107123	normal breast	0	0	0	0	0	0	0	5	990	0	0	0	0	0	0	0	0	3	15	0	0	0	543	39	0	0	0	306	0	0	0	0	0	1384	0	0	0	429	0	0
K107124	normal breast	0	0	0	621	0	0	0	956	22	0	0	0	0	289	0	0	0	207	0	0	0	0	0	0	0	71	0	0	0	0	58	0	0	0	0	0	0	62	0	0
K107127	normal breast	473	0	598	127	0	0	0	0	208	0	0	271	0	0	0	0	0	61	210	0	690	0	0	224	0	0	0	0	0	0	0	0	0	0	0	0	0	0	0	0
K107132	normal breast	925	0	278	0	0	0	0	0	0	0	170	0	0	0	98	0	0	14	0	0	0	0	0	0	0	739	0	4712	0	0	0	0	0	1160	0	0	0	0	0	0
K107133	normal breast	406	0	1523	0	0	0	2486	10686	0	0	38	0	0	0	0	0	212	4559	0	0	33	0	8	1214	0	75	212	58	0	0	49	0	0	346	0	0	0	0	36	0
K107138	normal breast	86	0	44	1172	65	0	0	0	0	0	90	32	0	965	0	0	0	0	0	0	0	0	461	0	0	1498	0	1895	0	0	0	0	93	0	0	0	0	0	0	0
K107143	normal breast	0	0	496	2	0	0	0	0	0	0	0	0	0	552	0	0	0	0	0	0	0	0	0	0	0	0	0	459	0	0	92	0	0	0	0	0	0	0	0	0
K107144	normal breast	0	0	171	75	0	0	0	0	0	0	0	0	0	0	0	0	0	0	195	0	0	0	0	0	0	0	0	0	0	0	0	0	0	846	0	0	0	15	0	0
K107145	normal breast	0	0	2	76	0	0	0	1235	13428	0	0	0	0	667	0	0	0	8	14670	0	65	0	0	0	0	0	18	0	0	0	0	0	0	0	0	0	0	0	0	0
K107147	normal breast	192	0	48	22	87	0	0	0	0	0	111	0	0	0	55	0	0	0	3	0	2	0	0	0	0	0	0	760	0	0	0	0	0	0	0	0	0	0	0	0
K107148	normal breast	0	0	0	0	0	0	0	0	0	0	235	99	0	0	0	0	0	104	4	0	0	0	0	0	0	0	0	135	0	0	0	0	0	0	0	0	0	0	0	0
K107153	normal breast	0	0	99	0	0	0	0	0	0	0	0	0	0	0	0	0	0	0	0	0	0	0	0	0	0	0	0	0	0	0	0	0	198	0	0	0	0	0	0	0
K107154	normal breast	0	0	0	0	0	0	0	0	0	0	0	0	0	0	540	0	0	0	0	0	0	0	0	351	12	0	0	168	0	0	144	0	0	211	0	0	0	47	0	0
K107155	normal breast	485	0	58	0	67	0	0	251	33	0	0	0	0	105	11	0	0	120	39	0	0	0	0	0	0	0	0	0	0	0	0	0	0	0	0	0	0	0	2	0
K107156	normal breast	0	0	2	0	0	0	0	0	0	0	0	0	0	0	0	0	0	0	0	0	0	0	0	0	3	0	0	70	0	0	0	0	0	0	0	0	0	0	0	0
K107170	normal breast	2	0	240	183	92	0	0	0	0	0	70	0	0	242	0	0	0	0	0	0	79	0	0	0	0	0	0	0	0	0	62	0	0	38	49	0	0	0	0	0
K107174	normal breast	37	0	57	0	0	0	0	0	0	0	41	0	0	0	0	0	0	0	0	0	207	0	58	0	0	0	0	156	0	0	0	0	0	0	57	0	0	0	0	0
K107178	normal breast	88	0	0	0	0	0	0	0	0	0	0	0	0	0	0	0	0	0	0	0	9	0	0	24	15	0	0	100	194	0	16	0	0	0	14	0	0	0	564	0
K107185	normal breast	20	0	8	7	0	0	0	0	444	0	17	0	0	0	0	8	0	0	731	0	91	0	0	0	0	0	0	0	0	0	0	0	0	0	0	0	0	0	0	0
K107200	normal breast	50	0	47	0	0	0	0	65	0	0	33	0	0	0	0	0	0	43	0	0	628	45	29	0	64	23	0	240	0	0	180	0	0	0	91	56	0	0	0	0
K107201	normal breast	949	26	30	49	101	0	0	25	0	0	559	0	0	22	32	0	0	14	0	0	4	0	0	112	0	0	0	0	0	0	4	0	0	0	0	0	0	0	0	0
K107206	normal breast	0	0	68	0	0	0	0	223	0	0	9	0	0	0	6	0	0	31	0	0	3255	1621	0	0	884	965	1291	0	0	938	1603	1195	10	6	597	98	30	0	0	336
K107217	normal breast	6154	4467	0	0	2422	3406	6772	117	20	4104	4646	3397	0	0	1622	2261	5126	107	22	2487	0	0	0	0	0	0	0	0	0	0	80	0	34	0	0	0	0	0	0	0
K107218	normal breast	0	0	55	0	0	0	0	0	0	0	0	0	0	0	0	0	0	0	0	0	0	0	0	0	0	0	0	0	0	0	0	0	0	0	0	0	0	0	0	0
K107228	normal breast	299	0	49	0	94	0	0	0	0	0	0	0	0	0	120	0	0	0	0	0	186	0	0	0	0	0	0	0	0	0	47	0	0	0	0	0	0	0	40	0
K107230	normal breast	46	0	0	0	0	0	0	9	18	0	0	0	0	0	36	0	0	0	11	0	42	0	79	0	0	0	0	0	6	0	32	0	29	0	0	0	0	0	0	0
K107234	normal breast	325	0	0	194	0	0	0	0	0	0	0	0	0	158	0	0	0	0	117	0	56	0	298	94	0	0	0	12063	0	0	10	0	0	0	0	0	0	0	0	0
K107235	normal breast	0	0	236	0	0	0	0	0	0	0	0	0	0	0	0	0	0	0	0	0	85	0	0	224	0	0	0	50	0	0	113	0	0	0	14	0	0	0	0	0
K107236	normal breast	286	0	58	307	0	0	0	0	0	0	156	0	0	83	0	53	0	0	0	0	68	0	0	0	0	0	0	44	0	0	61	0	0	150	0	0	0	0	0	0
K107237	normal breast	172	0	0	0	0	47	0	0	25	0	197	0	0	0	0	40	0	0	0	0	0	0	63	0	0	0	0	214	2	0	10	0	6	54	0	0	0	0	4	0
K107250	normal breast	13	0	38	39	0	0	0	103	2	0	0	0	0	56	0	0	0	45	7	0	0	0	0	0	303	0	0	0	0	0	0	0	0	0	74	0	0	0	0	0
K107252	normal breast	246	0	0	0	147	0	0	0	0	0	88	0	0	0	0	0	0	0	0	0
K107269	normal breast	55	0	110	640	0	0	0	432	0	0	63	0	0	212	0	46	0	175	0	0	168	0	0	0	218	0	0	68	0	0	0	0	0	0	44	0	0	25	0	0
K107273	normal breast	0	0	0	192	0	0	0	392	53	0	22	0	0	24	0	0	0	335	0	0	121	0	55	75	0	0	0	0	0	0	0	0	127	91	0	0	0	0	0	0
K107279	normal breast	0	0	0	0	0	0	0	0	1116	0	0	0	0	0	0	0	0	0	513	0	0	0	0	0	0	0	0	0	0	0	0	0	0	2193	0	0	0	0	0	0
K107280	normal breast	19	0	12	0	0	0	0	3	0	0	23	15	0	0	0	0	0	0	0	0	86	0	10	0	24	0	0	3	0	0	0	0	0	0	0	0	0	0	3	0
K107286	normal breast	0	0	20	0	0	0	0	0	0	0	0	0	0	0	0	0	0	0	0	0	0	0	5	0	18	0	0	43	0	0	0	0	0	0	0	0	0	0	0	0
K107291	normal breast	0	0	0	0	0	0	0	730	3	0	0	0	0	0	0	0	0	0	3	0	0	0	0	653	0	0	0	0	44	0	28	0	0	0	0	0	0	0	3	0
K107294	normal breast	382	0	786	0	266	0	0	561	3	0	0	0	0	0	340	0	0	0	464	0	461	0	0	650	0	0	0	322	0	0	0	0	86	0	0	0	0	0	0	0
K107296	normal breast	0	0	0	0	0	0	0	0	0	0	0	0	0	0	0	0	0	0	0	0	0	0	25	0	0	0	0	0	0	0	0	0	27	3	20	0	0	0	0	0
K107302	normal breast	0	0	0	0	0	104	0	0	0	0	0	0	0	0	0	0	0	0	0	0	0	0	0	3283	0	0	0	2659	4826	0	0	0	298	0	0	0	0	119	0	0
K107305	normal breast	362	0	0	100	0	469	0	406	0	0	374	0	0	1406	0	0	0	893	227	0	0	0	0	421	0	0	0	958	184	0	0	0	191	0	378	0	0	1197	0	0
K107309	normal breast	1510	0	317	612	0	0	0	529	419	0	569	0	59	1215	0	0	0	0	233	0	0	388	0	301	0	659	0	2972	65	0	104	0	289	5	0	0	0	0	787	0
K107311	normal breast	718	0	191	3502	0	361	0	2581	0	0	0	0	0	1301	0	0	0	1673	0	0	0	0	0	0	0	0	0	8	0	0	0	0	0	4	0	0	0	0	0	0
K107314	normal breast	158	0	142	853	0	0	0	20223	50	0	0	0	0	429	0	0	0	14423	207	0	0	0	0	4770	0	0	0	40567	0	0	69	0	0	2803	29	0	0	6178	0	0
K107330	normal breast	0	0	85	0	0	0	0	0	0	0	0	0	0	54	121	0	0	51	0	0	0	0	0	0	0	0	0	0	0	0	134	0	301	216	0	0	0	0	396	0
K107342	normal breast	268	0	220	169	0	0	0	315	92	0	91	6	0	141	0	0	0	125	130	0	0	0	70	121	0	0	0	837	0	0	0	0	0	110	0	0	0	0	0	0
K107344	normal breast	1685	0	106	45	0	129	0	32	0	0	208	0	0	941	0	0	0	350	0	0	0	0	180	774	0	0	395	1367	0	0	528	59	0	145	0	0	0	0	0	0
K107348	normal breast	209	0	76	233	0	114	40	4497	0	0	138	0	0	681	0	0	276	3911	0	0	478	0	0	0	0	367	0	0	0	0	27	0	0	334	0	0	0	87	0	0
K107377	normal breast	56	0	0	24	15	0	0	54	0	0	112	12	0	29	0	38	0	87	0	0	35	0	0	0	0	0	0	35	0	0	0	0	0	16	0	0	0	4	0	0
K107380	normal breast	0	0	0	2	0	0	0	64	4	0	0	0	0	0	0	0	0	55	0	0	0	0	0	0	0	0	0	27	0	0	0	0	0	0	0	0	0	0	0	0
K107395	normal breast	118	53	113	249	91	0	0	109	0	0	74	0	0	70	17	0	0	24	45	0	392	38	147	153	0	80	0	152	0	7	20	0	0	267	120	89	0	0	0	0
K107403	normal breast	426	0	357	879	0	75	0	1391	237	0	0	0	0	1022	0	366	0	600	161	0	181	0	0	128	171	0	0	238	0	0	43	0	201	186	0	0	0	36	38	0
K107408	normal breast	140	0	108	2309	0	0	0	262	63	0	125	0	0	2852	0	0	0	93	0	0	0	0	0	1358	0	0	0	3998	7	0	0	0	0	790	0	0	0	70	0	0
K107410	normal breast	402	0	7	1564	33	3	0	2833	1261	205	85	133	0	1057	187	0	0	1532	688	0	253	0	0	14	22	0	0	11	0	0	55	0	6	7	92	0	0	0	0	0
K107414	normal breast	365	0	0	267	0	0	0	0	0	0	0	0	0	0	0	0	0	0	0	0	0	0	0	5956	0	0	0	19662	0	0	0	0	0	1100	0	0	0	163	0	0
K107420	normal breast	415	0	79	0	122	0	0	183	0	0	0	0	0	0	0	0	0	0	153	0	185	0	0	0	0	0	0	0	0	0	0	0	0	0	0	0	0	0	0	0
K107422	normal breast	344	0	0	107	0	0	0	0	0	0	0	0	0	143	0	0	0	410	0	0	562	0	0	485	0	979	0	350	0	0	296	0	556	0	125	0	0	29	0	0
K107423	normal breast	564	0	0	662	0	0	0	0	0	0	0	0	0	9	0	0	0	149	0	0	0	353	0	0	0	0	0	932	0	0	0	0	0	321	0	0	0	0	0	0
K107431	normal breast	87	0	8	3615	0	45	79	239	19	0	95	0	0	2486	0	63	58	53	30	0	0	0	0	434	51	0	0	441	0	0	174	0	0	1626	0	0	0	11	0	0
K107434	normal breast	539	0	171	236	173	5	0	398	0	0	27	0	0	279	45	0	0	75	0	0	778	0	269	299	0	0	0	198	6	4	102	0	0	119	265	0	0	0	0	325
K107436	normal breast	775	0	0	1611	0	0	0	135	0	0	0	0	0	727	0	0	0	0	0	0	0	0	0	0	0	0	0	885	0	0	2	0	0	1360	0	811	0	56	0	0
K107444	normal breast	0	0	255	10712	0	0	0	887	330	0	0	0	0	10466	0	0	0	512	723	0	0	0	0	2081	0	0	0	6	0	0	0	0	837	18805	0	0	0	284	236	0
K107451	normal breast	0	0	0	0	0	0	0	649	5695	26	0	0	0	0	0	0	0	761	72	43	0	0	144	0	0	0	0	0	0	0	0	0	0	181	0	0	0	0	2244	0
K107462	normal breast	785	0	0	0	355	0	0	0	19	0	504	0	0	285	87	0	0	0	141	0	284	0	0	0	290	0	0	221	0	0	0	0	0	0	0	92	0	0	0	0
K107463	normal breast	107	0	0	100	66	0	0	95	54	0	38	0	0	131	0	0	0	7	70	0	67	0	0	0	0	0	0	51	0	61	62	0	0	121	0	0	0	0	0	0
K107468	normal breast	159	0	67	0	0	0	0	2	0	0	71	31	0	73	0	0	0	19	99	0	19	0	0	0	44	0	0	208	0	0	30	0	0	0	0	0	0	0	0	0
K107472	normal breast	77	0	0	11	29	0	27	0	0	0	19	0	0	19	35	0	0	0	0	0	48	0	0	0	0	37	0	0	0	0	0	0	0	0	0	0	0	0	0	0
K107473	normal breast	0	0	0	451	0	0	0	123	6	0	0	0	0	191	0	0	0	169	10	0	0	0	224	0	0	0	0	0	0	0	0	0	0	0	0	0	0	0	0	0
K107480	normal breast	27	0	7	0	6	0	0	0	0	0	8	0	4	0	0	0	0	0	0	0	19	0	6	5	0	0	0	0	0	0	8	0	0	0	0	0	0	0	0	0
K107492	normal breast	0	0	0	0	3	0	0	0	0	0	0	0	0	4	175	0	0	0	0	0	0	0	0	0	0	0	0	0	0	0	41	0	109	50	0	0	0	0	0	0
K107495	normal breast	0	0	35	0	0	0	0	0	0	0	0	0	0	0	0	0	0	0	0	0	108	0	0	0	0	0	0	0	0	0	0	0	0	0	0	0	0	0	0	0
K107502	normal breast	2	0	0	187	0	0	0	0	0	0	0	0	0	0	0	0	0	0	0	0	0	0	211	0	0	0	0	0	0	0	0	0	0	103	0	0	0	0	267	0
K107503	normal breast	0	0	496	0	0	0	0	0	0	0	0	0	0	0	0	0	0	0	0	0	0	0	0	0	0	0	0	0	0	0	0	0	0	0	101	0	0	0	0	0
K107505	normal breast	10663	5774	7	0	3220	3436	9274	0	0	5228	7425	4672	0	0	1803	3194	7023	25	0	3747	4889	2599	46	0	1664	1561	2050	0	0	1766	2288	1980	0	11	1043	32	33	0	62	765
K107507	normal breast	27	0	14	27	48	0	0	10	0	0	31	0	0	6	41	0	0	0	0	0	58	0	0	0	9	10	0	37	0	0	4	0	0	14	0	0	0	0	0	0
K107509	normal breast	23	46	55	0	18	0	0	35	0	0	0	0	0	0	0	0	0	28	0	0	43	0	39	660	0	0	0	3771	69	65	0	0	8	0	0	0	0	0	0	0
K107525	normal breast	278	0	79	61	0	0	0	0	0	0	72	0	0	66	65	0	0	0	0	0	34	0	0	0	6	0	0	0	0	0	97	0	0	0	0	0	0	0	0	0
K107540	normal breast	42	0	0	0	0	5	0	3	0	0	61	0	0	0	0	2	0	0	0	0	88	0	0	0	0	0	0	41	0	5	19	0	0	0	0	0	0	0	0	0
K107548	normal breast	90	0	69	79	0	0	0	0	0	0	43	0	0	43	0	0	0	0	0	0	0	38	17	86	0	0	0	4	0	0	0	0	9	0	21	0	0	0	0	0
K107551	normal breast	15	0	2	0	0	0	0	6	3	0	4	0	0	0	0	0	0	0	4	0	0	0	0	0	0	0	0	0	0	0	7	0	0	0	0	0	0	0	5	0
K107555	normal breast	0	0	0	0	0	0	0	0	0	0	17	0	0	0	25	0	0	0	0	0	37	0	0	0	0	0	0	0	0	0	35	0	0	2	0	0	0	0	0	0
K107562	normal breast	7024	2017	0	0	1584	2481	3890	50	0	1534	4941	1493	0	51	1242	1582	3251	48	0	1082	13301	10322	15	0	4216	6836	7466	65	0	7814	2867	1648	0	0	1450	350	118	0	0	474
K107564	normal breast	7559	4067	27	0	2110	2838	7679	26	0	4218	5186	3183	0	0	1593	2263	6489	0	35	3399	4376	2027	0	0	1073	1266	1964	0	20	919	2012	1430	0	0	912	147	0	0	0	470
K107566	normal breast	0	0	569	4	0	0	0	438	0	0	0	0	0	0	0	0	0	0	0	0	0	0	0	0	0	0	0	0	0	0	0	0	0	0	0	0	0	0	0	0
K107577	normal breast	0	0	28	0	0	0	0	0	0	0	0	0	0	0	0	0	0	0	0	0	0	0	11	0	0	0	0	0	0	0	0	0	28	10	0	0	0	0	0	0
K107578	normal breast	48	0	3	0	0	0	0	0	0	0	11	0	0	0	0	0	0	0	0	0	0	0	0	587	52	0	0	550	14	0	51	0	0	0	0	0	0	0	0	0
K107580	normal breast	8	0	16	0	0	0	0	0	0	0	18	0	0	0	0	0	0	0	0	0	46	0	0	0	0	0	0	0	0	0	8	0	0	0	0	0	0	0	0	0
K107585	normal breast	26	0	0	0	0	0	0	55	0	0	0	50	0	0	21	35	0	0	0	0	0	0	0	0	0	0	0	0	0	0	0	0	0	0	0	0	0	0	0	0
K107598	normal breast	18	0	51	0	0	0	0	28	13	0	0	0	0	0	42	0	0	2	0	0	0	0	35	0	0	0	0	104	0	0	21	0	0	47	0	6	0	0	0	0
K107600	normal breast	0	0	0	0	0	0	0	2	241	0	94	0	0	0	0	0	0	0	0	0	520	0	162	0	264	0	0	264	0	0	0	0	0	0	0	0	0	190	0	0
K107616	normal breast	42	0	6	214	6	0	0	112	14	0	39	0	0	70	9	0	0	42	42	0	185	0	0	263	0	0	16	231	5	0	62	0	32	598	33	0	0	0	38	0
K107621	normal breast	552	0	0	174	0	156	0	209	61	0	236	0	0	400	113	63	0	45	0	0	1158	0	0	0	137	0	0	0	0	0	50	0	0	0	0	161	0	106	0	0
K107623	normal breast	40	0	27	64	0	0	0	0	108	0	156	0	0	85	0	0	0	0	0	0	268	0	0	160	79	89	0	647	0	44	0	0	79	0	0	0	0	0	0	0
K107626	normal breast	40	0	0	524	82	0	0	405	29	0	18	0	0	447	0	0	0	133	0	0	0	0	0	110	9	0	0	204	0	0	103	0	41	25	18	0	0	0	0	0
K107627	normal breast	0	0	0	649	0	0	0	0	197	0	0	0	0	278	0	0	0	0	189	0	0	0	0	489	0	0	0	0	0	0	0	0	0	85	12	0	0	0	168	0
K107632	normal breast	0	0	65	0	0	0	0	49	0	0	183	0	0	99	0	0	43	32	0	0	162	0	0	76	80	0	0	99	0	0	0	0	0	151	0	0	0	0	68	0
K107647	normal breast	143	0	0	0	0	0	0	141	78	0	27	0	0	0	0	0	0	13	43	0	0	0	0	112	0	0	0	122	44	0	0	0	0	64	49	0	0	0	239	0
K107651	normal breast	569	269	225	129	0	0	0	0	191	0	84	128	0	0	0	0	0	0	185	0	399	158	0	1395	0	0	0	0	0	0	166	0	0	0	154	0	0	0	0	0
K107656	normal breast	5983	3396	80	0	2293	3427	7055	0	0	4015	4309	2237	0	0	1309	2357	7924	0	0	2229	6167	6429	0	0	2528	3072	4575	151	0	4603	4188	5716	0	0	2387	1086	276	0	0	3085
K107659	normal breast	0	0	816	3515	0	0	0	0	0	727	0	0	0	1678	0	0	0	0	0	0	0	0	506	0	0	0	0	4	0	0	0	0	0	0	0	0	0	0	0	0
K107662	normal breast	5	0	0	65	0	0	0	0	45	0	0	0	0	72	0	0	0	0	9	0	76	0	0	89	0	0	0	0	0	0	12	0	0	1823	0	0	0	0	10	0
K107675	normal breast	340	0	0	137	0	0	0	0	334	0	0	0	0	51	112	0	0	0	251	0	0	0	0	0	0	0	0	79	0	0	0	0	14	0	0	0	0	0	0	0
K107689	normal breast	35	0	72	55	0	0	0	168	0	0	0	0	0	0	0	0	0	83	0	0	121	0	0	0	0	0	0	0	0	0	10	0	0	105	135	0	0	59	0	0
K107690	normal breast	98	0	94	36	0	60	0	0	53	0	71	0	0	0	0	0	0	71	5	0	45	0	0	0	0	0	0	0	62	0	0	0	0	0	88	0	0	0	5	0
K107692	normal breast	63	0	0	226	64	0	0	73	85	0	141	0	0	66	67	0	0	0	0	0	0	0	0	0	89	0	0	0	0	0	13	0	0	0	69	0	0	76	0	0
K107702	normal breast	152	0	114	288	0	0	0	4517	0	0	227	0	0	158	0	0	0	2483	172	0	0	0	0	47	90	0	0	29	0	0	0	0	25	0	0	0	0	0	4	0
K107711	normal breast	169	0	0	0	0	0	0	0	32	0	80	0	0	0	0	0	0	0	0	0	0	0	0	0	0	0	0	0	0	0	0	0	0	62	0	0	0	0	0	0
K107714	normal breast	0	0	239	0	0	0	0	109	0	0	0	0	0	0	0	0	0	0	220	0	0	0	3	0	0	0	0	729	0	0	0	0	0	369	0	0	0	8	0	0
K107720	normal breast	168	0	0	0	0	0	0	3	2	0	139	0	0	88	0	0	0	0	0	0	208	0	242	0	302	0	0	84	0	0	0	0	0	0	0	0	0	0	2	0
K107756	normal breast	82	0	107	0	46	0	0	0	3	0	0	0	0	0	15	0	0	0	0	0	48	0	18	0	0	0	0	0	0	0	47	0	0	0	83	0	0	0	0	0
K107760	normal breast	0	0	0	0	0	14	0	23	22673	0	0	0	0	25	0	10	0	6	24378	0	68	0	0	60	0	80	0	79	9542	0	38	0	21	0	53	0	0	16	27252	0
K107764	normal breast	0	0	239	4	0	0	0	0	0	0	0	0	0	0	0	252	0	0	0	0	0	0	349	0	0	0	0	888	0	0	372	0	466	0	0	0	0	0	0	0
K107782	normal breast	78	0	0	34	0	0	0	224	0	0	68	0	0	34	22	0	0	58	0	0	0	0	0	0	0	0	0	63	0	0	73	0	0	0	0	0	0	0	0	0
K107784	normal breast	42	0	29	368	0	0	0	0	0	0	62	0	0	185	18	55	0	29	4	0	74	0	0	187	0	0	0	94	27	0	53	0	39	141	87	0	0	0	3	0
K107788	normal breast	94	0	0	0	0	0	0	0	0	0	11	0	0	0	0	0	0	0	0	0	16	0	0	0	0	0	0	0	0	0	11	0	0	0	0	0	0	0	0	0
K107793	normal breast	0	0	600	0	181	0	0	464	178	0	213	0	0	0	0	0	0	223	0	0	0	0	0	0	0	0	0	0	0	0	260	0	269	0	0	0	0	131	0	0
K107794	normal breast	56	24	0	0	17	13	50	53	0	37	19	15	0	0	10	9	27	0	870	10	904	21	0	0	9	20	15	1841	379	26	0	0	1061	5	0	0	0	0	0	7
K107795	normal breast	299	40	136	195	23	30	60	0	0	32	80	25	0	162	8	24	34	0	0	19	36	274	0	189	26	28	26	123	0	512	0	21	0	116	133	0	0	0	0	16
K107799	normal breast	5740	2215	0	0	1479	1234	5328	0	0	1929	2334	2045	0	0	775	1324	3933	0	0	1329	3648	4759	97	0	1488	1302	2169	0	0	1793	1757	2342	0	20	741	279	28	12	0	755
K107800	normal breast	0	0	40	57	0	38	0	0	0	0	26	0	0	0	0	0	0	0	0	0	3	0	24	0	0	0	0	0	0	0	0	0	15	0	0	0	0	0	0	0
K107819	normal breast	0	0	0	98	0	0	0	0	177	0	0	0	0	247	0	0	0	50	0	0	0	0	0	0	0	0	0	0	0	0	0	0	0	0	0	0	0	0	0	0
K107841	normal breast	50	35	1415	1117	17	29	74	0	810	43	22	15	0	0	10	13	35	0	0	16	20	31	23	0	12	13	20	0	0	16	18	11	517	0	0	0	0	0	338	12
K107856	normal breast	10	2	0	230	0	0	0	12	0	7	97	0	0	42	0	56	0	0	0	0	0	0	0	0	0	0	0	0	0	0	0	0	0	123	0	0	0	0	0	0
K107866	normal breast	210	15	243	986	11	5	33	0	0	17	23	10	0	520	99	0	14	0	0	5	7	16	0	0	5	0	9	0	0	10	0	0	0	152	43	0	0	0	0	4
K107872	normal breast	12	0	60	70	0	0	0	4	0	0	0	0	0	54	0	0	0	0	0	0	0	0	32	0	0	0	0	41	0	0	0	0	74	0	0	0	0	0	0	0
K107874	normal breast	275	0	2366	0	0	0	0	244	248	0	334	0	0	0	0	0	0	0	173	0	0	0	2698	0	0	0	0	358	0	0	0	0	3128	0	0	0	0	0	0	0
K107875	normal breast	0	0	791	0	0	0	0	0	0	0	0	0	0	0	0	0	0	0	0	0	0	0	0	0	0	0	0	0	0	0	0	0	0	0	0	0	0	0	0	0
K107886	normal breast	148	0	74	99	0	3	0	0	0	0	41	0	0	0	0	0	20	0	0	0	118	0	147	0	0	0	0	0	10	0	0	0	52	139	0	0	0	0	0	0
K107893	normal breast	7814	4157	33	25	2102	2923	5269	19	0	3556	5155	3252	0	32	1550	2300	5117	20	16	2652	6612	6244	0	0	2214	2450	3649	47	0	4097	3117	4527	37	0	2126	408	122	0	0	1541
K107903	normal breast	340	37	41	3383	23	32	67	0	23	34	246	20	0	872	5	14	34	0	286	11	41	29	0	1169	0	19	22	0	0	20	220	21	0	2203	8	0	0	0	560	7
K107908	normal breast	0	8	0	0	0	0	24	137	4	12	59	6	0	0	0	0	7	0	603	0	9	972	24	0	598	0	0	357	336	382	356	4	0	499	0	0	0	0	0	0
K107911	normal breast	0	0	0	0	0	0	0	0	0	0	0	0	0	0	0	0	0	0	0	0	0	0	764	0	0	0	0	0	0	0	0	0	0	0	0	0	0	0	0	0
K107913	normal breast	20	0	247	0	0	0	0	446	0	0	0	0	0	0	0	0	0	0	0	0	0	0	0	1182	0	0	0	0	0	0	0	0	0	0	0	0	0	357	0	0
K107919	normal breast	232	5	0	0	3	0	7	0	0	0	290	0	0	0	0	0	5	0	0	0	505	0	0	0	0	0	5	0	0	7	0	0	0	0	0	0	0	0	0	0
K107929	normal breast	123	0	0	0	0	0	0	0	0	0	85	0	0	0	0	0	0	2	0	0	0	0	0	286	0	0	0	0	58	0	95	92	0	0	0	0	0	0	0	0
K107934	normal breast	0	0	133	163	0	0	0	144	105	0	0	0	0	51	0	0	3	0	0	0	4	0	0	0	0	0	0	281	0	0	0	0	0	301	0	0	0	0	0	0
K107935	normal breast	651	7	3	0	0	0	5	0	0	0	0	0	30	0	0	0	0	68	0	0	296	0	221	0	0	0	0	0	0	0	0	0	0	148	0	0	0	0	16	0
K107936	normal breast	310	14	446	0	9	6	28	706	239	10	13	8	0	0	0	0	0	0	0	7	506	15	487	0	0	0	12	0	0	0	988	413	1388	0	1069	0	0	0	0	1062
K107954	normal breast	0	0	96	0	0	0	0	865	100	0	37	0	0	0	0	0	0	355	73	0	0	0	65	0	96	0	0	0	0	0	0	0	0	0	0	0	0	0	0	0
K107956	normal breast	40	0	0	0	0	0	155	2100	0	0	86	0	0	0	0	0	54	791	0	0	53	0	0	89	0	0	0	0	0	0	19	0	0	0	0	0	0	0	36	0
K107961	normal breast	259	10	237	0	0	0	15	0	0	7	232	0	0	0	8	0	6	0	0	5	6	0	0	0	0	0	5	0	0	0	727	0	0	0	362	411	0	0	308	0
K107975	normal breast	11918	8537	0	0	3358	3579	16306	494	0	8781	6110	5784	0	0	2101	2584	9000	47	46	4261	8090	5870	115	0	2388	2418	8900	76	0	5264	2520	5080	0	169	2397	516	34	33	0	2147
K107977	normal breast	44	0	5	855	0	113	98	177	1385	0	96	0	0	558	0	0	0	222	1403	0	0	0	5	985	0	0	105	231	574	0	69	0	170	910	153	0	0	0	2184	0
K107985	normal breast	175	0	0	0	0	0	0	38	54	0	0	0	0	0	0	0	0	145	94	0	62	0	0	0	0	0	0	0	0	0	43	0	0	0	31	0	0	0	50	0
K107989	normal breast	0	0	0	493	0	0	0	99	38	0	168	0	0	416	0	0	0	328	181	0	75	0	0	216	0	0	0	0	27	0	0	0	0	168	0	0	0	0	8	0
K107990	normal breast	26846	19609	109	1735	9422	13940	28298	894	117	22902	16405	15381	0	780	5966	8843	22849	367	53	12704	8237	5501	96	552	2696	2358	3388	160	0	4392	3181	2862	88	223	1596	770	197	0	155	813
K107992	normal breast	64	0	0	0	0	0	0	0	347	0	0	0	0	0	103	0	0	0	316	0	0	0	0	0	0	0	0	0	89	0	0	0	31	0	43	0	0	0	348	0
K108001	normal breast	394	0	0	205	0	0	10	84	0	4	127	0	0	25	0	46	2	66	0	0	74	5	0	0	0	0	0	0	0	0	269	0	71	236	195	0	0	5	0	0
K108003	normal breast	0	0	154	0	0	0	0	87	0	0	0	0	0	153	0	0	0	0	0	0	266	0	4	0	0	0	0	0	0	0	0	0	0	0	0	0	0	0	0	0
K108007	normal breast	0	0	0	789	0	0	0	2	187	0	132	0	0	0	0	0	0	0	156	0	143	0	0	628	0	0	0	0	0	0	0	0	0	0	0	0	0	0	0	0
K108009	normal breast	40	0	0	3	0	0	0	1308	0	0	224	0	0	6	0	0	0	405	0	0	0	0	19	0	0	0	0	0	0	0	0	0	0	196	0	0	0	50	31	0
K108010	normal breast	1030	22	11	0	19	14	37	0	370	26	23	17	0	233	322	16	19	212	0	9	458	30	0	0	0	420	23	0	0	20	217	10	377	0	10	0	0	0	625	0
K108012	normal breast	378	334	0	0	576	0	0	4	198	0	163	0	136	0	0	0	0	237	227	0	2	0	0	0	0	0	0	0	0	0	0	0	0	4	0	0	0	0	0	0
K108017	normal breast	103	0	0	0	61	0	43	0	0	0	27	0	0	0	0	0	0	0	0	0	67	0	30	0	0	0	0	0	10	0	0	0	0	40	52	0	0	0	0	0
K108020	normal breast	0	0	58	0	0	0	0	0	0	0	0	0	0	158	0	0	0	0	0	0	0	0	0	0	0	0	0	85	0	0	0	0	0	118	0	0	0	0	0	0
K108022	normal breast	40	0	67	45	0	0	0	0	0	0	24	0	0	0	0	0	0	0	23	0	0	0	0	0	0	0	0	29	0	0	0	0	11	23	0	0	0	0	0	0
K108025	normal breast	0	0	0	645	0	0	0	554	0	0	73	0	0	435	0	0	0	0	0	0	0	0	0	0	0	0	0	0	133	0	0	0	0	498	0	0	0	216	0	0
K108026	normal breast	34	0	169	406	0	0	0	84	0	0	0	0	82	322	0	0	0	27	0	0	83	0	243	66	0	0	0	119	0	264	0	0	747	169	0	0	0	0	0	0
K108034	normal breast	0	0	18	154	0	0	0	56	0	0	0	0	0	57	0	0	0	42	0	0	0	0	0	0	0	0	0	0	0	0	0	0	0	0	0	0	0	0	0	0
K108042	normal breast	0	0	0	3	0	0	0	0	1556	0	0	0	0	0	0	0	0	0	454	0	0	0	0	0	0	0	0	62	4316	0	0	0	136	0	0	0	0	0	6680	0
K108044	normal breast	111	0	0	0	0	0	0	28	0	0	0	0	0	0	0	0	0	0	0	0	0	0	57	0	0	0	0	0	0	0	0	0	0	0	0	0	0	72	85	0
K108045	normal breast	0	0	298	0	23	0	0	0	2	0	0	0	0	0	0	0	0	0	0	0	123	0	0	0	0	0	0	0	0	0	0	0	125	0	0	0	0	0	0	0
K108049	normal breast	0	0	0	0	0	0	0	0	340	0	78	0	0	0	0	0	0	0	559	0	0	0	0	0	0	263	0	0	0	0	231	0	216	0	0	0	0	0	0	0
K108050	normal breast	44	0	0	0	0	0	0	0	0	0	67	0	0	0	0	0	0	0	0	0	0	0	0	0	153	0	0	85	0	0	0	0	0	0	0	0	0	0	0	0
K108052	normal breast	29	0	0	98	0	0	0	0	0	0	87	0	0	11	42	0	0	0	0	0	0	0	0	0	0	302	0	120	0	0	0	0	0	331	0	0	0	38	0	0
K108057	normal breast	61	0	0	148	0	0	0	0	131	0	0	0	0	71	0	0	0	0	0	0	0	0	0	0	0	0	0	212	0	0	143	0	102	0	0	0	0	0	0	0
K108061	normal breast	0	0	729	0	0	0	0	0	0	0	0	0	28	0	0	0	0	0	0	0	0	0	0	0	0	0	0	0	0	0	185	0	139	935	0	0	0	0	0	0
K108067	normal breast	83	0	111	0	0	0	0	0	0	0	111	126	0	0	0	82	0	0	0	0	354	0	0	0	0	0	0	0	0	0	101	0	43	91	0	0	0	0	93	0
K108070	normal breast	240	0	256	0	0	47	0	0	0	0	0	0	0	0	0	0	0	0	0	0	0	0	0	0	78	0	0	167	0	0	0	0	0	98	107	0	0	0	0	0
K108077	normal breast	0	0	0	0	0	0	0	0	0	0	0	0	0	0	0	0	0	0	0	0	82	0	0	0	0	0	0	0	0	0	0	0	0	0	0	0	0	13	0	0
K108082	normal breast	207	0	35	0	0	0	0	0	0	0	0	0	0	0	0	125	0	0	0	0	0	0	0	0	0	0	0	0	0	0	0	0	0	0	0	0	0	0	0	0
K108091	normal breast	470	0	34	12	0	0	0	0	0	0	0	0	0	0	0	0	0	0	0	0	0	0	0	0	0	0	0	0	0	0	0	0	278	0	303	0	0	78	0	0
K108092	normal breast	0	0	466	0	0	311	0	0	0	0	0	0	58	127	0	0	0	0	0	0	389	0	0	919	0	493	0	0	0	0	0	0	220	0	0	0	0	0	0	0
K108099	normal breast	9940	10014	0	0	3399	3466	10485	162	29	6328	6241	5816	0	0	2277	2800	7798	56	15	4308	5133	4213	0	0	2142	2639	3507	0	0	1607	2505	2077	0	0	1035	104	23	0	0	791
K108100	normal breast	0	0	49	0	0	0	0	0	0	0	0	0	0	0	0	0	0	0	0	0	0	0	0	0	0	0	0	0	0	0	40	0	0	0	0	0	0	0	0	0
K108110	normal breast	155	0	141	0	0	0	0	0	0	0	79	0	0	0	0	0	0	0	76	0	0	0	0	0	160	0	0	0	0	0	284	0	133	0	0	0	0	0	0	0
K108116	normal breast	0	0	0	80	0	0	0	361	68	0	0	0	0	57	0	0	0	0	0	0	0	0	0	0	0	0	0	0	0	0	0	0	233	375	0	0	0	0	0	0
K108119	normal breast	147	0	63	0	0	0	0	0	0	0	0	0	0	0	0	0	0	0	0	0	0	0	0	0	0	0	0	0	0	0	68	0	0	0	0	0	0	0	0	0
K108121	normal breast	110	0	0	0	0	0	0	58	0	0	0	0	0	0	0	0	0	0	0	0	0	0	0	0	0	0	0	0	0	0	14	0	0	0	0	0	0	0	0	0
K108123	normal breast	175	0	130	196	100	0	0	217	0	0	0	8	0	166	0	0	0	33	0	0	74	0	0	0	80	0	0	0	0	0	0	0	0	0	43	0	0	0	0	0
K108125	normal breast	128	0	0	193	0	0	0	0	91	0	103	0	0	0	0	0	0	66	31	0	0	0	0	0	0	24	0	0	0	0	0	0	0	400	0	0	0	0	0	0
K108127	normal breast	0	0	0	0	0	0	0	0	0	0	201	0	0	0	0	0	0	412	0	0	0	0	0	0	0	0	0	0	0	0	0	0	0	0	0	0	0	0	406	0
K108136	normal breast	0	0	0	0	0	0	0	0	0	0	0	0	139	0	0	0	0	0	0	0	0	0	188	0	0	0	0	0	0	0	0	0	0	0	0	0	0	0	104	0
K108137	normal breast	0	0	0	0	0	0	0	0	223	0	0	0	0	0	0	0	0	208	0	0	0	0	0	0	0	0	0	0	0	0	0	0	57	0	0	0	0	0	0	0
K108140	normal breast	3	0	57	0	0	0	0	0	0	0	76	0	0	0	0	0	0	0	0	0	391	0	0	0	0	0	0	0	0	0	0	0	0	0	0	0	0	0	0	0
K108145	normal breast	137	0	43	0	0	0	0	124	0	450	149	0	0	0	4	0	0	5	0	134	472	0	0	0	0	0	0	0	15	0	63	0	0	0	0	0	0	0	0	0
K108147	normal breast	680	0	330	200	0	0	0	0	0	0	309	0	0	0	0	239	0	0	0	0	0	0	0	0	0	0	0	0	0	0	560	0	0	0	0	0	0	0	0	0
K108156	normal breast	127	0	0	267	0	6	0	187	66	0	85	0	0	40	0	0	0	58	37	0	128	0	0	149	46	19	0	185	0	0	29	0	0	0	0	0	0	28	0	0
K108157	normal breast	0	0	21	22	0	0	0	52	0	0	26	0	0	12	0	0	0	8	0	0	101	0	0	0	0	0	0	0	0	0	93	0	0	104	0	0	0	40	0	0
K108163	normal breast	454	0	241	438	0	0	0	0	0	0	0	0	0	444	0	0	0	0	0	0	67	140	0	293	0	0	0	0	0	0	46	0	0	146	0	0	0	0	0	0
K108168	normal breast	0	0	157	0	0	0	0	0	0	0	0	0	0	0	0	0	0	0	0	0	0	0	372	0	0	0	0	0	0	0	0	0	0	22	0	0	0	43	298	0
K108169	normal breast	126	0	274	0	0	0	0	0	0	0	0	0	0	294	0	0	0	0	0	0	0	0	0	0	0	0	0	0	0	0	0	0	0	0	0	0	0	0	0	0
K108171	normal breast	242	0	0	0	3	0	0	0	0	0	370	0	0	0	0	0	0	0	0	0	4	0	4	0	0	0	0	0	0	0	0	943	0	0	0	0	0	0	0	0
K108177	normal breast	0	0	0	596	105	0	0	1692	135	0	0	0	0	468	0	0	0	880	0	0	0	0	0	0	0	0	0	157	0	0	0	0	0	0	0	0	0	65	182	0
K108191	normal breast	0	0	0	66	0	186	0	0	0	0	0	0	0	22	0	0	0	0	0	0	0	0	0	0	0	60	0	0	0	0	19	0	0	0	0	0	0	0	0	0
K108195	normal breast	10390	5170	0	0	1952	3685	13993	111	0	7996	6531	3344	0	0	1569	2489	9322	11	0	3817	6045	3942	0	0	2293	2680	4254	0	0	2280	1994	2148	28	0	846	246	43	0	9	827
K108197	normal breast	0	0	0	54	0	0	0	0	0	0	0	0	0	61	0	0	0	0	0	0	0	0	77	83	167	0	0	0	0	0	0	0	0	353	0	0	0	0	0	0
K108198	normal breast	145	0	37	0	0	0	0	0	0	0	24	0	0	0	51	0	0	0	0	0	125	0	0	0	0	28	0	0	7	0	12	0	0	0	0	0	0	0	0	0
K108205	normal breast	206	0	0	0	0	0	0	0	0	0	19	0	0	0	0	0	0	0	0	0	68	0	0	0	0	0	0	0	0	0	0	0	0	0	0	0	0	0	0	0
K108225	normal breast	19	0	154	0	0	0	0	0	0	0	0	0	0	0	0	0	0	14	0	0	0	0	242	185	0	0	0	1403	0	0	0	0	0	0	0	0	0	0	0	0
K108239	normal breast	65	0	0	90	0	0	0	58	0	0	34	0	0	50	0	0	0	5	0	0	0	0	0	0	31	0	0	0	0	0	12	0	0	49	0	0	0	0	0	0
K108244	normal breast	0	0	0	201	0	0	0	0	61	0	0	0	0	0	0	0	0	0	0	0	127	0	0	0	0	0	0	0	0	0	97	0	0	0	38	0	0	0	0	0
K108245	normal breast	49	0	29	0	0	0	0	0	0	0	0	0	0	0	0	0	0	0	0	0	48	0	0	0	0	0	0	0	0	0	26	0	0	179	0	0	0	0	0	0
K108249	normal breast	252	0	180	0	0	0	0	0	0	0	65	0	0	0	0	0	0	0	0	0	0	0	0	0	0	0	0	0	0	0	0	0	0	0	0	0	0	0	0	0
K108257	normal breast	0	0	68	0	0	0	44	0	0	0	0	0	0	21	0	0	0	0	0	0	162	0	0	49	0	0	0	0	0	0	62	0	0	0	10	0	0	0	0	0
K108265	normal breast	85	0	96	0	0	0	0	0	0	0	100	0	0	0	0	0	0	0	0	0	143	0	0	0	0	0	0	0	0	0	36	0	92	0	0	0	0	0	0	0
K108270	normal breast	131	0	0	42	0	0	0	0	0	0	0	0	0	0	0	0	0	0	0	0	0	0	0	0	0	0	0	0	0	0	69	0	0	0	0	0	0	0	0	0
K108287	normal breast	8	43	34	99	0	0	0	0	0	0	41	0	0	33	0	0	0	0	0	0	0	0	0	255	0	0	0	0	0	0	37	0	0	15	0	0	0	0	0	0
K108295	normal breast	0	0	24	0	0	0	0	19	0	0	0	0	0	5	0	0	0	15	0	0	0	0	0	0	13	0	0	0	8	0	14	0	0	91	0	0	0	0	0	0
K108324	normal breast	0	0	427	0	0	0	0	1029	84	809	423	0	0	239	0	456	359	0	402	0	0	0	32	0	0	0	0	0	0	0	0	0	307	0	0	0	0	0	276	0
K108345	normal breast	0	0	0	0	0	0	0	0	0	0	0	0	0	0	0	0	0	53	96	0	0	0	0	0	0	0	0	0	0	0	0	0	0	0	0	0	0	0	0	0
K108346	normal breast	0	0	0	0	345	0	0	0	365	0	0	0	0	0	0	0	0	0	332	0	406	0	0	0	0	0	0	0	0	0	152	0	156	0	0	0	0	0	0	0
K108349	normal breast	0	0	0	0	0	0	0	0	0	0	0	0	0	0	0	0	0	0	0	0	0	0	0	0	0	239	0	237	0	0	0	0	0	0	0	0	0	0	207	0
K108358	normal breast	480	0	90	133	182	0	0	0	101	0	72	111	0	0	0	109	0	479	0	0	465	0	0	0	0	0	117	1543	225	0	467	0	181	672	0	0	0	0	157	0
K108365	normal breast	83	0	0	116	0	0	0	0	0	0	255	0	0	56	0	0	0	42	0	0	10	0	0	0	0	0	0	106	0	0	0	0	0	0	0	0	0	40	0	0
K108369	normal breast	0	0	0	0	0	72	0	0	0	0	0	0	0	0	0	0	0	0	0	0	0	0	0	0	0	0	0	54	0	0	43	0	75	0	54	0	0	0	0	0
K108373	normal breast	38	0	26	0	49	0	0	0	0	0	0	0	0	0	0	0	0	0	28	0	0	0	0	43	0	0	0	0	6	0	0	0	0	25	0	0	0	0	0	0
K108407	normal breast	0	0	456	0	0	0	0	0	0	0	0	0	0	0	0	0	0	0	0	0	0	0	0	56	0	0	0	696	0	0	0	0	0	613	0	0	0	0	0	0
K108417	normal breast	20	0	0	0	0	0	0	0	24	0	42	0	0	0	0	8	0	0	9	0	0	0	0	0	0	0	0	4	0	0	0	0	0	0	0	0	0	0	0	0
K108420	normal breast	0	0	64	20	0	0	0	37	0	0	38	0	0	11	0	0	0	0	0	0	65	0	0	0	0	0	0	0	0	0	13	0	0	0	0	0	0	0	0	0
K108429	normal breast	53	0	11	29	0	0	0	19	0	0	57	0	0	0	0	0	0	0	2	0	11	25	84	0	8	0	0	0	3	0	28	13	17	22	0	0	0	8	0	0
K108435	normal breast	0	0	0	78	0	0	0	0	0	0	0	0	0	48	0	29	0	0	0	0	97	0	0	0	0	17	0	30	0	0	0	0	0	0	0	0	0	0	0	0
K108436	normal breast	0	0	80	2	0	0	0	0	0	0	0	20	0	0	37	0	0	0	0	0	36	0	0	0	0	0	0	0	0	0	23	0	0	0	0	0	0	0	0	0
K108441	normal breast	0	0	13	96	0	0	0	316	27	0	33	0	0	117	0	29	0	122	61	0	38	0	0	0	0	0	0	34	0	0	6	0	0	4	0	0	0	0	0	0
K108445	normal breast	14	0	10	0	0	0	0	0	0	0	11	0	0	0	0	0	0	0	0	0	0	0	0	0	0	0	0	0	0	0	0	0	0	0	0	0	0	0	8	0
K108463	normal breast	687	0	344	238	449	0	0	0	240	0	392	0	47	0	590	0	0	0	397	0	749	0	712	0	0	0	0	0	0	0	0	0	0	0	108	0	0	45	0	0
K108465	normal breast	0	0	0	0	0	0	0	0	0	0	0	0	0	0	0	0	0	0	0	0	62	0	0	0	0	0	0	44	0	0	0	0	0	0	45	0	0	0	29	0
K108467	normal breast	124	3	86	188	0	0	0	60	0	2	0	0	0	50	0	0	0	70	0	0	226	0	0	0	88	0	0	106	0	0	0	0	68	86	117	0	0	0	0	0
K108468	normal breast	160	0	0	0	0	0	4	0	0	0	0	0	0	0	0	0	0	0	0	0	0	0	0	0	0	0	0	0	0	0	0	0	0	0	0	0	0	0	0	0
K108480	normal breast	121	0	16	131	0	0	0	332	131	0	40	0	0	127	0	0	0	76	171	0	0	0	0	36	0	0	0	54	0	0	0	0	0	0	0	0	0	0	24	0
K108485	normal breast	0	0	217	399	336	0	0	244	0	0	0	0	21	0	0	0	0	0	0	0	0	0	0	0	557	0	0	538	0	0	0	0	0	5	122	0	0	0	137	0
K108495	normal breast	0	6	0	0	0	0	13	0	1281	4	0	0	0	0	6	0	0	0	270	0	0	0	0	0	0	0	0	0	0	0	0	0	0	0	0	0	0	0	0	0
K108497	normal breast	0	0	0	0	0	0	3	47	80	0	0	0	0	0	130	0	10	0	79	0	0	0	0	235	0	7	0	115	0	4	0	0	0	0	0	0	0	0	0	0
K108507	normal breast	0	0	0	0	0	0	7	0	0	0	4	0	0	0	0	0	0	0	0	0	0	0	0	0	0	0	0	0	11	0	0	0	0	0	0	0	0	0	30	0
K108519	normal breast	11986	7629	30	139	3702	4499	12996	0	0	6284	9407	5480	0	122	3670	2877	8566	0	0	3224	7689	4193	0	0	2646	2926	3068	0	0	2635	2708	2330	32	0	1254	250	74	0	0	258
K108533	normal breast	28	0	0	68	0	0	0	101	0	0	0	0	0	0	0	0	0	98	0	0	0	0	0	0	28	0	0	3	0	0	0	0	0	11	0	0	0	0	0	0
K108534	normal breast	0	0	32	898	0	0	94	389	0	0	0	0	83	266	0	0	0	155	0	0	239	0	0	181	0	0	0	186	0	0	0	0	0	151	0	0	0	56	0	0
K108554	normal breast	1429	0	0	47	0	0	0	0	0	0	0	0	0	975	0	0	0	0	0	0	0	0	0	0	0	0	0	1636	0	0	0	0	0	4	0	0	0	0	0	0
K108596	normal breast	112	0	0	0	0	0	0	0	0	0	148	0	0	0	69	0	0	0	0	0	0	0	0	200	0	0	0	501	0	0	0	0	0	142	0	0	0	302	0	0
K108603	normal breast	12485	8919	67	0	4852	6189	16514	19	0	12737	6991	6385	0	0	2040	4121	13343	42	0	6686	5783	2122	171	0	1322	845	1862	0	0	1053	2430	2426	160	0	1406	536	71	0	0	770
K108604	normal breast	0	0	0	0	0	0	6	0	0	0	0	4	0	0	0	0	0	0	0	0	0	0	0	0	0	0	0	0	0	0	0	0	0	438	0	0	0	0	0	0
K108610	normal breast	0	3	0	0	0	0	0	52	121	0	0	0	0	0	0	0	0	0	0	0	0	0	0	0	0	0	0	233	0	0	0	0	0	0	0	0	0	0	2	0
K108623	normal breast	12310	6739	135	0	3653	4165	9073	172	104	7216	6428	4481	0	0	2181	2405	4880	52	102	4543	10534	6734	0	0	2505	4508	5159	0	0	5200	4590	3247	0	0	2585	550	162	8	173	856
K108624	normal breast	6	0	0	1485	0	0	0	422	0	0	0	5	0	672	0	5	0	138	0	0	0	0	0	99	0	0	4	170	0	0	0	0	0	818	0	0	0	0	0	0
K108626	normal breast	0	0	0	0	0	0	0	0	0	0	0	0	0	0	0	0	0	0	0	0	0	0	0	0	0	0	0	0	0	0	0	0	59	0	0	0	0	0	0	0
K108646	normal breast	140	0	3365	3391	0	0	0	185	398	0	22	0	0	2109	144	0	0	1091	690	0	56	0	2070	0	0	0	0	143	4508	0	150	0	1219	0	0	0	0	0	150	0
K108653	normal breast	2	0	6	0	0	0	0	1004	0	0	0	0	0	0	0	0	0	1404	0	0	1499	0	1544	0	0	0	0	0	0	0	0	0	8	0	0	0	0	0	0	0
K108654	normal breast	0	4	70	248	0	0	8	0	0	0	0	0	0	0	0	0	7	0	0	0	0	6	207	1717	0	0	0	0	0	0	180	7	0	278	0	0	0	0	99	0
K108657	normal breast	0	0	1057	1503	0	0	0	0	0	0	0	0	0	76	0	0	0	0	0	0	0	0	0	0	0	0	0	932	0	0	0	0	961	0	0	0	0	0	0	0
K108658	normal breast	11669	8981	82	7	4200	3828	9259	253	41	6855	5068	4625	0	6	1520	1880	6936	104	120	2658	5406	3375	0	0	2332	2657	2046	0	0	1903	3688	4538	0	0	1468	667	70	25	0	883
K108661	normal breast	97	0	9431	10749	0	0	0	6736	4483	0	0	0	0	6257	0	0	0	2961	3973	0	0	0	3294	96	0	0	0	0	0	0	0	0	4057	126	0	0	0	190	437	0
K108667	normal breast	0	0	0	187	0	0	4	0	75	2	0	0	0	136	0	0	0	0	0	0	0	0	0	0	0	0	0	0	0	0	0	0	125	0	0	0	0	0	0	0
K108669	normal breast	12009	9299	59	0	1783	5936	16310	17	0	11531	7768	5677	0	0	1152	3345	10667	19	28	5767	7337	4330	0	0	2107	2621	3830	80	0	2905	4256	4565	147	0	1562	1741	378	109	0	1964
K108673	normal breast	0	0	714	441	0	55	0	268	0	0	0	0	0	587	0	0	0	99	0	0	0	0	810	0	0	0	0	0	0	0	0	0	405	329	0	0	0	0	0	0
K108686	normal breast	0	0	8066	1403	0	0	0	92	154	0	0	0	97	640	0	0	0	0	338	0	0	49	10529	0	0	0	0	551	0	0	385	0	6647	0	0	0	0	0	411	0
K108703	normal breast	132	0	10869	966	0	0	0	6	0	0	0	0	75	474	0	0	0	67	0	0	0	0	8179	262	0	0	0	179	0	0	237	0	6821	458	0	0	0	42	0	0
K108704	normal breast	3	0	26045	0	0	0	0	0	63	0	0	0	338	0	0	0	0	0	0	0	0	0	17118	0	0	0	0	0	0	0	0	0	30622	0	0	0	0	0	0	0
K108719	normal breast	37	0	0	239	0	0	4	0	0	0	0	0	0	168	0	0	0	26	0	0	233	0	0	146	106	129	0	0	0	0	16	0	0	41	0	6	0	0	0	0
K108720	normal breast	11688	6151	0	0	4019	2654	8772	3	63	3466	6029	3195	0	0	1596	1367	6242	0	71	1484	4498	3031	6	0	1435	1499	2894	72	0	2012	2916	1166	0	0	1856	491	1474	23	0	1280
K108733	normal breast	0	0	0	173	0	0	0	0	0	0	0	0	0	141	0	0	0	0	0	0	0	0	0	118	0	0	0	0	0	0	0	0	0	132	0	0	0	0	0	0
K108734	normal breast	10887	7184	0	0	4798	3915	8978	0	0	5883	6211	6568	0	0	2294	2682	7476	0	0	3417	6586	5002	0	0	2520	2156	3701	0	22	1941	3562	2703	86	0	1859	558	158	89	0	1189
K108736	normal breast	0	0	0	208	0	0	3	0	0	0	0	0	0	154	0	0	0	0	0	0	0	0	0	411	0	0	3	0	0	0	0	0	0	123	0	0	0	0	0	0
K108742	normal breast	0	0	0	25	0	0	0	0	12	0	49	0	0	0	0	0	0	0	57	0	0	0	0	82	0	0	0	0	8	0	0	0	0	68	0	0	0	8	7	0
K108750	normal breast	71	0	3	0	0	0	0	0	0	0	0	0	0	0	0	0	0	0	0	0	0	0	59	0	0	0	0	0	0	0	0	0	0	0	0	0	0	0	0	0
K108751	normal breast	3	0	16586	0	0	0	0	0	0	0	0	0	156	0	0	0	0	0	0	0	0	0	22326	0	0	604	0	0	0	0	0	0	19049	388	0	0	0	288	126	0
K108772	normal breast	198	0	2	121	86	17	0	0	0	0	154	0	0	27	56	33	0	14	0	0	256	0	7	39	35	27	0	22	0	0	111	38	5	0	34	0	0	0	0	0
K108781	normal breast	2498	1446	0	0	986	807	4187	43	93	1531	2375	1130	0	0	708	873	3655	179	146	1020	1994	1800	78	0	1152	1240	2456	0	0	1539	813	1280	48	0	483	186	0	11	0	337
K108796	normal breast	2380	1431	7	121	633	992	2323	36	0	1152	2257	1324	0	126	370	702	1939	26	17	885	1333	1002	0	30	508	535	663	0	0	409	683	707	16	0	645	36	27	0	0	391
K108797	normal breast	2746	2025	0	60	1109	1143	3675	69	23	1416	1841	1609	0	122	678	812	3272	71	17	900	2431	1572	0	0	776	649	1234	158	0	951	1030	762	0	39	801	43	41	0	0	399
K108801	normal breast	10730	9597	49	0	4944	3194	11435	160	53	8666	4831	5647	0	0	2049	2083	8050	75	0	3718	4617	3476	0	0	980	1549	2163	0	0	1414	1828	2185	0	0	1727	387	166	13	0	1146
K108809	normal breast	0	0	9782	385	0	0	0	626	0	0	0	0	205	281	0	0	0	111	208	0	0	0	9895	0	0	0	0	0	0	0	0	0	11661	87	0	0	0	30	0	0
K108820	normal breast	6520	5816	119	0	3559	3086	6094	74	25	3715	2677	3337	38	0	1502	1323	3629	0	96	1569	6748	9231	0	0	2531	5607	4902	0	0	3367	2156	4439	0	0	1463	392	72	0	0	1208
K108829	normal breast	2428	2893	26	0	1792	1790	6044	5	39	2451	1887	2127	0	0	858	1253	5452	52	30	1352	2473	2236	0	0	1175	1109	1581	0	0	1064	859	590	12	0	615	9	77	0	0	459
K108836	normal breast	0	0	21	0	0	0	0	0	0	0	0	0	0	0	0	0	0	0	0	0	0	0	5	0	0	0	0	37	0	0	0	0	24	25	0	0	0	0	0	0
K108838	normal breast	34	0	3	0	0	18	0	0	0	0	0	22	0	0	0	0	0	0	0	0	32	0	0	0	0	0	0	26	0	0	9	0	0	0	0	0	0	0	0	0
K108843	normal breast	1428	1137	0	0	460	552	1388	27	0	472	982	750	0	8	336	506	1115	15	0	356	1078	914	0	0	399	624	513	0	0	461	377	377	0	0	193	15	5	0	0	109
K108845	normal breast	2085	2358	0	0	1318	1030	4365	87	17	1842	1909	1885	0	0	562	849	3227	62	0	1001	1811	1517	0	0	761	816	1359	0	0	821	841	1106	0	0	560	427	63	13	0	629
K108857	normal breast	298	832	0	163	240	520	1926	264	0	1292	546	565	0	144	365	285	1803	148	0	810	498	750	0	0	481	369	883	0	0	478	186	187	0	0	164	0	16	0	0	143
K108867	normal breast	0	0	32	0	0	0	0	0	0	0	0	0	0	0	0	0	0	0	0	0	68	0	64	0	0	0	0	0	0	0	0	0	8	0	0	0	0	0	0	0
K108872	normal breast	2559	2385	0	50	1714	1285	3872	0	0	2338	1896	1838	0	53	847	807	2964	19	0	1422	1261	1897	12	0	1215	1000	1255	9	0	1470	831	1602	0	0	919	117	115	5	0	569
K108881	normal breast	8904	6139	112	81	2825	2798	7705	0	0	4800	4556	4424	0	0	2080	2105	6875	0	12	2610	5002	4088	0	0	2134	1798	3270	0	0	2213	1008	1948	0	0	1302	119	97	0	0	595
K108890	normal breast	114	9	18	0	39	0	0	16	0	0	77	12	0	0	0	48	0	4	0	0	32	0	9	0	53	28	0	17	0	0	14	0	3	0	23	0	0	0	0	0
K108892	normal breast	36	0	47	321	0	0	0	0	0	0	0	0	37	99	0	0	0	0	0	0	19	0	16	364	0	0	0	0	11	0	0	0	16	141	0	0	0	0	0	0
K108894	normal breast	64	0	34	0	0	0	0	0	111	0	61	0	0	0	0	0	8	0	0	0	170	0	9	0	0	0	0	0	0	0	37	0	55	0	0	0	0	0	0	0
K108897	normal breast	7021	3707	0	0	2535	2316	4631	0	0	2390	3166	2565	0	0	1451	1850	3855	0	0	1451	4057	2211	63	0	1639	1323	2275	83	0	2546	1639	1603	0	0	1099	250	27	0	0	512
K108898	normal breast	35	0	23	12	0	0	0	0	0	0	28	0	0	16	0	0	0	40	10	0	0	0	0	0	0	0	0	308	0	0	27	0	25	0	0	0	0	0	0	0
K108899	normal breast	5450	3119	0	0	1044	1553	7994	129	40	2077	3389	2272	0	0	1016	1308	6729	113	0	1858	4156	1633	0	0	1479	853	4752	0	0	2123	982	1714	0	10	772	267	85	0	0	905
K108901	normal breast	7816	5875	0	0	2876	2636	7485	220	10	6258	6322	4096	0	0	1754	2252	6495	128	0	3334	4328	3077	0	0	1539	1747	1574	47	0	2812	2153	2083	0	0	1058	150	61	5	0	382
K108906	normal breast	7365	5995	0	67	1961	2197	8098	0	0	6507	4771	5109	0	0	2114	2598	7672	0	2	3984	5903	5459	0	0	2938	3276	4532	149	0	5482	2218	3110	0	137	2122	300	230	0	0	1276
K108907	normal breast	5624	2021	121	0	1886	924	4780	15	20	2974	3880	1738	0	0	1758	1200	3785	40	0	1035	5739	4690	0	0	2470	1983	2287	30	0	3467	1620	1627	0	0	1355	210	67	0	0	814
K108912	normal breast	0	0	86	0	0	0	0	175	0	0	0	0	0	0	0	0	0	143	0	0	0	0	24	0	0	0	0	0	0	0	0	0	63	0	0	0	0	0	0	0
K108913	normal breast	0	0	3	0	0	0	0	0	0	0	0	0	0	0	0	0	0	0	0	0	0	0	5	19	0	0	0	0	0	0	0	0	8	0	0	0	0	0	0	0
K108914	normal breast	6778	3298	54	0	1294	1601	4801	0	0	1482	4438	2678	0	0	1502	1820	3906	0	0	1029	6508	4629	0	0	2022	2031	2704	177	0	2366	2455	2164	61	0	1106	294	271	11	0	893
K108922	normal breast	3571	2053	0	79	1142	1287	3933	425	348	1718	2501	1683	0	137	849	790	2674	281	526	1207	2719	1525	0	0	1325	1781	1619	0	0	1816	1238	1043	0	22	724	46	42	0	0	216
K108925	normal breast	171	0	6044	55	0	0	0	0	0	0	119	0	60	0	0	0	0	45	0	0	9	0	4664	0	0	0	0	0	60	0	0	0	4385	88	0	0	0	0	0	0
K108947	normal breast	4603	3601	0	54	2064	1506	5697	44	44	2784	3411	2374	0	22	1151	1090	3620	26	27	1731	4382	2568	0	24	1558	1489	1747	0	0	1391	2118	1349	0	0	709	527	14	0	0	606
K108950	normal breast	3622	1543	0	0	723	821	2480	28	0	1622	2186	904	0	0	865	681	1585	15	0	788	2941	1689	61	0	883	990	1552	2741	0	1521	1782	1068	0	0	771	145	18	28	0	500
K108957	normal breast	5512	2471	26	565	2062	1118	6022	87	55	3148	3512	2346	0	544	1604	1247	4319	201	20	2065	3509	2603	0	0	1406	951	2869	69	0	1731	1667	1438	0	0	760	327	24	0	0	335
K108971	normal breast	3694	1287	0	1761	1316	1446	4065	29	472	3091	2469	2274	0	795	1025	1261	4039	279	153	2108	3344	3282	0	0	2480	1677	2862	0	0	1114	629	1239	0	0	1200	212	100	0	0	321
K108986	normal breast	11058	5931	0	0	2901	3058	8947	4	162	6926	5413	3322	0	0	1542	1636	6290	0	249	2660	5377	5093	0	0	2335	2082	4209	4	0	2227	3107	5703	0	0	933	210	200	0	0	1713
K109005	normal breast	6553	2576	0	0	1064	1460	4195	0	0	1201	4314	1212	0	0	596	828	3036	0	0	981	9632	4371	0	0	1746	1671	3781	0	0	2230	2380	2831	66	0	997	225	0	0	0	514
K109014	normal breast	3044	1148	60	0	852	816	1730	12	0	859	1872	836	0	0	862	561	1361	0	0	458	5170	6459	0	0	2685	3099	3880	0	0	3761	1484	1351	0	0	670	222	55	5	0	482
K109029	normal breast	3807	3219	0	0	1703	1233	6787	24	0	2468	2203	3020	0	0	807	901	5200	50	0	1576	2940	2423	0	0	1208	1426	3915	105	0	3115	1508	2109	0	142	1023	271	97	0	0	980
K109037	normal breast	31353	9250	2	4	5086	4124	23331	68	0	15548	13875	6558	0	0	2699	1857	16177	33	0	4888	10332	4304	0	0	3432	2090	6254	0	0	4435	5985	3990	0	0	1467	368	117	7	0	2669
K109039	normal breast	4418	3131	0	0	1829	817	8374	0	0	2872	3186	3381	0	0	949	596	6131	0	0	1793	6405	2315	0	0	3310	964	4064	0	0	1462	2298	3555	0	0	576	160	248	0	0	863
K109086	normal breast	3297	4335	0	0	3906	1342	5029	361	0	3570	1647	2782	0	0	3149	1658	3411	122	118	1656	2768	5159	253	0	5078	4036	4230	0	0	3964	989	3645	56	408	1067	693	300	0	0	874
K109137	normal breast	1099	1694	0	2768	1871	1221	2951	1098	401	2052	501	2125	0	2909	898	1807	1294	226	272	1261	716	3778	0	0	496	2362	1688	0	0	925	334	3949	124	0	3294	609	0	0	0	1240
K109138	normal breast	1828	4564	0	179	3385	3781	5924	231	0	6100	1137	4517	0	220	1847	2216	3566	173	0	3896	2280	3742	0	0	1447	2052	1845	0	0	2072	49	2610	0	0	1732	315	116	0	0	1555
MH0303-25	Tumor	3	0	0	0	0	0	0	0	22	0	0	0	0	0	0	0	0	0	11	0	932	0	0	0	0	0	0	0	7	0	0	0	0	0	0	0	0	0	19	0
UH0303-18	Tumor	0	0	182	0	343	0	0	0	0	0	226	0	88	0	204	0	0	0	0	0	752	0	0	0	0	0	0	0	0	0	0	0	0	125	0	0	0	0	0	0
UH0504-30	Tumor	9	0	0	111	0	29	0	4721	0	0	0	0	0	15	0	0	0	2677	0	0	0	0	0	107	0	0	0	7561	0	0	289	0	0	0	294	0	0	0	0	0
UH0801-77-2	Tumor	0	0	10	0	0	0	0	0	0	0	0	0	0	0	0	0	0	0	0	0	0	0	0	0	0	0	0	0	7	0	0	0	34	19	0	0	0	186	35	0
UH0807-07	Tumor	24	0	0	15	0	0	0	0	0	0	34	0	0	5	0	0	0	0	0	0	0	0	0	0	0	0	0	0	0	0	14	0	0	0	0	0	0	6	0	0
UH0808-78	Tumor	0	0	0	59237	0	0	0	5	0	0	163	0	0	33715	0	0	0	0	0	0	0	0	0	667	0	0	0	0	0	0	0	0	0	0	0	0	0	0	0	0
UH1103-49-1	Tumor	49	0	0	0	0	0	0	0	0	0	346	0	0	0	0	0	0	62	0	0	0	0	0	0	0	0	0	0	0	0	0	0	0	3	0	0	0	0	0	0
UH1105-53	Tumor	0	0	1344	10	0	0	0	0	39	0	0	0	67	3	0	0	0	0	9	0	0	0	0	0	0	0	0	0	203	0	0	0	202	26445	0	0	0	0	0	0
UH1107-04	Tumor	71	0	0	7	0	0	0	0	0	0	0	0	0	9	0	0	0	0	0	0	0	0	42	0	0	98	0	0	0	0	0	0	36159	0	0	0	0	0	98	0
UH1107-10	Tumor	176	0	108	918	0	0	0	124	0	0	0	0	0	336	0	0	0	78	0	0	242	0	16	393	0	0	0	0	0	0	0	0	27069	252	0	0	0	172	0	0
UH1302-01	Tumor	375	0	93	616	0	0	0	42	0	0	674	0	0	323	0	132	0	0	33	0	241	0	524	385	73	42	0	187	0	0	323	31	0	0	0	0	0	0	0	0
UH1402-17-2	Tumor	4	0	0	396	0	0	0	292	4	0	103	0	0	0	0	0	0	73	270	0	1320	266	0	0	0	719	0	0	0	0	0	0	188	535	0	0	0	0	28	0
UH1702-19	Tumor	86	0	0	71	0	0	0	199	15	0	28	0	0	0	21	15	0	135	0	0	0	0	0	101	0	0	0	0	0	0	0	0	325	0	0	0	0	0	0	0
UH1803-11	Tumor	0	0	0	0	0	0	0	22	7	0	0	0	0	14	0	0	0	0	0	0	0	0	0	0	0	0	0	0	0	0	0	0	0	59	2	0	0	0	0	0
EH1811-02	Tumor	0	0	6	0	0	0	0	0	0	0	0	0	0	0	0	0	0	0	44	0	0	0	0	2	0	0	0	0	0	0	0	0	102	410	0	0	0	0	0	0
EH1910-01	Tumor	0	0	3	12	0	0	0	0	0	0	0	0	0	0	0	0	0	0	0	0	0	0	0	0	0	0	0	0	0	0	0	0	17	48	0	0	0	0	95	0
UH0110-26	Tumor	0	0	0	0	0	0	0	0	0	0	0	0	0	0	0	0	0	0	0	0	0	0	37	80	0	0	0	8	0	0	37	0	7	0	0	0	0	0	41	0
UH0508-79	Tumor	78	43	0	98	0	0	0	36	0	0	46	0	0	23	0	0	0	8	3	0	90	0	0	137	0	0	0	71	0	0	0	0	12	0	0	0	0	0	0	0
UH1010-67	Tumor	113	0	40385	0	0	0	0	251	93	0	129	0	0	0	0	0	0	209	115	0	0	0	23506	0	0	0	0	0	0	0	0	0	6	0	0	0	0	0	0	0
UH1011-01	Tumor	0	0	28625	861	0	0	0	990	0	0	0	0	333	430	0	0	0	361	88	0	0	0	25814	0	0	0	0	744	0	0	93	98	187	350	0	0	0	0	0	0
UH1106-25	Tumor	0	0	201	0	0	0	0	0	0	0	0	0	0	0	0	0	0	0	0	0	0	0	351	0	0	0	0	0	0	0	0	0	15	0	0	0	0	0	0	0
UH1109-05	Tumor	0	0	11	26	0	0	0	290	58	0	0	0	0	23	0	0	0	214	24	0	0	0	16	111	0	0	0	831	276	0	0	0	10	0	0	0	0	0	0	0
UH1110-21	Tumor	123	0	6	0	0	0	0	523	25	0	0	0	0	0	0	0	0	251	63	0	293	0	6	0	0	0	0	0	0	0	0	0	0	0	0	0	0	0	0	0
UH1204-20	Tumor	0	0	34	52	0	0	0	0	8	0	0	0	0	20	0	0	0	0	17	0	0	0	12	0	0	0	0	0	0	0	0	0	5	0	0	0	0	0	3581	0
UH1212-38	Tumor	0	0	244	0	0	0	0	60	218	0	0	0	0	0	0	0	0	157	0	0	0	0	9	0	0	0	0	0	0	0	247	0	0	0	0	328	0	0	0	0
UH1304-37	Tumor	0	0	6	0	0	0	0	0	0	0	0	0	0	0	0	0	0	0	0	0	0	0	51	0	0	0	0	4	0	0	7	0	43	0	0	0	0	0	0	0
UH1307-52	Tumor	0	0	23	0	0	0	0	4	0	0	0	0	0	0	0	0	0	5	0	0	0	0	18	0	0	0	0	0	0	0	0	0	0	31	0	0	0	22	0	0
UH1308-76	Tumor	3	0	37	5	0	0	0	0	0	0	0	0	0	0	0	0	0	0	0	0	0	0	0	64	0	0	0	174	0	0	0	0	0	0	0	0	0	0	0	0
UH1309-21	Tumor	0	0	212	0	0	0	0	0	0	0	0	0	0	0	0	0	0	0	0	0	0	0	9	0	0	0	0	0	0	0	79	0	53	0	0	0	0	38	0	0
UH1604-18	Tumor	7	0	33	0	0	0	0	40	0	0	0	0	0	0	0	0	0	24	0	0	0	0	0	0	0	0	0	0	0	0	0	0	0	0	0	0	0	17	0	0
UH1803-12	Tumor	149	0	119	0	0	53	0	146	43	0	183	0	0	0	0	0	0	32	55	0	82	0	0	0	0	0	0	0	0	0	0	0	10	0	0	0	0	0	0	0

## Sheet: Table S8 
Table S8: OTU count at Species level
		V1V2										V4V5										V5V7										V7V9
Sample		Acetobacter	Liquorilactobacillus	Ralstonia	Staphylococcus	Lacticaseibacillus	Lentilactobacillus	Xanthomonas sp. SN8	Corynebacterium	Chloroplast	Ochrobactrum	Acetobacter	Liquorilactobacillus	Ralstonia	Staphylococcus	Lacticaseibacillus	Lentilactobacillus	Xanthomonas sp. SN8	Corynebacterium	Chloroplast	Ochrobactrum	Acetobacter	Liquorilactobacillus	Ralstonia	Staphylococcus	Lacticaseibacillus	Lentilactobacillus	Xanthomonas	Corynebacterium	Chloroplast	Ochrobactrum	Acetobacter	Liquorilactobacillus	Ralstonia	Staphylococcus	Lacticaseibacillus	Lentilactobacillus	Xanthobacter	Corynebacterium	Chloroplast	Ochrobactrum
EH1810-05	Adjacent normal	225	335	38299	108	0	0	0	0	0	0	439	0	0	0	0	0	0	0	0	0	0	0	47141	410	0	0	0	659	0	0	0	0	33513	843	0	0	0	0	2	0
EH1910-01B	Adjacent normal	0	0	1360	0	0	0	0	0	0	0	0	0	0	1287	0	0	0	0	0	0	0	0	0	0	0	0	0	0	0	0	0	0	485	0	0	0	0	22	0	0
MH0110-07B	Adjacent normal	0	0	80	0	0	0	0	296	0	0	0	0	0	0	0	0	0	0	0	0	1061	0	0	338	0	0	0	0	269	855	0	0	0	0	0	0	0	20	0	0
MH0111-44-B	Adjacent normal	524	0	1253	4	0	2	0	2772	0	0	595	0	0	0	0	0	0	1893	0	0	0	0	0	0	0	0	0	2885	0	0	203	0	0	0	0	0	0	475	0	0
MH0112-24-B	Adjacent normal	0	0	4	93	0	0	0	4	0	0	0	0	0	0	0	0	0	0	10	0	110	0	0	0	0	0	0	0	3	0	0	0	0	0	0	0	0	0	56	0
MH0201-55-B	Adjacent normal	0	0	0	227	0	152	582	1258	138	0	176	0	0	0	0	225	140	250	0	0	385	0	0	0	0	0	0	484	64	0	41	0	0	305	0	0	0	72	0	0
MH0203-13-B	Adjacent normal	0	0	0	92	0	0	0	0	9	0	19	0	0	35	0	0	0	0	3	0	19	0	69	0	0	0	0	608	0	0	0	60	50	77	0	0	0	43	0	0
MH0205-32-B	Adjacent normal	313	0	208	405	0	0	0	0	81362	0	0	0	0	565	0	0	0	0	28124	0	0	0	0	369	0	0	0	595	5477	0	0	0	0	129	0	0	0	0	49145	0
MH0206-09-B	Adjacent normal	0	0	0	48	0	0	0	0	0	0	0	0	0	30	0	0	0	0	0	0	0	0	0	0	0	0	0	61	0	0	0	0	0	16	0	0	0	0	4	0
MH0209-10-B	Adjacent normal	104	0	114	445	0	0	0	290	13097	0	108	0	0	85	0	0	0	155	8106	219	166	0	0	0	0	0	0	0	0	0	0	0	0	0	2	0	0	0	0	0
MH0301-52-B	Adjacent normal	181	0	369	0	145	0	0	1722	550	0	452	0	0	0	0	0	0	545	7	0	520	0	294	0	0	0	0	56	2	0	0	233	0	0	288	0	0	178	0	0
MH0303-08-B	Adjacent normal	1433	0	271	0	18	0	0	0	0	0	881	0	0	0	178	0	0	0	0	0	254	0	0	275	0	0	0	0	0	0	217	0	0	230	0	0	0	0	143	0
MH0304-05-B	Adjacent normal	830	0	0	0	0	985	0	752	0	0	0	0	0	0	200	92	0	617	0	0	0	0	0	495	0	0	0	2477	0	0	0	0	0	250	0	0	0	8	88	0
MH0409-06-B	Adjacent normal	0	0	2278	0	0	0	0	0	3	0	439	0	165	0	0	0	0	0	6	0	0	0	0	0	0	0	0	810	0	0	897	0	0	0	0	0	0	0	0	0
UH0110-26B	Adjacent normal	0	46	0	1021	0	0	0	2897	2	0	0	0	0	270	0	0	0	1569	0	0	0	0	0	1484	0	0	0	1065	0	0	0	0	0	510	0	0	0	121	0	0
UH0203-03-B	Adjacent normal	0	0	125	3	0	2	0	4	5	0	315	107	0	0	98	0	0	65	0	0	0	0	0	0	0	0	0	0	0	0	116	0	18	0	41	0	0	91	227	0
UH0207-02-B	Adjacent normal	897	0	371	718	0	0	0	600	0	0	0	0	0	503	358	0	0	1092	5	0	408	0	0	647	0	0	0	0	2	0	182	0	768	148	0	0	0	0	0	0
UH0207-40-B	Adjacent normal	0	0	202	723	0	0	0	0	12261	0	0	0	0	69	0	0	0	0	8733	0	0	0	0	0	0	0	404	884	9320	0	0	0	0	377	0	0	0	0	10579	0
UH0209-27-B	Adjacent normal	0	0	344	62	0	0	0	0	0	0	20	0	0	37	0	0	0	0	0	0	384	0	103	0	0	0	0	0	0	0	0	0	0	23	0	0	0	0	384	0
UH0402-29-B	Adjacent normal	20	0	0	0	0	0	0	2	0	0	47	0	0	0	14	0	0	0	0	0	34	0	0	0	0	0	0	0	62	0	16	0	0	12	0	0	0	0	26	0
UH0504-30B	Adjacent normal	2599	0	0	19544	0	0	0	62157	225	0	2307	0	0	8877	0	0	0	48057	0	0	1501	0	0	10283	0	0	0	106253	0	0	0	589	0	7554	0	0	0	2410	0	0
UH0506-15B	Adjacent normal	29	0	13674	0	0	0	0	0	0	0	12	0	0	0	27	0	0	0	0	0	64	0	13193	0	0	0	0	0	0	0	36	0	8107	0	0	0	0	0	0	0
UH0508-79B	Adjacent normal	0	0	0	0	0	0	0	188	0	0	0	0	0	0	0	0	0	148	0	0	0	0	19	0	0	0	0	0	0	0	0	0	289	0	0	0	0	0	0	0
UH0510-59B	Adjacent normal	113	0	26972	0	0	0	0	0	0	0	0	83	0	0	0	0	0	0	0	0	108	0	21008	71	0	0	0	0	0	0	0	0	18202	0	0	0	0	0	107	0
UH0511-29-B	Adjacent normal	1227	0	253	0	0	0	0	0	0	0	589	0	0	0	0	0	0	82	0	0	384	0	0	0	0	0	0	0	0	0	0	0	0	0	0	0	0	0	0	0
UH0511-85B	Adjacent normal	0	0	0	0	0	0	0	0	0	0	0	0	0	0	0	0	0	0	0	0	0	0	0	0	0	0	64	0	0	0	0	0	0	0	191	0	0	14	0	0
UH0512-26B	Adjacent normal	134	0	0	38	0	0	0	0	0	0	0	0	0	13	0	0	0	0	0	0	0	0	0	105	0	0	0	70	0	0	87	0	0	14	0	0	0	0	0	0
UH0602-68B	Adjacent normal	0	0	414	0	0	0	0	2	0	0	0	0	0	0	0	0	0	0	0	0	0	0	5079	0	0	0	0	0	0	0	0	0	1037	0	0	0	0	0	0	0
UH0603-63	Adjacent normal	146	0	40629	193	0	0	0	24	0	0	194	0	269	260	0	0	0	69	68	0	210	0	22087	0	0	0	0	0	0	0	86	0	30714	0	73	0	0	0	0	0
UH0609-40B	Adjacent normal	143	0	32896	0	0	0	0	0	0	0	38	0	0	0	0	0	0	0	0	0	0	0	27554	0	0	0	0	40	0	0	0	0	28640	0	0	0	0	0	0	0
UH0611-30B	Adjacent normal	41	0	22	0	0	0	0	22	0	0	0	0	0	16	45	0	0	20	28	0	132	0	0	0	0	0	0	0	0	0	0	0	0	0	0	0	0	0	0	0
UH0703-09B	Adjacent normal	0	0	0	228	0	0	0	0	98	0	0	0	0	0	0	0	0	0	200	0	0	0	0	0	0	0	0	0	315	0	0	0	201	0	0	0	0	0	122	0
UH0801-69-B	Adjacent normal	0	0	2	0	0	0	0	0	2	0	0	0	0	0	0	0	0	0	0	0	32	0	34	0	0	0	0	42	0	0	16	40	0	158	0	0	0	0	63	0
UH0801-77-B	Adjacent normal	159	0	0	0	82	0	0	0	0	0	15	0	0	0	4	26	0	0	0	0	153	0	0	66	0	0	0	79	0	0	33	33	0	14	16	0	0	0	0	0
UH0910-49-B	Adjacent normal	151	30	47	0	104	0	0	0	121	0	206	0	0	14	0	0	0	0	16	0	40	0	0	2549	0	43	0	9	7	0	69	0	0	99	0	0	0	37	30	0
UH1011-01_NAT	Adjacent normal	39	0	25915	3136	0	0	0	6835	0	0	0	0	0	2556	0	0	0	4240	0	0	50	0	16115	833	0	0	0	6909	0	0	0	0	21243	2048	0	0	0	1015	0	0
UH1012-07	Adjacent normal	42	0	11788	0	0	0	0	58	0	0	42	0	0	0	0	0	0	0	0	0	44	0	9510	0	0	0	0	0	0	0	0	0	9335	372	0	0	0	56	0	0
UH1105-53-B	Adjacent normal	19	0	0	179	0	199	0	0	0	0	0	0	29	129	0	0	0	0	0	0	0	0	0	0	0	0	0	0	0	0	0	0	0	96	0	0	0	48	0	0
UH1106-25_NAT	Adjacent normal	13	0	12	93	0	23	0	0	34	0	0	0	0	78	0	11	0	0	13	0	0	0	19	0	0	0	0	0	0	0	26	0	34	0	0	0	0	0	0	0
UH1107-04B	Adjacent normal	18	0	0	9	0	0	0	0	0	0	18	0	0	0	0	0	0	0	0	0	0	7	0	48	0	0	0	9	0	0	5	0	0	24	0	0	0	0	3	0
UH1109-05_NAT	Adjacent normal	130	0	16	0	0	0	0	0	26	0	66	0	0	0	0	0	0	0	0	0	0	0	18	0	0	0	0	0	0	0	26	0	10	0	0	0	0	0	6	0
UH1110-21_NAT	Adjacent normal	80	0	37	38	14	0	0	0	0	0	11	0	0	4	36	0	0	12	0	0	93	13	51	0	66	0	0	0	0	0	11	0	23	0	0	0	0	0	0	0
UH1204-20_NAT	Adjacent normal	0	0	96	81	0	0	0	422	0	0	0	0	0	67	0	69	0	104	0	0	256	0	4	0	0	0	0	0	0	0	0	0	10	0	0	0	0	0	0	0
UH1212-38_NAT	Adjacent normal	121	0	207	0	0	0	0	0	0	0	54	11	0	0	102	0	0	27	0	0	85	0	113	0	0	0	0	0	0	0	79	0	57	0	0	0	0	0	0	0
UH1302-01B	Adjacent normal	246	0	0	153	103	0	0	11	137	0	365	0	0	3	0	0	0	0	250	0	0	0	0	6	0	0	0	16	94	0	180	0	52	199	0	0	0	0	322	0
UH1305-75_NAT	Adjacent normal	182	0	6	0	0	0	0	73	362	0	104	0	0	0	0	57	0	0	501	0	174	0	0	0	32	0	0	0	0	0	0	0	5	123	0	0	0	0	51	0
UH1306-76B	Adjacent normal	0	0	0	0	0	0	0	0	10	0	0	0	0	757	0	0	0	0	14	0	2636	828	1967	0	0	0	0	0	0	0	0	0	0	0	0	0	0	0	798	0
UH1307-52_NAT	Adjacent normal	96	0	8	0	0	0	0	301	0	0	0	15	0	0	7	0	0	220	0	0	0	0	6	39	0	0	0	256	0	0	0	0	23	0	0	0	0	28	0	0
UH1308-09	Adjacent normal	0	0	39	0	0	0	0	0	59	0	46	0	0	0	0	0	0	0	0	0	0	0	0	136	0	0	0	594	0	0	0	0	4	100	0	0	0	52	0	0
UH1308-15	Adjacent normal	477	0	154	0	0	0	0	0	324	0	232	0	0	0	0	0	0	0	0	0	264	0	15	538	0	0	0	0	0	0	0	0	9	0	588	0	0	0	0	0
UH1309-21_NAT	Adjacent normal	0	0	27	1156	0	0	0	6800	0	0	1106	0	0	0	0	0	0	2677	0	0	0	0	25	0	0	0	0	2830	0	0	0	0	1043	0	0	0	0	4	465	0
UH1309-35	Adjacent normal	0	0	0	0	0	0	0	0	4	0	0	0	0	0	0	0	0	0	4	0	0	0	452	0	0	0	0	0	0	0	468	387	0	0	0	0	0	0	0	0
UH1310-46	Adjacent normal	70	0	101	409	0	0	0	30	0	0	93	0	0	138	0	0	0	0	0	0	36	0	10	0	0	0	0	967	0	0	0	0	0	0	52	10	0	0	0	0
UH1402-17-2B	Adjacent normal	0	0	952	5	0	0	0	0	576	0	0	0	0	0	0	0	0	872	0	0	1298	0	114	0	0	0	0	0	0	0	0	0	664	0	0	0	0	0	0	0
UH1507-22	Adjacent normal	0	0	12	0	0	0	0	361	0	0	0	0	0	0	0	0	0	107	0	0	7	0	6	0	273	0	0	0	3	0	0	0	3	80	0	0	0	0	0	0
UH1604-18B	Adjacent normal	25	0	0	7	0	0	0	0	417	0	445	0	0	116	0	0	0	0	1040	0	238	0	0	549	161	506	0	366	30	0	110	0	333	21	0	0	0	0	0	0
UH1702-19B	Adjacent normal	26	0	13	121	9	0	0	54	10	0	8	0	0	47	0	0	0	27	30	0	18	0	0	0	15	6	0	35	0	0	0	0	7	13	0	0	0	0	0	0
UH1803-11B	Adjacent normal	18	0	18	14	0	0	0	0	0	0	15	0	0	0	0	0	0	0	0	0	15	0	0	0	0	0	0	0	0	0	0	0	0	0	0	0	0	0	0	0
UH1803-12_NAT	Adjacent normal	0	0	12	0	0	0	0	0	0	0	112	0	0	0	0	34	0	0	0	0	75	0	20	0	0	0	0	0	0	0	36	0	11	235	0	0	0	28	384	0
UH1807-09	Adjacent normal	0	0	5	0	0	0	0	0	0	0	0	0	0	0	0	0	0	0	0	0	0	237	208	0	0	0	0	0	0	0	0	0	259	0	0	0	0	0	148	0
UH1908-22B	Adjacent normal	294	0	0	0	0	0	0	5	0	0	0	0	0	0	0	0	0	0	0	0	0	0	0	0	0	0	0	19	0	0	90	0	0	0	0	0	0	0	0	0
UH0112-10-B	Met	0	0	0	0	0	0	0	547	5	0	0	0	0	0	0	0	0	16	0	0	0	0	0	0	0	0	0	443	0	0	0	0	0	0	0	0	0	0	0	0
UH0203-03-A	Met	0	0	10	2	0	0	0	0	26	0	0	0	0	0	0	0	0	0	13	0	0	0	0	0	0	0	0	7	0	0	0	0	0	0	0	0	0	0	4	0
UH0207-02	Met	0	0	27	0	0	0	0	239	129	0	0	0	0	57	0	0	0	144	112	0	0	0	24	0	0	0	0	0	0	0	0	0	109	0	0	0	0	0	0	0
UH0808-78B	Met	122	0	53	456	111	0	0	306	10	0	0	0	0	371	0	0	0	373	0	0	45	0	0	0	90	0	24	292	0	0	0	0	0	697	0	0	0	21	0	0
UH1107-28	Met	0	0	0	858	0	0	0	1646	0	0	0	0	0	1367	0	0	0	1739	0	0	0	0	0	518	0	0	0	2956	0	0	98	0	0	1835	0	0	0	81	310	0
UH1306-76	Met	765	0	94	0	0	163	0	143	0	0	0	0	0	0	11	0	0	0	0	0	412	0	0	462	0	323	0	1534	17	0	246	0	0	0	338	76	0	0	0	0
UH1309-35B	Met	0	0	0	45	0	0	0	13	0	0	0	0	0	0	0	0	0	13	0	0	0	0	50	0	0	0	0	0	0	0	0	0	0	0	0	0	0	0	0	0
UH1503-12	Met	0	0	99	0	0	0	0	7	12	0	0	0	0	0	0	0	0	0	11	0	0	0	0	0	762	0	516	2446	227	0	0	0	0	0	0	0	0	0	0	0
UH1504-04	Met	597	0	144	0	290	313	0	1817	8195	0	0	0	0	0	242	0	0	295	8695	0	2	0	0	0	169	140	0	0	0	0	155	0	0	253	0	0	0	0	0	0
control-2	negative control	0	0	38	0	0	0	0	37	0	0	0	0	0	0	0	0	0	23	0	0	0	0	35	0	0	0	0	90	0	0	0	0	0	0	0	0	0	0	0	0
neg_ext_05	negative control	0	0	24403	0	0	0	0	0	0	0	0	0	54	0	0	0	0	0	265	0	0	0	33806	0	0	0	0	390	0	0	0	0	29502	0	0	0	0	0	0	0
neg_ext_06	negative control	0	0	2042	15514	0	0	0	1306	0	0	0	0	576	5927	0	3	0	1151	0	0	0	0	1387	0	0	0	0	0	3	0	0	0	890	0	0	0	0	159	0	0
HG-2	negative control	0	0	525	977	0	0	0	4536	301	0	6	0	0	768	24	0	0	2872	214	0	938	0	0	4652	0	678	0	8040	0	0	8	3	121	0	0	0	0	0	0	0
HR-4	negative control	6701	600	1492	0	2655	264	0	0	0	0	7381	610	0	0	1846	769	0	32	2	0	5603	0	0	0	915	0	0	0	0	0	4913	587	639	0	1263	0	0	644	1546	0
Neg_CTR_0615	negative control	17827	860	1666	1683	719	721	0	42	1604	899	3343	523	40	1185	3655	446	0	382	0	0	7101	860	0	1003	1312	294	0	18	530	0	3535	337	0	0	1706	238	0	0	1261	0
Neg_CTR_0618	negative control	4434	175	945	1766	0	0	0	30	0	0	2316	0	639	580	0	0	0	131	5	0	7037	0	1149	0	2025	1891	392	0	0	0	3752	0	0	0	0	590	0	0	0	0
Neg_CTR_0622	negative control	0	0	277	0	0	0	0	0	0	0	2	0	0	0	0	0	0	0	0	0	0	0	2495	0	0	0	0	10	0	0	0	0	0	0	0	134	0	0	2247	0
neg_ext_10	negative control	0	0	1357	4629	0	0	0	0	5	0	0	0	0	0	0	0	0	0	0	0	0	0	0	0	0	0	0	0	0	0	0	0	0	0	0	0	0	383	4	0
neg_ext_11	negative control	0	0	454	1904	0	0	0	3581	156	0	0	0	0	587	0	0	0	1617	0	0	0	0	0	0	0	0	0	0	0	0	0	0	0	809	0	0	0	237	342	0
neg_ext_12	negative control	0	0	7	12	0	0	0	2	1583	0	0	0	0	7	0	0	0	0	3930	0	0	0	0	0	0	0	0	0	1644	0	0	0	0	4	0	0	0	925	268	0
neg_ext_13	negative control	0	0	0	4	0	0	0	6	0	0	0	0	0	0	0	0	0	0	0	0	0	0	0	0	0	0	0	0	0	0	0	0	0	0	0	0	0	0	0	0
neg_ext_14	negative control	0	0	0	1954	0	0	0	1063	37586	0	0	0	0	1192	0	0	0	797	33577	115	0	0	0	0	0	0	0	2024	0	0	0	0	0	0	0	0	0	46	37	0
neg_ext_15	negative control	0	0	0	1966	0	0	0	7	824	0	0	0	0	0	0	0	0	3	1732	0	0	0	0	626	0	0	0	755	0	0	0	0	0	1046	0	0	0	0	2	0
neg_ext_16	negative control	0	0	0	0	0	0	0	1974	0	0	0	0	0	0	0	0	0	1026	0	0	0	0	0	0	0	0	0	0	0	0	0	0	0	0	0	0	0	0	0	0
neg_ext_17	negative control	0	0	0	0	0	0	0	0	543	0	0	0	0	0	0	0	0	0	2925	0	2	0	0	0	0	0	0	0	0	0	0	0	0	0	0	0	0	0	0	0
neg_ext_01	negative control	0	0	822	6511	0	0	0	0	2156	0	0	0	0	5462	0	0	0	415	1962	0	0	0	1643	0	0	0	0	5	0	0	0	0	1966	0	0	0	0	0	0	0
neg_ext_02	negative control	0	0	2798	0	0	0	0	0	0	0	0	0	0	0	0	0	0	0	0	0	0	0	1109	0	0	0	0	0	0	0	0	0	411	1182	0	0	0	1088	0	0
neg_ext_03	negative control	0	0	1072	0	0	0	0	0	0	0	0	0	0	3	0	0	0	0	0	0	0	0	0	0	0	0	0	0	0	0	0	0	0	0	0	0	0	0	0	0
neg_ext_04	negative control	0	0	0	0	0	0	0	0	458	0	0	0	0	0	0	0	0	0	1478	0	0	0	1782	0	0	0	0	644	0	0	0	0	0	0	0	0	0	0	0	0
neg_ext_09	negative control	0	0	12	510	0	0	558	2437	2803	0	0	0	0	233	0	0	263	1060	3750	0	0	0	6	0	0	0	0	0	0	0	0	0	131	0	0	0	0	0	0	0
no_core_11	negative control	0	0	0	8789	0	0	0	7617	1103	0	355	0	0	4544	0	228	0	3026	1879	356	0	0	0	371	0	0	0	0	0	0	0	0	0	216	0	0	0	0	472	0
no_core_12	negative control	783	0	0	0	0	0	0	2034	965	0	1018	0	0	0	0	0	0	474	8	0	0	0	0	3751	0	0	278	2051	790	0	0	0	0	0	0	0	0	0	0	0
no_core_13	negative control	0	0	938	0	0	968	0	0	1240	0	0	0	127	2	0	0	0	0	4	0	0	0	0	0	0	0	0	0	0	0	0	0	0	1431	0	0	0	0	0	0
no_core_14	negative control	837	0	0	1754	22	370	0	5586	397	0	2924	0	0	1813	0	0	0	2320	0	0	4941	0	0	0	0	0	0	0	0	0	0	0	0	0	0	0	0	0	0	0
no_core_01	negative control	0	0	1411	2026	0	0	0	0	434	0	0	703	153	1053	0	0	0	289	0	0	0	0	1356	3207	0	0	0	0	0	0	0	0	0	0	0	0	0	0	0	0
no_core_02	negative control	0	0	0	4	0	0	0	2312	0	0	0	0	0	3	0	0	0	1540	0	0	0	0	2832	0	0	0	0	5357	0	0	0	0	716	919	0	0	0	0	0	0
no_core_03	negative control	122	0	168	0	0	0	0	0	0	0	0	0	0	0	0	0	0	0	48	0	501	0	0	0	0	0	0	1595	0	0	0	0	0	0	0	0	0	0	0	0
no_core_04	negative control	3108	0	1399	2222	0	579	0	918	175	0	1591	226	0	1078	0	1673	0	89	1042	0	0	0	0	0	0	1157	0	4345	2833	0	0	0	0	0	803	0	0	0	820	0
no_core_05	negative control	0	449	5358	197	0	0	0	221	0	0	393	164	0	0	152	177	0	0	0	0	616	0	6892	0	151	0	0	0	0	0	101	0	2632	0	0	0	0	0	0	0
no_core_07	negative control	115	0	38272	0	0	0	0	0	0	0	0	0	59	0	150	0	0	0	0	0	518	0	62180	0	0	0	0	0	0	0	234	91	43471	0	0	0	0	0	0	0
no_core_08	negative control	19	0	3	998	0	0	0	24	14	0	0	0	0	668	0	0	11	24	0	0	52	13	0	0	0	0	81	11593	0	0	56	31	5	0	0	0	0	0	2	0
no_core_09	negative control	3365	0	0	78	0	5	0	0	0	0	3509	0	0	47	0	0	0	167	0	0	1545	0	0	0	0	488	0	0	0	0	1291	0	0	42	0	0	0	0	2266	0
PF_1	negative control	0	0	0	0	0	0	0	0	2	0	0	0	0	3034	0	0	0	455	0	0	3777	0	1695	0	0	0	0	0	0	0	0	0	0	0	0	0	0	0	0	0
PF_2	negative control	1942	90	9	0	0	0	0	0	0	0	0	0	0	0	0	0	0	0	0	0	0	0	17	0	0	0	0	0	0	0	0	0	6	0	0	0	0	695	1708	0
PR_3	negative control	1164	0	0	0	0	0	0	0	0	0	1030	0	0	59	0	0	0	0	0	0	1095	0	532	0	1920	0	0	0	0	0	0	0	0	0	0	0	0	0	0	0
smartcontrol_1	negative control	0	0	0	197	0	0	0	71	0	0	0	0	0	97	0	0	0	11	51	0	0	0	0	0	0	0	0	0	0	0	0	0	0	104	0	0	0	0	0	0
smartcontrol_3	negative control	0	0	12	129	0	0	0	0	0	0	0	0	0	0	0	0	0	13	0	0	0	0	7	0	0	0	0	0	0	0	0	0	16	0	0	0	0	0	0	0
smartcontrol_5	negative control	0	0	0	0	0	0	0	0	150	0	0	0	0	0	0	0	0	0	0	0	0	0	0	0	0	0	0	0	0	0	0	0	0	374	0	0	0	0	0	0
smartcontrol_7	negative control	0	0	34	2702	0	0	0	1157	0	0	0	0	0	1337	0	0	0	504	8	0	0	0	0	0	0	0	0	33	0	0	0	0	0	0	0	0	0	0	0	0
neg_ext_18	negative control	0	0	294	0	0	0	0	0	0	0	0	0	352	462	0	0	0	0	0	0	0	0	0	0	0	0	0	0	0	0	0	0	0	0	0	0	0	0	0	0
neg_ext_19	negative control	736	0	57	384	0	240	0	117	61	0	378	0	0	603	0	123	0	0	0	0	345	0	0	125	0	79	0	156	0	0	180	0	0	202	0	0	0	6	0	0
neg_ext_20	negative control	0	0	0	0	0	0	0	413	0	0	0	0	0	1234	0	0	0	0	0	0	0	0	0	5	0	0	0	2193	0	0	0	0	2608	2354	0	0	0	0	0	0
no_core_15	negative control	178	0	278	0	0	0	0	2964	0	0	693	0	0	0	6	0	0	908	0	0	407	0	0	0	0	269	0	0	0	0	161	0	337	0	412	0	0	0	0	0
no_core_16	negative control	179	0	55	565	0	0	0	200	0	0	198	0	0	443	0	0	0	80	0	0	0	58	0	0	101	59	0	1180	0	0	0	0	0	94	0	0	0	0	0	0
smart_control	negative control	0	0	0	0	0	0	0	0	86	0	0	0	0	0	0	0	0	0	0	0	0	0	0	115	0	0	0	1707	0	0	0	0	0	0	0	0	0	0	0	0
neg_ext_21	negative control	17	0	1309	9209	0	0	32	4	0	0	0	0	0	6166	0	0	615	0	20	0	0	0	0	1082	0	0	0	0	0	0	0	0	0	1026	0	0	0	0	0	0
neg_ext_22	negative control	0	0	1106	412	0	0	0	0	2	0	0	0	0	491	0	0	0	0	0	0	0	0	0	0	0	0	0	0	0	0	0	0	826	0	0	0	0	0	0	0
neg_ext_23	negative control	0	0	0	0	0	0	0	0	0	0	0	0	0	0	0	0	0	0	0	0	0	0	0	0	0	0	0	0	0	0	0	0	0	0	0	0	0	0	0	0
neg_ext_24	negative control	0	0	2219	0	0	0	0	6	0	0	0	0	0	0	0	0	0	0	2257	0	0	0	0	0	0	0	0	0	0	0	0	0	9	0	0	0	0	0	0	0
no_core_17	negative control	1255	0	454	5651	0	0	0	2309	959	0	1081	0	35	3635	636	603	0	3	618	0	0	0	0	4280	0	0	0	2919	393	0	959	0	621	2016	0	0	0	1463	0	0
no_core_18	negative control	5229	0	6962	0	0	0	0	0	1592	0	0	0	827	0	0	0	0	0	1801	0	0	0	0	3	0	0	0	0	0	0	0	0	817	0	0	0	0	0	0	0
smart_control_DUPE	negative control	332	0	148	142	0	0	0	53	8	0	0	0	0	600	0	287	0	84	9	0	0	0	0	125	0	220	0	2218	0	0	0	0	0	211	0	0	0	0	11	0
neg_ext_25	negative control	0	0	0	0	0	0	0	0	0	0	0	0	0	0	0	0	0	0	0	0	0	0	0	0	0	0	0	0	0	0	0	0	0	0	0	0	0	0	0	0
neg_ext_26	negative control	0	0	490	0	0	0	0	469	0	0	0	0	0	0	0	0	0	206	0	0	0	0	0	0	0	0	0	0	0	0	0	0	372	0	0	0	0	0	0	0
neg_ext_27	negative control	0	0	64	0	0	0	0	0	0	0	0	0	0	0	0	0	0	0	0	0	0	0	0	0	0	0	0	0	0	0	0	0	0	0	0	0	0	0	0	0
neg_ext_28	negative control	0	0	0	0	0	0	0	0	0	0	0	0	0	901	0	0	0	0	0	0	0	0	0	0	0	0	0	529	0	0	0	0	0	0	0	0	0	0	0	0
no_core_19	negative control	492	0	0	2517	290	0	0	0	289	0	305	0	0	2272	9	360	0	0	342	0	68	0	0	0	0	0	0	0	0	0	0	0	0	1291	0	0	0	0	0	0
smartcontrol_6	negative control	0	0	0	862	0	0	0	1059	0	0	0	0	0	253	0	0	0	137	0	0	0	0	0	0	0	0	0	0	0	0	0	0	230	0	0	0	0	0	139	0
EEG__A__	negative control	0	0	0	212	5	0	0	1156	120	0	0	0	0	170	612	0	0	160	0	0	0	0	1041	4318	0	0	0	0	0	0	0	0	0	0	0	0	0	87	0	0
HGN__A__	negative control	0	0	0	0	0	0	0	1397	0	0	0	0	0	0	0	0	0	0	0	0	0	0	1956	4395	0	0	0	9121	0	0	0	0	0	0	0	0	0	0	0	0
HG__A__	negative control	0	0	1528	0	0	0	0	0	0	0	0	0	0	0	0	0	0	0	0	0	0	0	0	0	0	0	0	8579	0	0	0	0	874	0	0	0	0	0	0	0
HR_84	negative control	0	0	0	0	0	0	0	0	0	0	0	0	0	0	0	0	0	0	0	0	0	0	0	0	0	0	0	0	0	0	0	0	0	0	0	0	0	0	0	0
HR_95	negative control	0	0	0	0	0	0	0	0	0	0	0	0	0	0	0	0	0	0	0	0	0	0	0	1111	0	0	0	0	0	0	0	0	0	0	0	0	0	0	2352	0
no_core_23	negative control	0	0	0	0	0	0	0	1650	0	0	0	0	0	0	0	0	0	663	0	0	0	0	0	0	0	1046	0	0	0	0	0	0	0	0	0	0	0	0	0	0
PR__A__	negative control	0	0	3315	0	0	0	0	0	0	0	0	0	3252	0	0	0	0	0	0	0	0	0	0	0	0	0	0	0	0	0	0	0	3554	0	0	0	0	0	0	0
SmartControl4	negative control	0	0	425	0	0	0	0	0	0	0	0	0	0	0	0	0	0	0	0	0	0	0	0	703	0	0	0	0	0	0	0	0	0	0	0	0	0	0	0	0
no_core_26	negative control	6573	12976	0	0	5498	3776	11124	260	0	8837	4546	8993	0	0	3716	3102	10206	0	0	6430	4394	4899	0	269	1222	1021	2452	0	0	3525	1816	2755	80	0	1594	151	85	0	0	811
no_core_27	negative control	3630	9513	202	0	4728	6702	10103	0	145	12225	2370	6738	0	0	2371	3884	7278	2	0	7322	1819	12018	0	0	3932	4379	4378	824	0	9010	2741	2531	0	0	1922	723	182	0	0	1002
SmartControl3__A__	negative control	9	4	141	1358	0	0	6	0	124	6	11	0	0	482	0	6	0	0	23	0	3	6	0	0	0	0	0	397	0	0	0	7	0	553	0	0	0	0	0	0
HG__B__	negative control	0	0	0	0	0	0	0	0	0	0	0	0	0	0	0	0	0	0	0	0	0	0	1353	0	0	0	0	2879	0	0	0	0	0	0	0	0	0	0	0	0
no_core_21	negative control	0	0	0	0	0	0	0	1462	941	0	0	0	0	0	0	0	0	699	0	0	0	0	0	0	0	0	0	0	0	0	0	0	34	0	0	0	0	0	0	0
no_core_22	negative control	2878	0	0	0	1157	0	0	0	17	0	0	0	0	0	0	0	0	0	0	0	0	0	0	0	0	991	0	0	0	0	207	671	0	0	0	0	0	0	0	0
PF_batch2	negative control	0	0	694	0	0	0	0	2683	0	0	0	0	0	501	0	0	0	0	0	0	0	0	0	0	0	0	0	0	0	0	0	0	0	0	0	0	0	0	626	0
PF_batch3	negative control	0	0	0	0	0	0	0	0	0	0	0	0	258	0	0	0	0	0	0	0	0	0	0	0	0	0	0	0	0	0	0	0	0	0	0	0	0	0	0	0
SmartControl3__B__	negative control	0	0	0	0	0	0	0	0	0	0	0	0	0	0	0	0	0	0	0	0	0	0	0	0	0	0	0	0	0	0
EEG__B__	negative control	0	5	369	1043	0	0	0	0	0	0	0	0	0	0	0	0	0	0	0	0	0	0	0	0	0	0	0	1919	0	0	0	0	0	653	0	0	0	0	0	0
EEG__C__	negative control	0	3	0	3540	0	0	7	0	0	0	0	0	0	1985	0	0	12	0	0	3	0	0	626	782	0	0	3	0	0	0	0	0	36	2061	0	0	0	0	0	0
HGN__B__	negative control	0	0	0	3249	0	0	5	0	0	3	4	0	0	0	0	0	0	0	0	0	2	0	0	1472	0	0	0	0	0	0	0	0	0	10861	0	0	0	0	710	0
HR__A__	negative control	0	0	0	0	0	3	0	577	0	0	0	0	0	0	0	0	0	0	0	0	0	0	582	825	0	0	0	0	0	0	0	0	0	0	0	0	0	0	0	0
no_core_24	negative control	0	0	202	0	0	0	6	0	0	0	0	0	0	0	0	0	5	0	0	0	0	0	0	0	0	0	0	0	0	0	0	0	0	0	0	0	0	0	0	0
no_core_25	negative control	0	0	0	594	0	0	0	0	424	0	0	0	0	0	0	0	0	218	633	0	0	0	0	1261	0	0	0	6569	0	630	0	0	0	0	0	0	0	0	0	0
PF	negative control	0	0	0	0	0	0	0	0	0	0	0	0	0	0	0	0	0	0	8	0	0	0	0	0	0	0	0	5	0	0	0	0	0	0	0	0	0	0	0	0
PR__B__	negative control	0	0	0	431	0	0	0	637	0	0	0	0	0	440	0	0	0	243	0	0	2	0	0	0	0	0	0	291	0	0	0	0	0	0	0	0	0	0	0	0
PR__C__	negative control	0	0	437	0	0	0	0	0	0	0	0	0	0	489	0	0	0	0	0	0	0	0	0	234	0	0	0	0	0	0	0	0	0	0	0	0	0	0	0	0
smart_control__A__	negative control	0	0	684	0	0	0	0	388	0	0	0	0	0	0	0	0	0	0	0	0	0	0	0	993	0	0	0	1782	0	0	0	0	0	0	0	0	0	0	2028	0
HGN__C__	negative control	92	19	3077	0	27	24	61	3147	0	37	23	23	192	0	11	15	36	0	490	11	44	26	0	1629	21	32	32	1892	528	26	12	21	2932	5203	11	0	0	0	0	0
HG__C__	negative control	423	202	3377	4	114	127	318	0	0	257	145	103	0	0	53	54	177	0	0	83	247	219	0	1148	97	130	161	5	0	129	57	75	0	2674	59	0	0	0	0	34
HG__D__	negative control	939	510	1737	0	312	336	987	2679	2220	601	403	294	0	0	159	216	511	3	0	159	350	187	0	0	101	123	131	0	0	96	177	151	0	1774	75	0	0	0	0	62
HR__B__	negative control	102	38	0	0	22	24	69	0	0	44	14	23	0	0	7	16	32	0	0	17	31	43	0	964	31	26	24	0	0	11	0	15	0	0	12	0	0	0	0	5
HR__C__	negative control	328	132	5344	0	76	66	274	0	2220	147	86	80	594	0	34	68	134	0	1557	48	115	77	0	0	49	56	74	0	0	72	34	58	2256	0	30	0	0	0	0	25
no_core_20	negative control	118	64	2818	3	2169	31	88	0	0	84	1355	22	0	0	12	18	61	712	1213	22	5028	49	2433	0	29	36	39	0	0	39	390	18	0	3319	1755	0	0	0	0	12
PR__D__	negative control	94	36	0	0	20	20	84	0	0	41	33	15	0	0	9	19	39	0	0	0	27	34	2313	0	19	19	15	0	480	19	19	12	0	0	5	0	0	0	0	12
SmartControl1	negative control	5831	1978	70	2698	1634	465	5315	1602	563	4467	2337	1948	0	2348	479	1169	1155	1699	222	844	12	14	0	0	9	15	16	0	0	4	0	0	0	552	3	0	0	0	0	4
EEG__D__	negative control	62	48	4520	13833	17	28	85	6	494	40	44	28	0	16568	8	15	57	0	4	16	28	20	0	2211	17	17	24	0	0	14	15	12	0	0	9	0	0	0	0	4
HGN__D__	negative control	7	14	1842	0	12	10	52	0	0	30	20	22	0	2813	0	0	35	0	1697	16	26	18	0	0	14	0	6	2	0	0	0	0	0	0	0	0	0	0	0	6
HG__E__	negative control	25	24	0	0	9	15	43	0	0	27	19	17	0	0	0	13	29	0	0	10	16	0	1006	0	10	0	11	0	19	0	7	0	0	0	0	0	0	0	0	0
HR__D__	negative control	564	368	0	43	162	205	718	576	951	316	414	258	0	28	74	127	447	750	1300	171	261	250	1228	0	107	133	173	13	0	105	70	131	0	10	100	0	0	0	0	66
neg_ext_29	negative control	58	49	1653	0	15	24	74	0	0	38	25	26	0	5	13	19	51	0	0	16	31	32	0	0	9	0	492	0	0	14	0	16	0	0	6	0	0	0	0	0
no_core_28	negative control	20153	16750	146	0	6421	6720	9669	0	0	13279	9592	10223	0	0	2723	4163	7324	113	0	4871	7922	7856	0	0	3338	3375	4413	0	0	2368	5796	4738	0	0	2115	1191	270	0	0	2145
PF__B__	negative control	18	10	0	0	0	2	18	0	1286	7	9	0	0	0	7	0	17	0	0	0	10	0	0	0	5	0	6	2403	0	8	0	0	235	618	0	0	0	0	0	0
PR__E__	negative control	72	55	2157	0	36	27	119	15490	0	53	44	44	0	0	13	24	65	4173	950	27	48	31	0	1410	17	24	29	5883	0	21	19	16	0	0	15	0	0	0	0	15
K104430	normal breast	0	0	56	64	0	0	0	0	0	0	0	0	0	0	0	0	0	0	0	0	0	0	26	0	0	0	0	0	0	0	0	0	29	0	0	0	0	0	0	0
K104589	normal breast	75	0	29	298	50	34	0	0	115	0	34	0	0	164	90	18	0	0	107	0	26	0	31	0	582	0	28	64	11	44	44	0	0	178	30	0	0	0	201	0
K104653	normal breast	0	0	0	0	0	0	0	0	0	0											0	0	0	0	0	0	0	1024	23	0	0	0	184	0	0	0	0	0	0	0
K104724	normal breast	245	0	26	776	0	0	0	210	13	0	0	0	0	604	0	0	0	84	67	0	77	0	6	770	0	0	0	177	30	0	151	43	0	625	0	0	0	0	395	0
K104743	normal breast	1576	4858	66	0	2081	3292	4367	207	0	3979	1235	5487	0	0	1792	1666	3262	64	0	3060	1069	7355	0	217	3217	3275	4004	621	0	6157	353	4717	0	0	2009	824	190	25	0	1726
K104813	normal breast	0	0	2	0	0	0	0	0	0	0											1001	0	0	0	0	0	0	397	595	0	719	0	327	3654	249	0	0	0	0	0
K104926	normal breast	1870	8244	0	0	3689	2522	5264	184	0	5093	1377	6537	0	0	3330	2421	3942	101	0	3929	2301	7313	0	0	4390	4498	4181	0	0	4791	933	2862	0	0	1513	431	184	0	0	1487
K105117	normal breast	522	4780	62	0	2001	3524	5273	242	86	6168	387	6641	0	0	1189	3215	3997	10	0	4492	666	5074	0	0	2529	3201	3669	0	0	6118	274	6210	59	0	1664	309	88	0	0	1836
K105140	normal breast	167	0	151	499	146	0	0	539	404	0	201	0	0	253	0	0	0	254	365	0	45	0	7	321	0	0	0	705	22	0	40	43	10	326	0	0	0	0	213	0
K105300	normal breast	667	3242	0	96	1422	1871	6084	1481	306	5152	622	3078	0	149	477	2058	4257	772	0	2966	1122	5670	0	0	1976	3654	5251	0	0	4309	326	2982	0	0	984	238	155	0	0	1234
K105316	normal breast	0	0	9	0	0	0	0	0	0	0	0	0	0	0	0	0	0	0	9	0	0	0	18	2699	0	0	0	3138	0	0	0	0	17	428	0	0	0	41	0	0
K105323	normal breast	893	1663	111	0	1104	1238	2133	0	223	2067	550	1195	0	0	550	1587	2996	0	0	1141	528	2324	0	0	1697	566	1562	0	0	2616	724	2441	156	0	86	557	144	0	0	480
K105344	normal breast	406	838	0	219	990	1988	5839	0	0	4305	7	2242	0	0	0	849	5005	0	0	3984	4	5622	765	0	1568	4674	3012	76	0	5062	0	1326	251	0	2663	0	406	0	0	1140
K105417	normal breast	1204	4745	0	0	3461	2669	9032	0	0	4916	295	3132	0	0	1766	1127	6188	0	0	1726	793	9214	0	0	4678	1198	6243	0	0	4857	0	2030	0	0	366	0	145	0	0	859
K105544	normal breast	3026	1558	128	328	1201	1456	2955	25	29	2638	1477	2206	0	0	841	940	2859	0	31	1142	1981	3686	0	0	2395	2601	4908	169	147	4402	1048	1837	0	117	1567	447	154	0	20	914
K105551	normal breast	972	13912	0	191	3764	4791	8530	68	125	14901	494	8671	0	155	3680	5314	5514	33	181	8399	724	2832	0	316	618	2098	1834	74	0	1390	110	3095	0	0	1307	905	111	0	0	1332
K105583	normal breast	2051	3745	0	0	2963	2496	5188	3	50	1814	362	3945	0	167	1825	1059	3899	0	134	1535	1386	5844	0	0	2838	3002	2123	0	2	1072	736	2997	0	0	2093	81	589	0	0	345
K105657	normal breast	6823	2643	0	0	1563	1735	3404	30	0	1997	4624	2471	0	0	977	1100	3317	0	0	1061	6242	6394	0	0	2774	3346	3140	0	0	2240	2648	2274	34	0	1078	131	64	0	0	950
K105688	normal breast	6742	2764	0	16	1841	3842	5483	0	0	2747	3452	2708	0	8	1763	2374	3844	11	0	1459	8764	7314	0	0	3803	4787	4007	89	0	3791	2966	2619	0	0	1710	713	35	0	0	1128
K105693	normal breast	5994	2132	39	0	1473	1994	3205	63	0	2091	3489	1860	0	0	1177	1860	2460	51	38	1092	6203	5488	0	0	2164	2279	4072	92	0	2393	2890	2131	0	0	964	182	119	23	0	892
K105739	normal breast	462	386	0	0	0	0	1912	0	0	296	0	180	0	0	0	0	1039	0	0	306	419	0	0	0	0	419	1612	0	0	454	54	0	0	0	0	0	0	0	0	288
K105770	normal breast	1174	6008	0	241	2171	1834	4523	0	0	5500	857	3160	0	0	663	1425	2850	0	0	2308	1371	8042	0	0	3446	2708	3381	0	0	6490	416	3993	0	0	1139	447	203	0	0	1436
K105781	normal breast	8812	4075	35	223	3247	1995	5374	13	10	3639	5542	2986	0	97	1909	1673	3863	25	41	2445	4661	2033	0	0	1040	1500	1565	0	0	964	2633	1780	0	0	900	286	67	0	0	450
K105939	normal breast	4654	3570	0	0	897	2849	4287	0	0	2938	2994	2721	0	0	666	1776	3436	0	0	1690	5222	2891	0	0	935	2547	2547	0	0	1489	2471	2148	0	0	736	576	180	0	0	976
K106143	normal breast	2535	5255	0	0	3950	3687	6387	0	0	4604	779	5864	0	0	2187	2835	5617	228	0	5199	1215	2565	0	371	1469	2108	3488	0	0	797	776	4419	247	191	1216	167	419	20	0	1255
K106165	normal breast	2326	5312	62	0	2619	2495	8256	33	61	4631	1042	6068	0	217	1538	2458	6914	0	121	3016	1969	7786	144	157	2847	2165	3285	290	0	4618	241	1833	0	0	597	307	240	85	0	1602
K106357	normal breast	174	0	39	705	0	0	0	62	968	0	177	0	0	746	0	0	0	275	1053	0	191	0	80	877	0	117	93	334	356	0	56	0	7	954	0	0	0	41	637	0
K106540	normal breast	10355	3943	0	0	2071	4110	9270	0	335	3633	5060	4688	0	0	1818	2277	9424	0	331	2076	5838	3184	0	0	723	2478	8363	0	0	1938	3680	4131	0	0	2151	635	134	0	0	2619
K106788	normal breast	6171	1715	36	0	946	1338	5140	29	45	1973	3113	1446	0	0	789	909	3858	0	36	1177	4021	2075	0	0	1350	1216	2069	0	0	2052	2341	1050	0	0	692	170	23	7	20	991
K106800	normal breast	0	0	73	7724	0	0	0	2937	0	0	995	0	0	2932	0	0	0	2220	0	0	0	0	7	0	0	0	0	8840	0	0	0	0	0	0	0	0	0	194	6	0
K106815	normal breast	0	0	42	8	0	0	0	56	0	0	185	0	0	0	0	0	0	0	0	0	249	0	6	0	0	120	0	121	0	0	0	0	0	0	0	0	0	0	5	0
K106826	normal breast	796	0	102	4	0	0	0	905	0	0	2160	412	0	0	0	0	0	94	0	0	53	0	1418	1157	0	0	0	0	0	2	0	0	1284	20	1070	0	0	0	0	0
K106829	normal breast	815	0	2304	5533	4	0	0	2969	0	0	1100	0	0	4281	0	0	0	770	0	0	0	0	4523	11134	0	0	0	0	4	0	1546	0	1371	18073	0	0	0	31	0	0
K106831	normal breast	1494	0	1231	7298	6	0	0	5163	0	7	18	700	0	8563	0	425	0	3179	0	0	1628	0	0	9092	2518	0	0	15006	0	0	2113	0	1790	6713	0	0	0	2289	309	0
K106832	normal breast	0	0	0	0	0	259	0	130	0	0	411	0	0	143	0	0	0	131	0	0	235	0	0	0	98	0	0	0	0	0	0	0	0	0	0	0	0	17	0	0
K106835	normal breast	0	0	0	95	0	0	0	0	0	0	0	0	0	0	0	326	0	0	0	0	0	0	0	371	0	383	0	0	0	0	79	0	0	179	0	0	0	0	0	0
K106839	normal breast	119	0	128	29	0	0	0	0	0	0	0	0	0	41	0	0	0	0	0	0	152	0	114	0	0	0	0	99	0	0	0	0	0	0	0	0	0	0	4	0
K106842	normal breast	1769	0	210	710	223	0	0	24101	0	0	1089	278	0	10	693	0	0	10309	0	0	1559	0	132	757	379	6	0	432	0	0	700	0	337	0	0	0	0	0	0	0
K106847	normal breast	0	0	28	0	0	0	0	107	0	0	0	0	0	0	0	0	0	62	0	0	0	0	399	0	0	0	0	130	0	0	0	0	95	2979	0	0	0	292	163	47
K106848	normal breast	0	0	0	1582	0	0	0	0	0	0	320	245	0	461	0	0	0	0	0	0	0	0	0	0	0	0	0	0	0	0	92	0	0	557	0	0	0	0	0	0
K106856	normal breast	0	0	0	57	0	0	0	1998	94	0	0	0	0	0	0	0	0	588	88	0	0	0	0	0	0	0	0	321	0	0	0	0	41	0	0	0	0	8	51	0
K106857	normal breast	109	0	0	113	0	0	0	0	0	0	156	0	0	197	0	119	0	0	0	0	149	0	0	0	0	0	0	0	0	0	0	0	254	83	0	0	0	0	0	0
K106877	normal breast	766	0	0	127	0	171	0	0	0	0	0	0	0	461	0	156	0	0	0	0	206	0	0	214	0	0	0	0	0	0	0	0	0	108	0	0	0	0	0	0
K106878	normal breast	91	0	75	0	0	0	0	465	0	0	0	0	0	0	0	0	0	596	0	0	0	0	136	0	0	0	0	0	0	0
K106879	normal breast	274	0	80	0	137	0	0	0	0	0	0	0	0	4	0	20	0	2	0	0	139	0	0	0	0	0	0	941	0	0	0	0	209	3	0	0	0	0	0	0
K106887	normal breast	630	0	0	307	0	0	0	0	0	0	4	0	0	437	228	59	0	54	126	0	38	0	0	0	0	0	0	0	0	0	0	0	0	631	0	0	0	0	0	0
K106888	normal breast	511	0	0	0	0	0	0	0	0	0	328	0	0	0	0	0	0	0	0	0	7	632	0	0	0	445	0	442	0	0	12	0	152	0	0	0	0	0	0	0
K106892	normal breast	0	0	218	586	0	0	0	0	0	0	0	0	0	431	0	0	0	0	0	0	0	0	0	0	0	0	0	0	0	0	409	0	410	0	0	0	0	0	0	0
K106910	normal breast	49	0	368	0	0	0	0	0	0	0	337	0	0	296	0	0	0	0	199	0	0	0	0	0	0	0	0	0	0	0	0	0	0	0	135	0	0	0	0	0
K106913	normal breast	0	0	0	94	0	0	0	0	0	0	0	0	0	0	0	0	0	0	0	0	0	0	0	0	0	0	15	683	0	0	76	0	375	0	0	0	0	0	0	0
K106922	normal breast	71	0	0	0	0	0	0	136	3	0	157	0	0	24	0	0	0	74	0	0	77	0	0	255	0	0	0	0	0	0	0	0	0	0	0	0	0	0	0	0
K106923	normal breast	257	0	266	0	0	0	0	239	0	0	169	0	0	0	0	0	0	227	0	0	224	0	157	0	0	0	0	6	0	0	0	0	0	0	0	0	0	0	0	0
K106924	normal breast	190	0	76	185	13	0	0	73	24	0	0	0	0	95	0	0	0	5	0	0	147	0	0	0	0	0	0	0	0	0	205	505	0	340	0	0	0	0	0	0
K106929	normal breast	0	0	0	68	0	0	0	0	499	0	0	0	0	0	0	0	0	0	554	0	0	0	0	99	0	0	0	0	0	0	76	0	0	0	0	0	0	0	0	0
K106931	normal breast	0	0	0	957	0	0	0	0	32	0	0	0	0	183	0	0	0	0	301	0	0	0	0	0	0	0	0	0	0	0	112	0	0	264	0	0	0	0	0	0
K106939	normal breast	6	0	385	0	2	0	0	355	0	0	61	0	0	8	0	0	0	147	0	0	15	0	0	0	6	3	0	5	0	0	37	0	0	254	0	105	0	0	0	0
K106948	normal breast	0	0	0	1500	0	0	0	0	0	0	0	0	931	1756	0	0	0	0	0	0	0	0	0	0	0	0	0	6	0	0	0	0	612	42	0	0	0	0	0	0
K106960	normal breast	1165	0	129	0	284	0	0	37	285	0	186	120	0	10	232	0	0	10	54	0	1010	719	166	1117	0	0	0	881	113	0	1334	166	0	378	596	0	0	0	0	0
K106967	normal breast	0	0	3114	0	0	0	0	25	0	0	191	0	50	0	0	0	0	7	0	0	0	0	2462	0	0	0	0	1700	0	0	0	0	2943	0	0	0	0	0	0	0
K106969	normal breast	0	0	8204	0	0	0	0	27	0	0	0	0	0	421	0	0	0	306	0	0	0	0	19857	0	0	0	0	0	1257	0	598	0	5840	0	0	0	0	343	89	0
K106970	normal breast	578	0	131	892	33	0	0	151	40	0	527	0	0	438	0	0	3	114	5	0	1042	0	0	75	103	100	45	405	0	0	544	0	72	140	0	0	0	0	0	35
K106971	normal breast	732	0	248	0	0	0	0	130	254	0	145	202	0	0	0	0	0	0	0	0	120	0	0	0	0	0	0	0	0	0	0	0	0	0	0	0	0	50	0	0
K106976	normal breast	0	0	0	0	0	0	0	0	0	0	0	0	0	0	0	0	0	0	0	0	0	0	0	0	0	0	0	0	0	0	0	0	0	0	0	0	0	0	0	0
K106978	normal breast	0	0	0	0	0	0	0	0	3	0	0	0	0	0	0	0	0	0	4	0	0	0	0	0	0	0	0	0	0	0	0	0	19	0	0	0	0	0	5	0
K106987	normal breast	220	0	1963	0	0	0	0	0	712	0	0	0	172	0	0	0	180	0	756	0	0	0	955	0	0	0	0	0	0	0	0	0	955	1290	0	0	0	954	824	0
K106988	normal breast	0	0	837	0	0	114	0	0	0	0	85	0	0	0	0	0	0	0	0	0	0	0	455	0	0	0	0	0	0	0	0	0	477	0	0	0	0	0	0	0
K106991	normal breast	0	0	402	126	0	0	0	0	258	0	88	0	0	45	0	0	0	0	138	0	0	0	1708	0	0	0	0	0	76	0	0	0	1132	86	0	0	0	0	421	0
K106992	normal breast	732	0	382	10	220	0	0	2	0	0	365	0	0	0	0	120	0	0	0	0	904	0	721	13	0	0	0	0	0	4	22	0	0	247	0	0	0	0	0	0
K106994	normal breast	218	41	118	12	68	0	0	10	0	0	158	43	0	6	10	78	0	0	0	0	332	6	105	181	13	0	0	829	1766	2190	55	0	168	45	0	0	0	0	0	0
K106996	normal breast	182	0	0	249	0	0	0	620	0	0	198	0	0	206	0	0	0	139	0	0	0	0	0	0	0	0	0	283	0	0	163	0	90	0	0	0	0	100	0	0
K107004	normal breast	365	0	11	449	0	0	6	149	26	0	0	0	0	298	0	0	0	110	5	0	24	0	0	454	0	0	0	332	0	0	0	0	0	191	0	0	0	201	0	0
K107013	normal breast	9	0	0	446	156	0	0	187	23	0	0	0	0	336	0	140	0	0	22	0	271	0	84	0	92	0	0	143	0	0	0	0	0	0	0	0	0	0	2	0
K107016	normal breast	12021	5	654	9	1488	730	0	45	0	0	2703	0	0	8	890	310	0	197	0	0	5460	1041	0	544	1467	1173	0	9	0	0	1988	0	0	0	0	0	0	0	5	0
K107027	normal breast	772	0	218	0	0	0	0	0	439	0	0	0	0	830	0	0	0	0	230	0	0	0	0	540	0	0	0	430	0	0	0	0	215	240	0	0	0	0	0	0
K107034	normal breast	27	0	22	23	0	0	0	11	18	0	9	0	0	0	0	0	0	0	21	0	3	0	0	0	0	0	0	27	0	0	39	0	0	0	0	0	0	0	0	0
K107036	normal breast	872	49	81	0	0	0	0	135	0	0	579	100	0	0	102	0	0	0	0	0	353	186	0	385	167	0	0	0	0	0	261	251	0	2	0	0	0	23	0	0
K107038	normal breast	38	0	0	0	0	0	0	50	0	0	0	0	0	0	21	0	0	49	0	0	0	0	36	0	0	0	0	32	0	0	0	0	0	0	0	0	0	20	0	0
K107039	normal breast	95	0	22	220	22	85	0	33	22	0	31	87	0	57	0	30	0	14	27	0	107	0	31	0	0	62	0	9	0	0	3	0	0	0	0	0	0	0	0	0
K107040	normal breast	176	0	8	307	0	0	0	3	5	0	0	0	0	273	0	0	0	0	134	0	0	0	0	0	0	0	0	469	26	0	0	0	0	557	0	0	0	0	0	0
K107041	normal breast	66	0	87	7	0	0	0	27	0	0	178	0	0	0	0	0	0	0	0	0	0	0	0	0	0	0	0	6	0	0	26	0	68	0	0	0	0	0	4	0
K107043	normal breast	10	0	0	4	0	0	0	6	0	0	0	0	0	0	0	0	4	0	4	0	10	0	17	0	20	0	0	0	0	0	7	0	0	0	0	0	0	0	0	0
K107046	normal breast	0	0	77	53	0	0	0	65	21	0	68	0	0	0	22	25	0	40	116	0	0	0	16	56	45	0	0	443	61	0	0	0	0	402	0	0	0	66	97	0
K107059	normal breast	256	0	4	0	0	305	0	316	8077	0	0	0	0	157	0	80	0	45	8191	0	132	48	207	0	0	0	0	0	1178	0	38	0	0	0	149	0	0	0	2871	0
K107063	normal breast	12	0	5	0	0	0	0	0	2	0	9	0	0	0	0	0	0	0	0	0	6	0	9	0	8	0	0	0	0	0	0	0	0	0	0	0	0	0	0	0
K107069	normal breast	9	0	929	0	0	0	0	36	0	0	25	0	0	0	0	0	0	58	0	0	6	0	425	0	0	0	0	0	0	0	0	0	165	4	0	0	0	0	0	0
K107085	normal breast	27	0	0	52	0	0	0	35	11	0	0	0	0	0	0	0	0	0	0	0	43	0	0	0	0	0	0	0	0	0	25	0	0	0	0	0	0	15	0	0
K107090	normal breast	0	0	0	368	0	0	0	6	315	0	0	0	0	649	0	0	0	0	8	0	0	0	0	831	0	0	0	0	0	0	0	0	0	2310	0	0	0	572	0	0
K107095	normal breast	0	0	0	46	0	0	0	4	6	0	167	0	0	115	44	0	0	0	81	0	100	0	0	0	0	0	0	0	62	0	44	0	0	0	0	0	0	0	53	0
K107096	normal breast	0	0	0	13310	0	0	0	42451	60291	0	0	0	0	8755	0	0	0	15731	94713	0											0	0	0	0	0	0	0	0	0	0
K107101	normal breast	313	0	0	198	0	110	0	9	139	0	57	0	0	176	226	0	0	2	16	0	0	0	11	0	0	0	0	0	0	0	35	0	0	0	0	0	0	0	0	0
K107104	normal breast	0	0	0	0	0	0	0	0	0	0	0	0	0	0	0	0	0	0	0	0	2882	0	1447	0	0	0	0	3795	0	0	0	0	1015	0	0	0	0	0	0	0
K107108	normal breast	39	0	0	0	102	0	0	3	0	0	185	0	0	51	0	0	0	0	0	0	0	0	0	711	0	0	0	146	0	0	144	0	0	0	0	0	0	0	0	0
K107111	normal breast	0	0	128	0	0	0	0	3	0	0	0	0	0	0	0	0	0	0	0	0	0	0	0	872	0	0	0	322	11	0	0	0	0	0	0	0	0	0	0	0
K107120	normal breast	77	0	0	0	0	81	0	71	0	0	247	0	0	113	66	0	0	0	0	0	218	0	0	0	0	0	20	0	0	0	0	0	206	0	0	0	0	0	0	0
K107123	normal breast	0	0	0	0	0	0	0	5	990	0	0	0	0	0	0	0	0	3	15	0	404	0	0	0	0	0	0	0	0	0	698	0	0	0	436	0	0	0	0	0
K107124	normal breast	0	0	0	621	0	0	0	956	22	0	0	0	0	289	0	0	0	207	0	0	0	0	543	39	0	0	0	306	0	0	0	0	0	1384	0	0	0	429	0	0
K107127	normal breast	473	0	598	127	0	0	0	0	208	0	0	271	0	0	0	0	0	61	210	0	0	0	0	0	0	71	0	0	0	0	58	0	0	0	0	0	0	62	0	0
K107132	normal breast	925	0	278	0	0	0	0	0	0	0	170	0	0	0	98	0	0	14	0	0	690	0	0	224	0	0	0	0	0	0	0	0	0	0	0	0	0	0	0	0
K107133	normal breast	406	0	1523	0	0	0	2486	10686	0	0	38	0	0	0	0	0	212	4559	0	0	0	0	0	0	0	739	0	4712	0	0	0	0	0	1160	0	0	0	0	0	0
K107138	normal breast	86	0	44	1172	65	0	0	0	0	0	90	32	0	965	0	0	0	0	0	0	33	0	8	1214	0	75	212	58	0	0	49	0	0	346	0	0	0	0	36	0
K107143	normal breast	0	0	496	2	0	0	0	0	0	0	0	0	0	552	0	0	0	0	0	0	0	0	461	0	0	1498	0	1895	0	0	0	0	93	0	0	0	0	0	0	0
K107144	normal breast	0	0	171	75	0	0	0	0	0	0	0	0	0	0	0	0	0	0	195	0	0	0	0	0	0	0	0	459	0	0	92	0	0	0	0	0	0	0	0	0
K107145	normal breast	0	0	2	76	0	0	0	1235	13428	0	0	0	0	667	0	0	0	8	14670	0	0	0	0	0	0	0	0	0	0	0	0	0	0	846	0	0	0	15	0	0
K107147	normal breast	192	0	48	22	87	0	0	0	0	0	111	0	0	0	55	0	0	0	3	0	65	0	0	0	0	0	18	0	0	0	0	0	0	0	0	0	0	0	0	0
K107148	normal breast	0	0	0	0	0	0	0	0	0	0	235	99	0	0	0	0	0	104	4	0	2	0	0	0	0	0	0	760	0	0	0	0	0	0	0	0	0	0	0	0
K107153	normal breast	0	0	99	0	0	0	0	0	0	0	0	0	0	0	0	0	0	0	0	0	0	0	0	0	0	0	0	135	0	0	0	0	0	0	0	0	0	0	0	0
K107154	normal breast	0	0	0	0	0	0	0	0	0	0	0	0	0	0	540	0	0	0	0	0	0	0	0	0	0	0	0	0	0	0	0	0	198	0	0	0	0	0	0	0
K107155	normal breast	485	0	58	0	67	0	0	251	33	0	0	0	0	105	11	0	0	120	39	0	0	0	0	351	12	0	0	168	0	0	144	0	0	211	0	0	0	47	0	0
K107156	normal breast	0	0	2	0	0	0	0	0	0	0	0	0	0	0	0	0	0	0	0	0	0	0	0	0	0	0	0	0	0	0	0	0	0	0	0	0	0	0	2	0
K107170	normal breast	2	0	240	183	92	0	0	0	0	0	70	0	0	242	0	0	0	0	0	0	0	0	0	0	3	0	0	70	0	0	0	0	0	0	0	0	0	0	0	0
K107174	normal breast	37	0	57	0	0	0	0	0	0	0	41	0	0	0	0	0	0	0	0	0	79	0	0	0	0	0	0	0	0	0	62	0	0	38	49	0	0	0	0	0
K107178	normal breast	88	0	0	0	0	0	0	0	0	0	0	0	0	0	0	0	0	0	0	0	207	0	58	0	0	0	0	156	0	0	0	0	0	0	57	0	0	0	0	0
K107185	normal breast	20	0	8	7	0	0	0	0	444	0	17	0	0	0	0	8	0	0	731	0	9	0	0	24	15	0	0	100	194	0	16	0	0	0	14	0	0	0	564	0
K107200	normal breast	50	0	47	0	0	0	0	65	0	0	33	0	0	0	0	0	0	43	0	0	91	0	0	0	0	0	0	0	0	0	0	0	0	0	0	0	0	0	0	0
K107201	normal breast	949	26	30	49	101	0	0	25	0	0	559	0	0	22	32	0	0	14	0	0	628	45	29	0	64	23	0	240	0	0	180	0	0	0	91	56	0	0	0	0
K107206	normal breast	0	0	68	0	0	0	0	223	0	0	9	0	0	0	6	0	0	31	0	0	4	0	0	112	0	0	0	0	0	0	4	0	0	0	0	0	0	0	0	0
K107217	normal breast	6154	4467	0	0	2422	3406	6772	117	20	4104	4646	3397	0	0	1622	2261	5126	107	22	2487	3255	1621	0	0	884	965	1291	0	0	938	1603	1195	10	6	597	98	30	0	0	336
K107218	normal breast	0	0	55	0	0	0	0	0	0	0	0	0	0	0	0	0	0	0	0	0	0	0	0	0	0	0	0	0	0	0	80	0	34	0	0	0	0	0	0	0
K107228	normal breast	299	0	49	0	94	0	0	0	0	0	0	0	0	0	120	0	0	0	0	0	0	0	0	0	0	0	0	0	0	0	0	0	0	0	0	0	0	0	0	0
K107230	normal breast	46	0	0	0	0	0	0	9	18	0	0	0	0	0	36	0	0	0	11	0	186	0	0	0	0	0	0	0	0	0	47	0	0	0	0	0	0	0	40	0
K107234	normal breast	325	0	0	194	0	0	0	0	0	0	0	0	0	158	0	0	0	0	117	0	42	0	79	0	0	0	0	0	6	0	32	0	29	0	0	0	0	0	0	0
K107235	normal breast	0	0	236	0	0	0	0	0	0	0	0	0	0	0	0	0	0	0	0	0	56	0	298	94	0	0	0	12063	0	0	10	0	0	0	0	0	0	0	0	0
K107236	normal breast	286	0	58	307	0	0	0	0	0	0	156	0	0	83	0	53	0	0	0	0	85	0	0	224	0	0	0	50	0	0	113	0	0	0	14	0	0	0	0	0
K107237	normal breast	172	0	0	0	0	47	0	0	25	0	197	0	0	0	0	40	0	0	0	0	68	0	0	0	0	0	0	44	0	0	61	0	0	150	0	0	0	0	0	0
K107250	normal breast	13	0	38	39	0	0	0	103	2	0	0	0	0	56	0	0	0	45	7	0	0	0	63	0	0	0	0	214	2	0	10	0	6	54	0	0	0	0	4	0
K107252	normal breast	246	0	0	0	147	0	0	0	0	0	88	0	0	0	0	0	0	0	0	0	0	0	0	0	303	0	0	0	0	0	0	0	0	0	74	0	0	0	0	0
K107269	normal breast	55	0	110	640	0	0	0	432	0	0	63	0	0	212	0	46	0	175	0	0	168	0	0	0	218	0	0	68	0	0	0	0	0	0	44	0	0	25	0	0
K107273	normal breast	0	0	0	192	0	0	0	392	53	0	22	0	0	24	0	0	0	335	0	0	121	0	55	75	0	0	0	0	0	0	0	0	127	91	0	0	0	0	0	0
K107279	normal breast	0	0	0	0	0	0	0	0	1116	0	0	0	0	0	0	0	0	0	513	0	0	0	0	0	0	0	0	0	0	0	0	0	0	2193	0	0	0	0	0	0
K107280	normal breast	19	0	12	0	0	0	0	3	0	0	23	15	0	0	0	0	0	0	0	0	86	0	10	0	24	0	0	3	0	0	0	0	0	0	0	0	0	0	3	0
K107286	normal breast	0	0	20	0	0	0	0	0	0	0	0	0	0	0	0	0	0	0	0	0	0	0	5	0	18	0	0	43	0	0	0	0	0	0	0	0	0	0	0	0
K107291	normal breast	0	0	0	0	0	0	0	730	3	0	0	0	0	0	0	0	0	0	3	0	0	0	0	653	0	0	0	0	44	0	28	0	0	0	0	0	0	0	3	0
K107294	normal breast	382	0	786	0	266	0	0	561	3	0	0	0	0	0	340	0	0	0	464	0	461	0	0	650	0	0	0	322	0	0	0	0	86	0	0	0	0	0	0	0
K107296	normal breast	0	0	0	0	0	0	0	0	0	0	0	0	0	0	0	0	0	0	0	0	0	0	25	0	0	0	0	0	0	0	0	0	27	3	20	0	0	0	0	0
K107302	normal breast	0	0	0	0	0	104	0	0	0	0	0	0	0	0	0	0	0	0	0	0	0	0	0	3283	0	0	0	2659	4826	0	0	0	298	0	0	0	0	119	0	0
K107305	normal breast	362	0	0	100	0	469	0	406	0	0	374	0	0	1406	0	0	0	893	227	0	0	0	0	421	0	0	0	958	184	0	0	0	191	0	378	0	0	1197	0	0
K107309	normal breast	1510	0	317	612	0	0	0	529	419	0	569	0	59	1215	0	0	0	0	233	0	0	388	0	301	0	659	0	2972	65	0	104	0	289	5	0	0	0	0	787	0
K107311	normal breast	718	0	191	3502	0	361	0	2581	0	0	0	0	0	1301	0	0	0	1673	0	0	0	0	0	0	0	0	0	8	0	0	0	0	0	4	0	0	0	0	0	0
K107314	normal breast	158	0	142	853	0	0	0	20223	50	0	0	0	0	429	0	0	0	14423	207	0	0	0	0	4770	0	0	0	40567	0	0	69	0	0	2803	29	0	0	6178	0	0
K107330	normal breast	0	0	85	0	0	0	0	0	0	0	0	0	0	54	121	0	0	51	0	0	0	0	0	0	0	0	0	0	0	0	134	0	301	216	0	0	0	0	396	0
K107342	normal breast	268	0	220	169	0	0	0	315	92	0	91	6	0	141	0	0	0	125	130	0	0	0	70	121	0	0	0	837	0	0	0	0	0	110	0	0	0	0	0	0
K107344	normal breast	1685	0	106	45	0	129	0	32	0	0	208	0	0	941	0	0	0	350	0	0	0	0	180	774	0	0	395	1367	0	0	528	59	0	145	0	0	0	0	0	0
K107348	normal breast	209	0	76	233	0	114	40	4497	0	0	138	0	0	681	0	0	276	3911	0	0	478	0	0	0	0	367	0	0	0	0	27	0	0	334	0	0	0	87	0	0
K107377	normal breast	56	0	0	24	15	0	0	54	0	0	112	12	0	29	0	38	0	87	0	0	35	0	0	0	0	0	0	35	0	0	0	0	0	16	0	0	0	4	0	0
K107380	normal breast	0	0	0	2	0	0	0	64	4	0	0	0	0	0	0	0	0	55	0	0	0	0	0	0	0	0	0	27	0	0	0	0	0	0	0	0	0	0	0	0
K107395	normal breast	118	53	113	249	91	0	0	109	0	0	74	0	0	70	17	0	0	24	45	0	392	38	147	153	0	80	0	152	0	7	20	0	0	267	120	89	0	0	0	0
K107403	normal breast	426	0	357	879	0	75	0	1391	237	0	0	0	0	1022	0	366	0	600	161	0	181	0	0	128	171	0	0	238	0	0	43	0	201	186	0	0	0	36	38	0
K107408	normal breast	140	0	108	2309	0	0	0	262	63	0	125	0	0	2852	0	0	0	93	0	0	0	0	0	1358	0	0	0	3998	7	0	0	0	0	790	0	0	0	70	0	0
K107410	normal breast	402	0	7	1564	33	3	0	2833	1261	205	85	133	0	1057	187	0	0	1532	688	0	253	0	0	14	22	0	0	11	0	0	55	0	6	7	92	0	0	0	0	0
K107414	normal breast	365	0	0	267	0	0	0	0	0	0	0	0	0	0	0	0	0	0	0	0	0	0	0	5956	0	0	0	19662	0	0	0	0	0	1100	0	0	0	163	0	0
K107420	normal breast	415	0	79	0	122	0	0	183	0	0	0	0	0	0	0	0	0	0	153	0	185	0	0	0	0	0	0	0	0	0	0	0	0	0	0	0	0	0	0	0
K107422	normal breast	344	0	0	107	0	0	0	0	0	0	0	0	0	143	0	0	0	410	0	0	562	0	0	485	0	979	0	350	0	0	296	0	556	0	125	0	0	29	0	0
K107423	normal breast	564	0	0	662	0	0	0	0	0	0	0	0	0	9	0	0	0	149	0	0	0	353	0	0	0	0	0	932	0	0	0	0	0	321	0	0	0	0	0	0
K107431	normal breast	87	0	8	3615	0	45	79	239	19	0	95	0	0	2486	0	63	58	53	30	0	0	0	0	434	51	0	0	441	0	0	174	0	0	1626	0	0	0	11	0	0
K107434	normal breast	539	0	171	236	173	5	0	398	0	0	27	0	0	279	45	0	0	75	0	0	778	0	269	299	0	0	0	198	6	4	102	0	0	119	265	0	0	0	0	325
K107436	normal breast	775	0	0	1611	0	0	0	135	0	0	0	0	0	727	0	0	0	0	0	0	0	0	0	0	0	0	0	885	0	0	2	0	0	1360	0	811	0	56	0	0
K107444	normal breast	0	0	255	10712	0	0	0	887	330	0	0	0	0	10466	0	0	0	512	723	0	0	0	0	2081	0	0	0	6	0	0	0	0	837	18805	0	0	0	284	236	0
K107451	normal breast	0	0	0	0	0	0	0	649	5695	26	0	0	0	0	0	0	0	761	72	43	0	0	144	0	0	0	0	0	0	0	0	0	0	181	0	0	0	0	2244	0
K107462	normal breast	785	0	0	0	355	0	0	0	19	0	504	0	0	285	87	0	0	0	141	0	284	0	0	0	290	0	0	221	0	0	0	0	0	0	0	92	0	0	0	0
K107463	normal breast	107	0	0	100	66	0	0	95	54	0	38	0	0	131	0	0	0	7	70	0	67	0	0	0	0	0	0	51	0	61	62	0	0	121	0	0	0	0	0	0
K107468	normal breast	159	0	67	0	0	0	0	2	0	0	71	31	0	73	0	0	0	19	99	0	19	0	0	0	44	0	0	208	0	0	30	0	0	0	0	0	0	0	0	0
K107472	normal breast	77	0	0	11	29	0	27	0	0	0	19	0	0	19	35	0	0	0	0	0	48	0	0	0	0	37	0	0	0	0	0	0	0	0	0	0	0	0	0	0
K107473	normal breast	0	0	0	451	0	0	0	123	6	0	0	0	0	191	0	0	0	169	10	0	0	0	224	0	0	0	0	0	0	0	0	0	0	0	0	0	0	0	0	0
K107480	normal breast	27	0	7	0	6	0	0	0	0	0	8	0	4	0	0	0	0	0	0	0	19	0	6	5	0	0	0	0	0	0	8	0	0	0	0	0	0	0	0	0
K107492	normal breast	0	0	0	0	3	0	0	0	0	0	0	0	0	4	175	0	0	0	0	0	0	0	0	0	0	0	0	0	0	0	41	0	109	50	0	0	0	0	0	0
K107495	normal breast	0	0	35	0	0	0	0	0	0	0	0	0	0	0	0	0	0	0	0	0	108	0	0	0	0	0	0	0	0	0	0	0	0	0	0	0	0	0	0	0
K107502	normal breast	2	0	0	187	0	0	0	0	0	0	0	0	0	0	0	0	0	0	0	0	0	0	211	0	0	0	0	0	0	0	0	0	0	103	0	0	0	0	267	0
K107503	normal breast	0	0	496	0	0	0	0	0	0	0	0	0	0	0	0	0	0	0	0	0	0	0	0	0	0	0	0	0	0	0	0	0	0	0	101	0	0	0	0	0
K107505	normal breast	10663	5774	7	0	3220	3436	9274	0	0	5228	7425	4672	0	0	1803	3194	7023	25	0	3747	4889	2599	46	0	1664	1561	2050	0	0	1766	2288	1980	0	11	1043	32	33	0	62	765
K107507	normal breast	27	0	14	27	48	0	0	10	0	0	31	0	0	6	41	0	0	0	0	0	58	0	0	0	9	10	0	37	0	0	4	0	0	14	0	0	0	0	0	0
K107509	normal breast	23	46	55	0	18	0	0	35	0	0	0	0	0	0	0	0	0	28	0	0	43	0	39	660	0	0	0	3771	69	65	0	0	8	0	0	0	0	0	0	0
K107525	normal breast	278	0	79	61	0	0	0	0	0	0	72	0	0	66	65	0	0	0	0	0	34	0	0	0	6	0	0	0	0	0	97	0	0	0	0	0	0	0	0	0
K107540	normal breast	42	0	0	0	0	5	0	3	0	0	61	0	0	0	0	2	0	0	0	0	88	0	0	0	0	0	0	41	0	5	19	0	0	0	0	0	0	0	0	0
K107548	normal breast	90	0	69	79	0	0	0	0	0	0	43	0	0	43	0	0	0	0	0	0	0	38	17	86	0	0	0	4	0	0	0	0	9	0	21	0	0	0	0	0
K107551	normal breast	15	0	2	0	0	0	0	6	3	0	4	0	0	0	0	0	0	0	4	0	0	0	0	0	0	0	0	0	0	0	7	0	0	0	0	0	0	0	5	0
K107555	normal breast	0	0	0	0	0	0	0	0	0	0	17	0	0	0	25	0	0	0	0	0	37	0	0	0	0	0	0	0	0	0	35	0	0	2	0	0	0	0	0	0
K107562	normal breast	7024	2017	0	0	1584	2481	3890	50	0	1534	4941	1493	0	51	1242	1582	3251	48	0	1082	13301	10322	15	0	4216	6836	7466	65	0	7814	2867	1648	0	0	1450	350	118	0	0	474
K107564	normal breast	7559	4067	27	0	2110	2838	7679	26	0	4218	5186	3183	0	0	1593	2263	6489	0	35	3399	4376	2027	0	0	1073	1266	1964	0	20	919	2012	1430	0	0	912	147	0	0	0	470
K107566	normal breast	0	0	569	4	0	0	0	438	0	0	0	0	0	0	0	0	0	0	0	0	0	0	0	0	0	0	0	0	0	0	0	0	0	0	0	0	0	0	0	0
K107577	normal breast	0	0	28	0	0	0	0	0	0	0	0	0	0	0	0	0	0	0	0	0	0	0	11	0	0	0	0	0	0	0	0	0	28	10	0	0	0	0	0	0
K107578	normal breast	48	0	3	0	0	0	0	0	0	0	11	0	0	0	0	0	0	0	0	0	0	0	0	587	52	0	0	550	14	0	51	0	0	0	0	0	0	0	0	0
K107580	normal breast	8	0	16	0	0	0	0	0	0	0	18	0	0	0	0	0	0	0	0	0	46	0	0	0	0	0	0	0	0	0	8	0	0	0	0	0	0	0	0	0
K107585	normal breast	26	0	0	0	0	0	0	55	0	0	0	50	0	0	21	35	0	0	0	0	0	0	0	0	0	0	0	0	0	0	0	0	0	0	0	0	0	0	0	0
K107598	normal breast	18	0	51	0	0	0	0	28	13	0	0	0	0	0	42	0	0	2	0	0	0	0	35	0	0	0	0	104	0	0	21	0	0	47	0	6	0	0	0	0
K107600	normal breast	0	0	0	0	0	0	0	2	241	0	94	0	0	0	0	0	0	0	0	0	520	0	162	0	264	0	0	264	0	0	0	0	0	0	0	0	0	190	0	0
K107616	normal breast	42	0	6	214	6	0	0	112	14	0	39	0	0	70	9	0	0	42	42	0	185	0	0	263	0	0	16	231	5	0	62	0	32	598	33	0	0	0	38	0
K107621	normal breast	552	0	0	174	0	156	0	209	61	0	236	0	0	400	113	63	0	45	0	0	1158	0	0	0	137	0	0	0	0	0	50	0	0	0	0	161	0	106	0	0
K107623	normal breast	40	0	27	64	0	0	0	0	108	0	156	0	0	85	0	0	0	0	0	0	268	0	0	160	79	89	0	647	0	44	0	0	79	0	0	0	0	0	0	0
K107626	normal breast	40	0	0	524	82	0	0	405	29	0	18	0	0	447	0	0	0	133	0	0	0	0	0	110	9	0	0	204	0	0	103	0	41	25	18	0	0	0	0	0
K107627	normal breast	0	0	0	649	0	0	0	0	197	0	0	0	0	278	0	0	0	0	189	0	0	0	0	489	0	0	0	0	0	0	0	0	0	85	12	0	0	0	168	0
K107632	normal breast	0	0	65	0	0	0	0	49	0	0	183	0	0	99	0	0	43	32	0	0	162	0	0	76	80	0	0	99	0	0	0	0	0	151	0	0	0	0	68	0
K107647	normal breast	143	0	0	0	0	0	0	141	78	0	27	0	0	0	0	0	0	13	43	0	0	0	0	112	0	0	0	122	44	0	0	0	0	64	49	0	0	0	239	0
K107651	normal breast	569	269	225	129	0	0	0	0	191	0	84	128	0	0	0	0	0	0	185	0	399	158	0	1395	0	0	0	0	0	0	166	0	0	0	154	0	0	0	0	0
K107656	normal breast	5983	3396	80	0	2293	3427	7055	0	0	4015	4309	2237	0	0	1309	2357	7924	0	0	2229	6167	6429	0	0	2528	3072	4575	151	0	4603	4188	5716	0	0	2387	1086	276	0	0	3085
K107659	normal breast	0	0	816	3515	0	0	0	0	0	727	0	0	0	1678	0	0	0	0	0	0	0	0	506	0	0	0	0	4	0	0	0	0	0	0	0	0	0	0	0	0
K107662	normal breast	5	0	0	65	0	0	0	0	45	0	0	0	0	72	0	0	0	0	9	0	76	0	0	89	0	0	0	0	0	0	12	0	0	1823	0	0	0	0	10	0
K107675	normal breast	340	0	0	137	0	0	0	0	334	0	0	0	0	51	112	0	0	0	251	0	0	0	0	0	0	0	0	79	0	0	0	0	14	0	0	0	0	0	0	0
K107689	normal breast	35	0	72	55	0	0	0	168	0	0	0	0	0	0	0	0	0	83	0	0	121	0	0	0	0	0	0	0	0	0	10	0	0	105	135	0	0	59	0	0
K107690	normal breast	98	0	94	36	0	60	0	0	53	0	71	0	0	0	0	0	0	71	5	0	45	0	0	0	0	0	0	0	62	0	0	0	0	0	88	0	0	0	5	0
K107692	normal breast	63	0	0	226	64	0	0	73	85	0	141	0	0	66	67	0	0	0	0	0	0	0	0	0	89	0	0	0	0	0	13	0	0	0	69	0	0	76	0	0
K107702	normal breast	152	0	114	288	0	0	0	4517	0	0	227	0	0	158	0	0	0	2483	172	0	0	0	0	47	90	0	0	29	0	0	0	0	25	0	0	0	0	0	4	0
K107711	normal breast	169	0	0	0	0	0	0	0	32	0	80	0	0	0	0	0	0	0	0	0	0	0	0	0	0	0	0	0	0	0	0	0	0	62	0	0	0	0	0	0
K107714	normal breast	0	0	239	0	0	0	0	109	0	0	0	0	0	0	0	0	0	0	220	0	0	0	3	0	0	0	0	729	0	0	0	0	0	369	0	0	0	8	0	0
K107720	normal breast	168	0	0	0	0	0	0	3	2	0	139	0	0	88	0	0	0	0	0	0	208	0	242	0	302	0	0	84	0	0	0	0	0	0	0	0	0	0	2	0
K107756	normal breast	82	0	107	0	46	0	0	0	3	0	0	0	0	0	15	0	0	0	0	0	48	0	18	0	0	0	0	0	0	0	47	0	0	0	83	0	0	0	0	0
K107760	normal breast	0	0	0	0	0	14	0	23	22673	0	0	0	0	25	0	10	0	6	24378	0	68	0	0	60	0	80	0	79	9542	0	38	0	21	0	53	0	0	16	27252	0
K107764	normal breast	0	0	239	4	0	0	0	0	0	0	0	0	0	0	0	252	0	0	0	0	0	0	349	0	0	0	0	888	0	0	372	0	466	0	0	0	0	0	0	0
K107782	normal breast	78	0	0	34	0	0	0	224	0	0	68	0	0	34	22	0	0	58	0	0	0	0	0	0	0	0	0	63	0	0	73	0	0	0	0	0	0	0	0	0
K107784	normal breast	42	0	29	368	0	0	0	0	0	0	62	0	0	185	18	55	0	29	4	0	74	0	0	187	0	0	0	94	27	0	53	0	39	141	87	0	0	0	3	0
K107788	normal breast	94	0	0	0	0	0	0	0	0	0	11	0	0	0	0	0	0	0	0	0	16	0	0	0	0	0	0	0	0	0	11	0	0	0	0	0	0	0	0	0
K107793	normal breast	0	0	600	0	181	0	0	464	178	0	213	0	0	0	0	0	0	223	0	0	0	0	0	0	0	0	0	0	0	0	260	0	269	0	0	0	0	131	0	0
K107794	normal breast	56	24	0	0	17	13	50	53	0	37	19	15	0	0	10	9	27	0	870	10	904	21	0	0	9	20	15	1841	379	26	0	0	1061	5	0	0	0	0	0	7
K107795	normal breast	299	40	136	195	23	30	60	0	0	32	80	25	0	162	8	24	34	0	0	19	36	274	0	189	26	28	26	123	0	512	0	21	0	116	133	0	0	0	0	16
K107799	normal breast	5740	2215	0	0	1479	1234	5328	0	0	1929	2334	2045	0	0	775	1324	3933	0	0	1329	3648	4759	97	0	1488	1302	2169	0	0	1793	1757	2342	0	20	741	279	28	12	0	755
K107800	normal breast	0	0	40	57	0	38	0	0	0	0	26	0	0	0	0	0	0	0	0	0	3	0	24	0	0	0	0	0	0	0	0	0	15	0	0	0	0	0	0	0
K107819	normal breast	0	0	0	98	0	0	0	0	177	0	0	0	0	247	0	0	0	50	0	0	0	0	0	0	0	0	0	0	0	0	0	0	0	0	0	0	0	0	0	0
K107841	normal breast	50	35	1415	1117	17	29	74	0	810	43	22	15	0	0	10	13	35	0	0	16	20	31	23	0	12	13	20	0	0	16	18	11	517	0	0	0	0	0	338	12
K107856	normal breast	10	2	0	230	0	0	0	12	0	7	97	0	0	42	0	56	0	0	0	0	0	0	0	0	0	0	0	0	0	0	0	0	0	123	0	0	0	0	0	0
K107866	normal breast	210	15	243	986	11	5	33	0	0	17	23	10	0	520	99	0	14	0	0	5	7	16	0	0	5	0	9	0	0	10	0	0	0	152	43	0	0	0	0	4
K107872	normal breast	12	0	60	70	0	0	0	4	0	0	0	0	0	54	0	0	0	0	0	0	0	0	32	0	0	0	0	41	0	0	0	0	74	0	0	0	0	0	0	0
K107874	normal breast	275	0	2366	0	0	0	0	244	248	0	334	0	0	0	0	0	0	0	173	0	0	0	2698	0	0	0	0	358	0	0	0	0	3128	0	0	0	0	0	0	0
K107875	normal breast	0	0	791	0	0	0	0	0	0	0	0	0	0	0	0	0	0	0	0	0	0	0	0	0	0	0	0	0	0	0	0	0	0	0	0	0	0	0	0	0
K107886	normal breast	148	0	74	99	0	3	0	0	0	0	41	0	0	0	0	0	20	0	0	0	118	0	147	0	0	0	0	0	10	0	0	0	52	139	0	0	0	0	0	0
K107893	normal breast	7814	4157	33	25	2102	2923	5269	19	0	3556	5155	3252	0	32	1550	2300	5117	20	16	2652	6612	6244	0	0	2214	2450	3649	47	0	4097	3117	4527	37	0	2126	408	122	0	0	1541
K107903	normal breast	340	37	41	3383	23	32	67	0	23	34	246	20	0	872	5	14	34	0	286	11	41	29	0	1169	0	19	22	0	0	20	220	21	0	2203	8	0	0	0	560	7
K107908	normal breast	0	8	0	0	0	0	24	137	4	12	59	6	0	0	0	0	7	0	603	0	9	972	24	0	598	0	0	357	336	382	356	4	0	499	0	0	0	0	0	0
K107911	normal breast	0	0	0	0	0	0	0	0	0	0	0	0	0	0	0	0	0	0	0	0	0	0	764	0	0	0	0	0	0	0	0	0	0	0	0	0	0	0	0	0
K107913	normal breast	20	0	247	0	0	0	0	446	0	0	0	0	0	0	0	0	0	0	0	0	0	0	0	1182	0	0	0	0	0	0	0	0	0	0	0	0	0	357	0	0
K107919	normal breast	232	5	0	0	3	0	7	0	0	0	290	0	0	0	0	0	5	0	0	0	505	0	0	0	0	0	5	0	0	7	0	0	0	0	0	0	0	0	0	0
K107929	normal breast	123	0	0	0	0	0	0	0	0	0	85	0	0	0	0	0	0	2	0	0	0	0	0	286	0	0	0	0	58	0	95	92	0	0	0	0	0	0	0	0
K107934	normal breast	0	0	133	163	0	0	0	144	105	0	0	0	0	51	0	0	3	0	0	0	4	0	0	0	0	0	0	281	0	0	0	0	0	301	0	0	0	0	0	0
K107935	normal breast	651	7	3	0	0	0	5	0	0	0	0	0	30	0	0	0	0	68	0	0	296	0	221	0	0	0	0	0	0	0	0	0	0	148	0	0	0	0	16	0
K107936	normal breast	310	14	446	0	9	6	28	706	239	10	13	8	0	0	0	0	0	0	0	7	506	15	487	0	0	0	12	0	0	0	988	413	1388	0	1069	0	0	0	0	1062
K107954	normal breast	0	0	96	0	0	0	0	865	100	0	37	0	0	0	0	0	0	355	73	0	0	0	65	0	96	0	0	0	0	0	0	0	0	0	0	0	0	0	0	0
K107956	normal breast	40	0	0	0	0	0	155	2100	0	0	86	0	0	0	0	0	54	791	0	0	53	0	0	89	0	0	0	0	0	0	19	0	0	0	0	0	0	0	36	0
K107961	normal breast	259	10	237	0	0	0	15	0	0	7	232	0	0	0	8	0	6	0	0	5	6	0	0	0	0	0	5	0	0	0	727	0	0	0	362	411	0	0	308	0
K107975	normal breast	11918	8537	0	0	3358	3579	16306	494	0	8781	6110	5784	0	0	2101	2584	9000	47	46	4261	8090	5870	115	0	2388	2418	8900	76	0	5264	2520	5080	0	169	2397	516	34	33	0	2147
K107977	normal breast	44	0	5	855	0	113	98	177	1385	0	96	0	0	558	0	0	0	222	1403	0	0	0	5	985	0	0	105	231	574	0	69	0	170	910	153	0	0	0	2184	0
K107985	normal breast	175	0	0	0	0	0	0	38	54	0	0	0	0	0	0	0	0	145	94	0	62	0	0	0	0	0	0	0	0	0	43	0	0	0	31	0	0	0	50	0
K107989	normal breast	0	0	0	493	0	0	0	99	38	0	168	0	0	416	0	0	0	328	181	0	75	0	0	216	0	0	0	0	27	0	0	0	0	168	0	0	0	0	8	0
K107990	normal breast	26846	19609	109	1735	9422	13940	28298	894	117	22902	16405	15381	0	780	5966	8843	22849	367	53	12704	8237	5501	96	552	2696	2358	3388	160	0	4392	3181	2862	88	223	1596	770	197	0	155	813
K107992	normal breast	64	0	0	0	0	0	0	0	347	0	0	0	0	0	103	0	0	0	316	0	0	0	0	0	0	0	0	0	89	0	0	0	31	0	43	0	0	0	348	0
K108001	normal breast	394	0	0	205	0	0	10	84	0	4	127	0	0	25	0	46	2	66	0	0	74	5	0	0	0	0	0	0	0	0	269	0	71	236	195	0	0	5	0	0
K108003	normal breast	0	0	154	0	0	0	0	87	0	0	0	0	0	153	0	0	0	0	0	0	266	0	4	0	0	0	0	0	0	0	0	0	0	0	0	0	0	0	0	0
K108007	normal breast	0	0	0	789	0	0	0	2	187	0	132	0	0	0	0	0	0	0	156	0	143	0	0	628	0	0	0	0	0	0	0	0	0	0	0	0	0	0	0	0
K108009	normal breast	40	0	0	3	0	0	0	1308	0	0	224	0	0	6	0	0	0	405	0	0	0	0	19	0	0	0	0	0	0	0	0	0	0	196	0	0	0	50	31	0
K108010	normal breast	1030	22	11	0	19	14	37	0	370	26	23	17	0	233	322	16	19	212	0	9	458	30	0	0	0	420	23	0	0	20	217	10	377	0	10	0	0	0	625	0
K108012	normal breast	378	334	0	0	576	0	0	4	198	0	163	0	136	0	0	0	0	237	227	0	2	0	0	0	0	0	0	0	0	0	0	0	0	4	0	0	0	0	0	0
K108017	normal breast	103	0	0	0	61	0	43	0	0	0	27	0	0	0	0	0	0	0	0	0	67	0	30	0	0	0	0	0	10	0	0	0	0	40	52	0	0	0	0	0
K108020	normal breast	0	0	58	0	0	0	0	0	0	0	0	0	0	158	0	0	0	0	0	0	0	0	0	0	0	0	0	85	0	0	0	0	0	118	0	0	0	0	0	0
K108022	normal breast	40	0	67	45	0	0	0	0	0	0	24	0	0	0	0	0	0	0	23	0	0	0	0	0	0	0	0	29	0	0	0	0	11	23	0	0	0	0	0	0
K108025	normal breast	0	0	0	645	0	0	0	554	0	0	73	0	0	435	0	0	0	0	0	0	0	0	0	0	0	0	0	0	133	0	0	0	0	498	0	0	0	216	0	0
K108026	normal breast	34	0	169	406	0	0	0	84	0	0	0	0	82	322	0	0	0	27	0	0	83	0	243	66	0	0	0	119	0	264	0	0	747	169	0	0	0	0	0	0
K108034	normal breast	0	0	18	154	0	0	0	56	0	0	0	0	0	57	0	0	0	42	0	0	0	0	0	0	0	0	0	0	0	0	0	0	0	0	0	0	0	0	0	0
K108042	normal breast	0	0	0	3	0	0	0	0	1556	0	0	0	0	0	0	0	0	0	454	0	0	0	0	0	0	0	0	62	4316	0	0	0	136	0	0	0	0	0	6680	0
K108044	normal breast	111	0	0	0	0	0	0	28	0	0	0	0	0	0	0	0	0	0	0	0	0	0	57	0	0	0	0	0	0	0	0	0	0	0	0	0	0	72	85	0
K108045	normal breast	0	0	298	0	23	0	0	0	2	0	0	0	0	0	0	0	0	0	0	0	123	0	0	0	0	0	0	0	0	0	0	0	125	0	0	0	0	0	0	0
K108049	normal breast	0	0	0	0	0	0	0	0	340	0	78	0	0	0	0	0	0	0	559	0	0	0	0	0	0	263	0	0	0	0	231	0	216	0	0	0	0	0	0	0
K108050	normal breast	44	0	0	0	0	0	0	0	0	0	67	0	0	0	0	0	0	0	0	0	0	0	0	0	153	0	0	85	0	0	0	0	0	0	0	0	0	0	0	0
K108052	normal breast	29	0	0	98	0	0	0	0	0	0	87	0	0	11	42	0	0	0	0	0	0	0	0	0	0	302	0	120	0	0	0	0	0	331	0	0	0	38	0	0
K108057	normal breast	61	0	0	148	0	0	0	0	131	0	0	0	0	71	0	0	0	0	0	0	0	0	0	0	0	0	0	212	0	0	143	0	102	0	0	0	0	0	0	0
K108061	normal breast	0	0	729	0	0	0	0	0	0	0	0	0	28	0	0	0	0	0	0	0	0	0	0	0	0	0	0	0	0	0	185	0	139	935	0	0	0	0	0	0
K108067	normal breast	83	0	111	0	0	0	0	0	0	0	111	126	0	0	0	82	0	0	0	0	354	0	0	0	0	0	0	0	0	0	101	0	43	91	0	0	0	0	93	0
K108070	normal breast	240	0	256	0	0	47	0	0	0	0	0	0	0	0	0	0	0	0	0	0	0	0	0	0	78	0	0	167	0	0	0	0	0	98	107	0	0	0	0	0
K108077	normal breast	0	0	0	0	0	0	0	0	0	0	0	0	0	0	0	0	0	0	0	0	82	0	0	0	0	0	0	0	0	0	0	0	0	0	0	0	0	13	0	0
K108082	normal breast	207	0	35	0	0	0	0	0	0	0	0	0	0	0	0	125	0	0	0	0	0	0	0	0	0	0	0	0	0	0	0	0	0	0	0	0	0	0	0	0
K108091	normal breast	470	0	34	12	0	0	0	0	0	0	0	0	0	0	0	0	0	0	0	0	0	0	0	0	0	0	0	0	0	0	0	0	278	0	303	0	0	78	0	0
K108092	normal breast	0	0	466	0	0	311	0	0	0	0	0	0	58	127	0	0	0	0	0	0	389	0	0	919	0	493	0	0	0	0	0	0	220	0	0	0	0	0	0	0
K108099	normal breast	9940	10014	0	0	3399	3466	10485	162	29	6328	6241	5816	0	0	2277	2800	7798	56	15	4308	5133	4213	0	0	2142	2639	3507	0	0	1607	2505	2077	0	0	1035	104	23	0	0	791
K108100	normal breast	0	0	49	0	0	0	0	0	0	0	0	0	0	0	0	0	0	0	0	0	0	0	0	0	0	0	0	0	0	0	40	0	0	0	0	0	0	0	0	0
K108110	normal breast	155	0	141	0	0	0	0	0	0	0	79	0	0	0	0	0	0	0	76	0	0	0	0	0	160	0	0	0	0	0	284	0	133	0	0	0	0	0	0	0
K108116	normal breast	0	0	0	80	0	0	0	361	68	0	0	0	0	57	0	0	0	0	0	0	0	0	0	0	0	0	0	0	0	0	0	0	233	375	0	0	0	0	0	0
K108119	normal breast	147	0	63	0	0	0	0	0	0	0	0	0	0	0	0	0	0	0	0	0	0	0	0	0	0	0	0	0	0	0	68	0	0	0	0	0	0	0	0	0
K108121	normal breast	110	0	0	0	0	0	0	58	0	0	0	0	0	0	0	0	0	0	0	0	0	0	0	0	0	0	0	0	0	0	14	0	0	0	0	0	0	0	0	0
K108123	normal breast	175	0	130	196	100	0	0	217	0	0	0	8	0	166	0	0	0	33	0	0	74	0	0	0	80	0	0	0	0	0	0	0	0	0	43	0	0	0	0	0
K108125	normal breast	128	0	0	193	0	0	0	0	91	0	103	0	0	0	0	0	0	66	31	0	0	0	0	0	0	24	0	0	0	0	0	0	0	400	0	0	0	0	0	0
K108127	normal breast	0	0	0	0	0	0	0	0	0	0	201	0	0	0	0	0	0	412	0	0	0	0	0	0	0	0	0	0	0	0	0	0	0	0	0	0	0	0	406	0
K108136	normal breast	0	0	0	0	0	0	0	0	0	0	0	0	139	0	0	0	0	0	0	0	0	0	188	0	0	0	0	0	0	0	0	0	0	0	0	0	0	0	104	0
K108137	normal breast	0	0	0	0	0	0	0	0	223	0	0	0	0	0	0	0	0	208	0	0	0	0	0	0	0	0	0	0	0	0	0	0	57	0	0	0	0	0	0	0
K108140	normal breast	3	0	57	0	0	0	0	0	0	0	76	0	0	0	0	0	0	0	0	0	391	0	0	0	0	0	0	0	0	0	0	0	0	0	0	0	0	0	0	0
K108145	normal breast	137	0	43	0	0	0	0	124	0	450	149	0	0	0	4	0	0	5	0	134	472	0	0	0	0	0	0	0	15	0	63	0	0	0	0	0	0	0	0	0
K108147	normal breast	680	0	330	200	0	0	0	0	0	0	309	0	0	0	0	239	0	0	0	0	0	0	0	0	0	0	0	0	0	0	560	0	0	0	0	0	0	0	0	0
K108156	normal breast	127	0	0	267	0	6	0	187	66	0	85	0	0	40	0	0	0	58	37	0	128	0	0	149	46	19	0	185	0	0	29	0	0	0	0	0	0	28	0	0
K108157	normal breast	0	0	21	22	0	0	0	52	0	0	26	0	0	12	0	0	0	8	0	0	101	0	0	0	0	0	0	0	0	0	93	0	0	104	0	0	0	40	0	0
K108163	normal breast	454	0	241	438	0	0	0	0	0	0	0	0	0	444	0	0	0	0	0	0	67	140	0	293	0	0	0	0	0	0	46	0	0	146	0	0	0	0	0	0
K108168	normal breast	0	0	157	0	0	0	0	0	0	0	0	0	0	0	0	0	0	0	0	0	0	0	372	0	0	0	0	0	0	0	0	0	0	22	0	0	0	43	298	0
K108169	normal breast	126	0	274	0	0	0	0	0	0	0	0	0	0	294	0	0	0	0	0	0	0	0	0	0	0	0	0	0	0	0	0	0	0	0	0	0	0	0	0	0
K108171	normal breast	242	0	0	0	3	0	0	0	0	0	370	0	0	0	0	0	0	0	0	0	4	0	4	0	0	0	0	0	0	0	0	943	0	0	0	0	0	0	0	0
K108177	normal breast	0	0	0	596	105	0	0	1692	135	0	0	0	0	468	0	0	0	880	0	0	0	0	0	0	0	0	0	157	0	0	0	0	0	0	0	0	0	65	182	0
K108191	normal breast	0	0	0	66	0	186	0	0	0	0	0	0	0	22	0	0	0	0	0	0	0	0	0	0	0	60	0	0	0	0	19	0	0	0	0	0	0	0	0	0
K108195	normal breast	10390	5170	0	0	1952	3685	13993	111	0	7996	6531	3344	0	0	1569	2489	9322	11	0	3817	6045	3942	0	0	2293	2680	4254	0	0	2280	1994	2148	28	0	846	246	43	0	9	827
K108197	normal breast	0	0	0	54	0	0	0	0	0	0	0	0	0	61	0	0	0	0	0	0	0	0	77	83	167	0	0	0	0	0	0	0	0	353	0	0	0	0	0	0
K108198	normal breast	145	0	37	0	0	0	0	0	0	0	24	0	0	0	51	0	0	0	0	0	125	0	0	0	0	28	0	0	7	0	12	0	0	0	0	0	0	0	0	0
K108205	normal breast	206	0	0	0	0	0	0	0	0	0	19	0	0	0	0	0	0	0	0	0	68	0	0	0	0	0	0	0	0	0	0	0	0	0	0	0	0	0	0	0
K108225	normal breast	19	0	154	0	0	0	0	0	0	0	0	0	0	0	0	0	0	14	0	0	0	0	242	185	0	0	0	1403	0	0	0	0	0	0	0	0	0	0	0	0
K108239	normal breast	65	0	0	90	0	0	0	58	0	0	34	0	0	50	0	0	0	5	0	0	0	0	0	0	31	0	0	0	0	0	12	0	0	49	0	0	0	0	0	0
K108244	normal breast	0	0	0	201	0	0	0	0	61	0	0	0	0	0	0	0	0	0	0	0	127	0	0	0	0	0	0	0	0	0	97	0	0	0	38	0	0	0	0	0
K108245	normal breast	49	0	29	0	0	0	0	0	0	0	0	0	0	0	0	0	0	0	0	0	48	0	0	0	0	0	0	0	0	0	26	0	0	179	0	0	0	0	0	0
K108249	normal breast	252	0	180	0	0	0	0	0	0	0	65	0	0	0	0	0	0	0	0	0	0	0	0	0	0	0	0	0	0	0	0	0	0	0	0	0	0	0	0	0
K108257	normal breast	0	0	68	0	0	0	44	0	0	0	0	0	0	21	0	0	0	0	0	0	162	0	0	49	0	0	0	0	0	0	62	0	0	0	10	0	0	0	0	0
K108265	normal breast	85	0	96	0	0	0	0	0	0	0	100	0	0	0	0	0	0	0	0	0	143	0	0	0	0	0	0	0	0	0	36	0	92	0	0	0	0	0	0	0
K108270	normal breast	131	0	0	42	0	0	0	0	0	0	0	0	0	0	0	0	0	0	0	0	0	0	0	0	0	0	0	0	0	0	69	0	0	0	0	0	0	0	0	0
K108287	normal breast	8	43	34	99	0	0	0	0	0	0	41	0	0	33	0	0	0	0	0	0	0	0	0	255	0	0	0	0	0	0	37	0	0	15	0	0	0	0	0	0
K108295	normal breast	0	0	24	0	0	0	0	19	0	0	0	0	0	5	0	0	0	15	0	0	0	0	0	0	13	0	0	0	8	0	14	0	0	91	0	0	0	0	0	0
K108324	normal breast	0	0	427	0	0	0	0	1029	84	809	423	0	0	239	0	456	359	0	402	0	0	0	32	0	0	0	0	0	0	0	0	0	307	0	0	0	0	0	276	0
K108345	normal breast	0	0	0	0	0	0	0	0	0	0	0	0	0	0	0	0	0	53	96	0	0	0	0	0	0	0	0	0	0	0	0	0	0	0	0	0	0	0	0	0
K108346	normal breast	0	0	0	0	345	0	0	0	365	0	0	0	0	0	0	0	0	0	332	0	406	0	0	0	0	0	0	0	0	0	152	0	156	0	0	0	0	0	0	0
K108349	normal breast	0	0	0	0	0	0	0	0	0	0	0	0	0	0	0	0	0	0	0	0	0	0	0	0	0	239	0	237	0	0	0	0	0	0	0	0	0	0	207	0
K108358	normal breast	480	0	90	133	182	0	0	0	101	0	72	111	0	0	0	109	0	479	0	0	465	0	0	0	0	0	117	1543	225	0	467	0	181	672	0	0	0	0	157	0
K108365	normal breast	83	0	0	116	0	0	0	0	0	0	255	0	0	56	0	0	0	42	0	0	10	0	0	0	0	0	0	106	0	0	0	0	0	0	0	0	0	40	0	0
K108369	normal breast	0	0	0	0	0	72	0	0	0	0	0	0	0	0	0	0	0	0	0	0	0	0	0	0	0	0	0	54	0	0	43	0	75	0	54	0	0	0	0	0
K108373	normal breast	38	0	26	0	49	0	0	0	0	0	0	0	0	0	0	0	0	0	28	0	0	0	0	43	0	0	0	0	6	0	0	0	0	25	0	0	0	0	0	0
K108407	normal breast	0	0	456	0	0	0	0	0	0	0	0	0	0	0	0	0	0	0	0	0	0	0	0	56	0	0	0	696	0	0	0	0	0	613	0	0	0	0	0	0
K108417	normal breast	20	0	0	0	0	0	0	0	24	0	42	0	0	0	0	8	0	0	9	0	0	0	0	0	0	0	0	4	0	0	0	0	0	0	0	0	0	0	0	0
K108420	normal breast	0	0	64	20	0	0	0	37	0	0	38	0	0	11	0	0	0	0	0	0	65	0	0	0	0	0	0	0	0	0	13	0	0	0	0	0	0	0	0	0
K108429	normal breast	53	0	11	29	0	0	0	19	0	0	57	0	0	0	0	0	0	0	2	0	11	25	84	0	8	0	0	0	3	0	28	13	17	22	0	0	0	8	0	0
K108435	normal breast	0	0	0	78	0	0	0	0	0	0	0	0	0	48	0	29	0	0	0	0	97	0	0	0	0	17	0	30	0	0	0	0	0	0	0	0	0	0	0	0
K108436	normal breast	0	0	80	2	0	0	0	0	0	0	0	20	0	0	37	0	0	0	0	0	36	0	0	0	0	0	0	0	0	0	23	0	0	0	0	0	0	0	0	0
K108441	normal breast	0	0	13	96	0	0	0	316	27	0	33	0	0	117	0	29	0	122	61	0	38	0	0	0	0	0	0	34	0	0	6	0	0	4	0	0	0	0	0	0
K108445	normal breast	14	0	10	0	0	0	0	0	0	0	11	0	0	0	0	0	0	0	0	0	0	0	0	0	0	0	0	0	0	0	0	0	0	0	0	0	0	0	8	0
K108463	normal breast	687	0	344	238	449	0	0	0	240	0	392	0	47	0	590	0	0	0	397	0	749	0	712	0	0	0	0	0	0	0	0	0	0	0	108	0	0	45	0	0
K108465	normal breast	0	0	0	0	0	0	0	0	0	0	0	0	0	0	0	0	0	0	0	0	62	0	0	0	0	0	0	44	0	0	0	0	0	0	45	0	0	0	29	0
K108467	normal breast	124	3	86	188	0	0	0	60	0	2	0	0	0	50	0	0	0	70	0	0	226	0	0	0	88	0	0	106	0	0	0	0	68	86	117	0	0	0	0	0
K108468	normal breast	160	0	0	0	0	0	4	0	0	0	0	0	0	0	0	0	0	0	0	0	0	0	0	0	0	0	0	0	0	0	0	0	0	0	0	0	0	0	0	0
K108480	normal breast	121	0	16	131	0	0	0	332	131	0	40	0	0	127	0	0	0	76	171	0	0	0	0	36	0	0	0	54	0	0	0	0	0	0	0	0	0	0	24	0
K108485	normal breast	0	0	217	399	336	0	0	244	0	0	0	0	21	0	0	0	0	0	0	0	0	0	0	0	557	0	0	538	0	0	0	0	0	5	122	0	0	0	137	0
K108495	normal breast	0	6	0	0	0	0	13	0	1281	4	0	0	0	0	6	0	0	0	270	0	0	0	0	0	0	0	0	0	0	0	0	0	0	0	0	0	0	0	0	0
K108497	normal breast	0	0	0	0	0	0	3	47	80	0	0	0	0	0	130	0	10	0	79	0	0	0	0	235	0	7	0	115	0	4	0	0	0	0	0	0	0	0	0	0
K108507	normal breast	0	0	0	0	0	0	7	0	0	0	4	0	0	0	0	0	0	0	0	0	0	0	0	0	0	0	0	0	11	0	0	0	0	0	0	0	0	0	30	0
K108519	normal breast	11986	7629	30	139	3702	4499	12996	0	0	6284	9407	5480	0	122	3670	2877	8566	0	0	3224	7689	4193	0	0	2646	2926	3068	0	0	2635	2708	2330	32	0	1254	250	74	0	0	258
K108533	normal breast	28	0	0	68	0	0	0	101	0	0	0	0	0	0	0	0	0	98	0	0	0	0	0	0	28	0	0	3	0	0	0	0	0	11	0	0	0	0	0	0
K108534	normal breast	0	0	32	898	0	0	94	389	0	0	0	0	83	266	0	0	0	155	0	0	239	0	0	181	0	0	0	186	0	0	0	0	0	151	0	0	0	56	0	0
K108554	normal breast	1429	0	0	47	0	0	0	0	0	0	0	0	0	975	0	0	0	0	0	0	0	0	0	0	0	0	0	1636	0	0	0	0	0	4	0	0	0	0	0	0
K108596	normal breast	112	0	0	0	0	0	0	0	0	0	148	0	0	0	69	0	0	0	0	0	0	0	0	200	0	0	0	501	0	0	0	0	0	142	0	0	0	302	0	0
K108603	normal breast	12485	8919	67	0	4852	6189	16514	19	0	12737	6991	6385	0	0	2040	4121	13343	42	0	6686	5783	2122	171	0	1322	845	1862	0	0	1053	2430	2426	160	0	1406	536	71	0	0	770
K108604	normal breast	0	0	0	0	0	0	6	0	0	0	0	4	0	0	0	0	0	0	0	0	0	0	0	0	0	0	0	0	0	0	0	0	0	438	0	0	0	0	0	0
K108610	normal breast	0	3	0	0	0	0	0	52	121	0	0	0	0	0	0	0	0	0	0	0	0	0	0	0	0	0	0	233	0	0	0	0	0	0	0	0	0	0	2	0
K108623	normal breast	12310	6739	135	0	3653	4165	9073	172	104	7216	6428	4481	0	0	2181	2405	4880	52	102	4543	10534	6734	0	0	2505	4508	5159	0	0	5200	4590	3247	0	0	2585	550	162	8	173	856
K108624	normal breast	6	0	0	1485	0	0	0	422	0	0	0	5	0	672	0	5	0	138	0	0	0	0	0	99	0	0	4	170	0	0	0	0	0	818	0	0	0	0	0	0
K108626	normal breast	0	0	0	0	0	0	0	0	0	0	0	0	0	0	0	0	0	0	0	0	0	0	0	0	0	0	0	0	0	0	0	0	59	0	0	0	0	0	0	0
K108646	normal breast	140	0	3365	3391	0	0	0	185	398	0	22	0	0	2109	144	0	0	1091	690	0	56	0	2070	0	0	0	0	143	4508	0	150	0	1219	0	0	0	0	0	150	0
K108653	normal breast	2	0	6	0	0	0	0	1004	0	0	0	0	0	0	0	0	0	1404	0	0	1499	0	1544	0	0	0	0	0	0	0	0	0	8	0	0	0	0	0	0	0
K108654	normal breast	0	4	70	248	0	0	8	0	0	0	0	0	0	0	0	0	7	0	0	0	0	6	207	1717	0	0	0	0	0	0	180	7	0	278	0	0	0	0	99	0
K108657	normal breast	0	0	1057	1503	0	0	0	0	0	0	0	0	0	76	0	0	0	0	0	0	0	0	0	0	0	0	0	932	0	0	0	0	961	0	0	0	0	0	0	0
K108658	normal breast	11669	8981	82	7	4200	3828	9259	253	41	6855	5068	4625	0	6	1520	1880	6936	104	120	2658	5406	3375	0	0	2332	2657	2046	0	0	1903	3688	4538	0	0	1468	667	70	25	0	883
K108661	normal breast	97	0	9431	10749	0	0	0	6736	4483	0	0	0	0	6257	0	0	0	2961	3973	0	0	0	3294	96	0	0	0	0	0	0	0	0	4057	126	0	0	0	190	437	0
K108667	normal breast	0	0	0	187	0	0	4	0	75	2	0	0	0	136	0	0	0	0	0	0	0	0	0	0	0	0	0	0	0	0	0	0	125	0	0	0	0	0	0	0
K108669	normal breast	12009	9299	59	0	1783	5936	16310	17	0	11531	7768	5677	0	0	1152	3345	10667	19	28	5767	7337	4330	0	0	2107	2621	3830	80	0	2905	4256	4565	147	0	1562	1741	378	109	0	1964
K108673	normal breast	0	0	714	441	0	55	0	268	0	0	0	0	0	587	0	0	0	99	0	0	0	0	810	0	0	0	0	0	0	0	0	0	405	329	0	0	0	0	0	0
K108686	normal breast	0	0	8066	1403	0	0	0	92	154	0	0	0	97	640	0	0	0	0	338	0	0	49	10529	0	0	0	0	551	0	0	385	0	6647	0	0	0	0	0	411	0
K108703	normal breast	132	0	10869	966	0	0	0	6	0	0	0	0	75	474	0	0	0	67	0	0	0	0	8179	262	0	0	0	179	0	0	237	0	6821	458	0	0	0	42	0	0
K108704	normal breast	3	0	26045	0	0	0	0	0	63	0	0	0	338	0	0	0	0	0	0	0	0	0	17118	0	0	0	0	0	0	0	0	0	30622	0	0	0	0	0	0	0
K108719	normal breast	37	0	0	239	0	0	4	0	0	0	0	0	0	168	0	0	0	26	0	0	233	0	0	146	106	129	0	0	0	0	16	0	0	41	0	6	0	0	0	0
K108720	normal breast	11688	6151	0	0	4019	2654	8772	3	63	3466	6029	3195	0	0	1596	1367	6242	0	71	1484	4498	3031	6	0	1435	1499	2894	72	0	2012	2916	1166	0	0	1856	491	1474	23	0	1280
K108733	normal breast	0	0	0	173	0	0	0	0	0	0	0	0	0	141	0	0	0	0	0	0	0	0	0	118	0	0	0	0	0	0	0	0	0	132	0	0	0	0	0	0
K108734	normal breast	10887	7184	0	0	4798	3915	8978	0	0	5883	6211	6568	0	0	2294	2682	7476	0	0	3417	6586	5002	0	0	2520	2156	3701	0	22	1941	3562	2703	86	0	1859	558	158	89	0	1189
K108736	normal breast	0	0	0	208	0	0	3	0	0	0	0	0	0	154	0	0	0	0	0	0	0	0	0	411	0	0	3	0	0	0	0	0	0	123	0	0	0	0	0	0
K108742	normal breast	0	0	0	25	0	0	0	0	12	0	49	0	0	0	0	0	0	0	57	0	0	0	0	82	0	0	0	0	8	0	0	0	0	68	0	0	0	8	7	0
K108750	normal breast	71	0	3	0	0	0	0	0	0	0	0	0	0	0	0	0	0	0	0	0	0	0	59	0	0	0	0	0	0	0	0	0	0	0	0	0	0	0	0	0
K108751	normal breast	3	0	16586	0	0	0	0	0	0	0	0	0	156	0	0	0	0	0	0	0	0	0	22326	0	0	604	0	0	0	0	0	0	19049	388	0	0	0	288	126	0
K108772	normal breast	198	0	2	121	86	17	0	0	0	0	154	0	0	27	56	33	0	14	0	0	256	0	7	39	35	27	0	22	0	0	111	38	5	0	34	0	0	0	0	0
K108781	normal breast	2498	1446	0	0	986	807	4187	43	93	1531	2375	1130	0	0	708	873	3655	179	146	1020	1994	1800	78	0	1152	1240	2456	0	0	1539	813	1280	48	0	483	186	0	11	0	337
K108796	normal breast	2380	1431	7	121	633	992	2323	36	0	1152	2257	1324	0	126	370	702	1939	26	17	885	1333	1002	0	30	508	535	663	0	0	409	683	707	16	0	645	36	27	0	0	391
K108797	normal breast	2746	2025	0	60	1109	1143	3675	69	23	1416	1841	1609	0	122	678	812	3272	71	17	900	2431	1572	0	0	776	649	1234	158	0	951	1030	762	0	39	801	43	41	0	0	399
K108801	normal breast	10730	9597	49	0	4944	3194	11435	160	53	8666	4831	5647	0	0	2049	2083	8050	75	0	3718	4617	3476	0	0	980	1549	2163	0	0	1414	1828	2185	0	0	1727	387	166	13	0	1146
K108809	normal breast	0	0	9782	385	0	0	0	626	0	0	0	0	205	281	0	0	0	111	208	0	0	0	9895	0	0	0	0	0	0	0	0	0	11661	87	0	0	0	30	0	0
K108820	normal breast	6520	5816	119	0	3559	3086	6094	74	25	3715	2677	3337	38	0	1502	1323	3629	0	96	1569	6748	9231	0	0	2531	5607	4902	0	0	3367	2156	4439	0	0	1463	392	72	0	0	1208
K108829	normal breast	2428	2893	26	0	1792	1790	6044	5	39	2451	1887	2127	0	0	858	1253	5452	52	30	1352	2473	2236	0	0	1175	1109	1581	0	0	1064	859	590	12	0	615	9	77	0	0	459
K108836	normal breast	0	0	21	0	0	0	0	0	0	0	0	0	0	0	0	0	0	0	0	0	0	0	5	0	0	0	0	37	0	0	0	0	24	25	0	0	0	0	0	0
K108838	normal breast	34	0	3	0	0	18	0	0	0	0	0	22	0	0	0	0	0	0	0	0	32	0	0	0	0	0	0	26	0	0	9	0	0	0	0	0	0	0	0	0
K108843	normal breast	1428	1137	0	0	460	552	1388	27	0	472	982	750	0	8	336	506	1115	15	0	356	1078	914	0	0	399	624	513	0	0	461	377	377	0	0	193	15	5	0	0	109
K108845	normal breast	2085	2358	0	0	1318	1030	4365	87	17	1842	1909	1885	0	0	562	849	3227	62	0	1001	1811	1517	0	0	761	816	1359	0	0	821	841	1106	0	0	560	427	63	13	0	629
K108857	normal breast	298	832	0	163	240	520	1926	264	0	1292	546	565	0	144	365	285	1803	148	0	810	498	750	0	0	481	369	883	0	0	478	186	187	0	0	164	0	16	0	0	143
K108867	normal breast	0	0	32	0	0	0	0	0	0	0	0	0	0	0	0	0	0	0	0	0	68	0	64	0	0	0	0	0	0	0	0	0	8	0	0	0	0	0	0	0
K108872	normal breast	2559	2385	0	50	1714	1285	3872	0	0	2338	1896	1838	0	53	847	807	2964	19	0	1422	1261	1897	12	0	1215	1000	1255	9	0	1470	831	1602	0	0	919	117	115	5	0	569
K108881	normal breast	8904	6139	112	81	2825	2798	7705	0	0	4800	4556	4424	0	0	2080	2105	6875	0	12	2610	5002	4088	0	0	2134	1798	3270	0	0	2213	1008	1948	0	0	1302	119	97	0	0	595
K108890	normal breast	114	9	18	0	39	0	0	16	0	0	77	12	0	0	0	48	0	4	0	0	32	0	9	0	53	28	0	17	0	0	14	0	3	0	23	0	0	0	0	0
K108892	normal breast	36	0	47	321	0	0	0	0	0	0	0	0	37	99	0	0	0	0	0	0	19	0	16	364	0	0	0	0	11	0	0	0	16	141	0	0	0	0	0	0
K108894	normal breast	64	0	34	0	0	0	0	0	111	0	61	0	0	0	0	0	8	0	0	0	170	0	9	0	0	0	0	0	0	0	37	0	55	0	0	0	0	0	0	0
K108897	normal breast	7021	3707	0	0	2535	2316	4631	0	0	2390	3166	2565	0	0	1451	1850	3855	0	0	1451	4057	2211	63	0	1639	1323	2275	83	0	2546	1639	1603	0	0	1099	250	27	0	0	512
K108898	normal breast	35	0	23	12	0	0	0	0	0	0	28	0	0	16	0	0	0	40	10	0	0	0	0	0	0	0	0	308	0	0	27	0	25	0	0	0	0	0	0	0
K108899	normal breast	5450	3119	0	0	1044	1553	7994	129	40	2077	3389	2272	0	0	1016	1308	6729	113	0	1858	4156	1633	0	0	1479	853	4752	0	0	2123	982	1714	0	10	772	267	85	0	0	905
K108901	normal breast	7816	5875	0	0	2876	2636	7485	220	10	6258	6322	4096	0	0	1754	2252	6495	128	0	3334	4328	3077	0	0	1539	1747	1574	47	0	2812	2153	2083	0	0	1058	150	61	5	0	382
K108906	normal breast	7365	5995	0	67	1961	2197	8098	0	0	6507	4771	5109	0	0	2114	2598	7672	0	2	3984	5903	5459	0	0	2938	3276	4532	149	0	5482	2218	3110	0	137	2122	300	230	0	0	1276
K108907	normal breast	5624	2021	121	0	1886	924	4780	15	20	2974	3880	1738	0	0	1758	1200	3785	40	0	1035	5739	4690	0	0	2470	1983	2287	30	0	3467	1620	1627	0	0	1355	210	67	0	0	814
K108912	normal breast	0	0	86	0	0	0	0	175	0	0	0	0	0	0	0	0	0	143	0	0	0	0	24	0	0	0	0	0	0	0	0	0	63	0	0	0	0	0	0	0
K108913	normal breast	0	0	3	0	0	0	0	0	0	0	0	0	0	0	0	0	0	0	0	0	0	0	5	19	0	0	0	0	0	0	0	0	8	0	0	0	0	0	0	0
K108914	normal breast	6778	3298	54	0	1294	1601	4801	0	0	1482	4438	2678	0	0	1502	1820	3906	0	0	1029	6508	4629	0	0	2022	2031	2704	177	0	2366	2455	2164	61	0	1106	294	271	11	0	893
K108922	normal breast	3571	2053	0	79	1142	1287	3933	425	348	1718	2501	1683	0	137	849	790	2674	281	526	1207	2719	1525	0	0	1325	1781	1619	0	0	1816	1238	1043	0	22	724	46	42	0	0	216
K108925	normal breast	171	0	6044	55	0	0	0	0	0	0	119	0	60	0	0	0	0	45	0	0	9	0	4664	0	0	0	0	0	60	0	0	0	4385	88	0	0	0	0	0	0
K108947	normal breast	4603	3601	0	54	2064	1506	5697	44	44	2784	3411	2374	0	22	1151	1090	3620	26	27	1731	4382	2568	0	24	1558	1489	1747	0	0	1391	2118	1349	0	0	709	527	14	0	0	606
K108950	normal breast	3622	1543	0	0	723	821	2480	28	0	1622	2186	904	0	0	865	681	1585	15	0	788	2941	1689	61	0	883	990	1552	2741	0	1521	1782	1068	0	0	771	145	18	28	0	500
K108957	normal breast	5512	2471	26	565	2062	1118	6022	87	55	3148	3512	2346	0	544	1604	1247	4319	201	20	2065	3509	2603	0	0	1406	951	2869	69	0	1731	1667	1438	0	0	760	327	24	0	0	335
K108971	normal breast	3694	1287	0	1761	1316	1446	4065	29	472	3091	2469	2274	0	795	1025	1261	4039	279	153	2108	3344	3282	0	0	2480	1677	2862	0	0	1114	629	1239	0	0	1200	212	100	0	0	321
K108986	normal breast	11058	5931	0	0	2901	3058	8947	4	162	6926	5413	3322	0	0	1542	1636	6290	0	249	2660	5377	5093	0	0	2335	2082	4209	4	0	2227	3107	5703	0	0	933	210	200	0	0	1713
K109005	normal breast	6553	2576	0	0	1064	1460	4195	0	0	1201	4314	1212	0	0	596	828	3036	0	0	981	9632	4371	0	0	1746	1671	3781	0	0	2230	2380	2831	66	0	997	225	0	0	0	514
K109014	normal breast	3044	1148	60	0	852	816	1730	12	0	859	1872	836	0	0	862	561	1361	0	0	458	5170	6459	0	0	2685	3099	3880	0	0	3761	1484	1351	0	0	670	222	55	5	0	482
K109029	normal breast	3807	3219	0	0	1703	1233	6787	24	0	2468	2203	3020	0	0	807	901	5200	50	0	1576	2940	2423	0	0	1208	1426	3915	105	0	3115	1508	2109	0	142	1023	271	97	0	0	980
K109037	normal breast	31353	9250	2	4	5086	4124	23331	68	0	15548	13875	6558	0	0	2699	1857	16177	33	0	4888	10332	4304	0	0	3432	2090	6254	0	0	4435	5985	3990	0	0	1467	368	117	7	0	2669
K109039	normal breast	4418	3131	0	0	1829	817	8374	0	0	2872	3186	3381	0	0	949	596	6131	0	0	1793	6405	2315	0	0	3310	964	4064	0	0	1462	2298	3555	0	0	576	160	248	0	0	863
K109086	normal breast	3297	4335	0	0	3906	1342	5029	361	0	3570	1647	2782	0	0	3149	1658	3411	122	118	1656	2768	5159	253	0	5078	4036	4230	0	0	3964	989	3645	56	408	1067	693	300	0	0	874
K109137	normal breast	1099	1694	0	2768	1871	1221	2951	1098	401	2052	501	2125	0	2909	898	1807	1294	226	272	1261	716	3778	0	0	496	2362	1688	0	0	925	334	3949	124	0	3294	609	0	0	0	1240
K109138	normal breast	1828	4564	0	179	3385	3781	5924	231	0	6100	1137	4517	0	220	1847	2216	3566	173	0	3896	2280	3742	0	0	1447	2052	1845	0	0	2072	49	2610	0	0	1732	315	116	0	0	1555
MH0303-25	Tumor	3	0	0	0	0	0	0	0	22	0	0	0	0	0	0	0	0	0	11	0	932	0	0	0	0	0	0	0	7	0	0	0	0	0	0	0	0	0	19	0
UH0303-18	Tumor	0	0	182	0	343	0	0	0	0	0	226	0	88	0	204	0	0	0	0	0	752	0	0	0	0	0	0	0	0	0	289	0	0	0	294	0	0	0	0	0
UH0504-30	Tumor	9	0	0	111	0	29	0	4721	0	0	0	0	0	15	0	0	0	2677	0	0	0	0	0	107	0	0	0	7561	0	0	0	0	34	19	0	0	0	186	35	0
UH0801-77-2	Tumor	0	0	10	0	0	0	0	0	0	0	0	0	0	0	0	0	0	0	0	0	0	0	0	0	0	0	0	0	7	0	0	0	0	0	0	0	0	0	0	0
UH0807-07	Tumor	24	0	0	15	0	0	0	0	0	0	34	0	0	5	0	0	0	0	0	0	0	0	0	0	0	0	0	0	0	0	0	0	0	3	0	0	0	0	0	0
UH0808-78	Tumor	0	0	0	59237	0	0	0	5	0	0	163	0	0	33715	0	0	0	0	0	0	0	0	0	667	0	0	0	0	0	0	0	0	202	26445	0	0	0	0	0	0
UH1103-49-1	Tumor	49	0	0	0	0	0	0	0	0	0	346	0	0	0	0	0	0	62	0	0	0	0	0	0	0	0	0	0	0	0	323	31	0	0	0	0	0	0	0	0
UH1105-53	Tumor	0	0	1344	10	0	0	0	0	39	0	0	0	67	3	0	0	0	0	9	0	0	0	0	0	0	0	0	0	203	0	0	0	188	535	0	0	0	0	28	0
UH1107-04	Tumor	71	0	0	7	0	0	0	0	0	0	0	0	0	9	0	0	0	0	0	0	0	0	42	0	0	98	0	0	0	0	0	0	0	59	2	0	0	0	0	0
UH1107-10	Tumor	176	0	108	918	0	0	0	124	0	0	0	0	0	336	0	0	0	78	0	0	242	0	16	393	0	0	0	0	0	0	0	0	102	410	0	0	0	0	0	0
UH1302-01	Tumor	375	0	93	616	0	0	0	42	0	0	674	0	0	323	0	132	0	0	33	0	241	0	524	385	73	42	0	187	0	0	93	98	187	350	0	0	0	0	0	0
UH1402-17-2	Tumor	4	0	0	396	0	0	0	292	4	0	103	0	0	0	0	0	0	73	270	0	1320	266	0	0	0	719	0	0	0	0	247	0	0	0	0	328	0	0	0	0
UH1702-19	Tumor	86	0	0	71	0	0	0	199	15	0	28	0	0	0	21	15	0	135	0	0	0	0	0	101	0	0	0	0	0	0	0	0	0	31	0	0	0	22	0	0
UH1803-11	Tumor	0	0	0	0	0	0	0	22	7	0	0	0	0	14	0	0	0	0	0	0	0	0	0	0	0	0	0	0	0	0	0	0	0	0	0	0	0	0	0	0
EH1811-02	Tumor	0	0	6	0	0	0	0	0	0	0	0	0	0	0	0	0	0	0	44	0	0	0	0	2	0	0	0	0	0	0	0	0	0	0	0	0	0	17	0	0
EH1910-01	Tumor	0	0	3	12	0	0	0	0	0	0	0	0	0	0	0	0	0	0	0	0	0	0	0	0	0	0	0	0	0	0	0	0	10	0	0	0	0	0	0	0
UH0110-26	Tumor	0	0	0	0	0	0	0	0	0	0	0	0	0	0	0	0	0	0	0	0	0	0	37	80	0	0	0	8	0	0	0	0	0	125	0	0	0	0	0	0
UH0508-79	Tumor	78	43	0	98	0	0	0	36	0	0	46	0	0	23	0	0	0	8	3	0	90	0	0	137	0	0	0	71	0	0	14	0	0	0	0	0	0	6	0	0
UH1010-67	Tumor	113	0	40385	0	0	0	0	251	93	0	129	0	0	0	0	0	0	209	115	0	0	0	23506	0	0	0	0	0	0	0	0	0	36159	0	0	0	0	0	98	0
UH1011-01	Tumor	0	0	28625	861	0	0	0	990	0	0	0	0	333	430	0	0	0	361	88	0	0	0	25814	0	0	0	0	744	0	0	0	0	27069	252	0	0	0	172	0	0
UH1106-25	Tumor	0	0	201	0	0	0	0	0	0	0	0	0	0	0	0	0	0	0	0	0	0	0	351	0	0	0	0	0	0	0	0	0	325	0	0	0	0	0	0	0
UH1109-05	Tumor	0	0	11	26	0	0	0	290	58	0	0	0	0	23	0	0	0	214	24	0	0	0	16	111	0	0	0	831	276	0	0	0	17	48	0	0	0	0	95	0
UH1110-21	Tumor	123	0	6	0	0	0	0	523	25	0	0	0	0	0	0	0	0	251	63	0	293	0	6	0	0	0	0	0	0	0	37	0	7	0	0	0	0	0	41	0
UH1204-20	Tumor	0	0	34	52	0	0	0	0	8	0	0	0	0	20	0	0	0	0	17	0	0	0	12	0	0	0	0	0	0	0	0	0	12	0	0	0	0	0	0	0
UH1212-38	Tumor	0	0	244	0	0	0	0	60	218	0	0	0	0	0	0	0	0	157	0	0	0	0	9	0	0	0	0	0	0	0	0	0	6	0	0	0	0	0	0	0
UH1304-37	Tumor	0	0	6	0	0	0	0	0	0	0	0	0	0	0	0	0	0	0	0	0	0	0	51	0	0	0	0	4	0	0	0	0	15	0	0	0	0	0	0	0
UH1307-52	Tumor	0	0	23	0	0	0	0	4	0	0	0	0	0	0	0	0	0	5	0	0	0	0	18	0	0	0	0	0	0	0	0	0	10	0	0	0	0	0	0	0
UH1308-76	Tumor	3	0	37	5	0	0	0	0	0	0	0	0	0	0	0	0	0	0	0	0	0	0	0	64	0	0	0	174	0	0	0	0	0	0	0	0	0	0	0	0
UH1309-21	Tumor	0	0	212	0	0	0	0	0	0	0	0	0	0	0	0	0	0	0	0	0	0	0	9	0	0	0	0	0	0	0	0	0	5	0	0	0	0	0	3581	0
UH1604-18	Tumor	7	0	33	0	0	0	0	40	0	0	0	0	0	0	0	0	0	24	0	0	0	0	0	0	0	0	0	0	0	0	7	0	43	0	0	0	0	0	0	0
UH1803-12	Tumor	149	0	119	0	0	53	0	146	43	0	183	0	0	0	0	0	0	32	55	0	82	0	0	0	0	0	0	0	0	0	79	0	53	0	0	0	0	38	0	0

## Sheet: Table S9
Table S9: Pearson's correlation analysis (r coefficient, pvalue)
	Ralstonia	Acetobacter_aceti	Staphylococcus_pasteuri	Lactobacillus_vini	Medicago_truncatula	Lactobacillus_paracasei	Lactobacillus_buchneri	Lactobacillus_sp.	Staphylococcus_hominis	Chloroplast	Xanthobacter	Bacillus_kochii	Methylobacterium_brachiatum	Ochrobactrum_haematophilum	Chryseobacterium_hominis	Bacillus_nealsonii	Roseomonas_gilardii	Lactobacillus_rapi	Acidipropionibacterium_jensenii	Komagataeibacter	Corynebacterium	Propionibacterium_freudenreichii	Tyrer-Cuzick Lifetime	age	Age at First Birth	Age First Menstrual Period	BMI
Ralstonia		-0.05561	0.08412	-0.06117	-0.003821	-0.06546	-0.06128	-0.05846	0.1279	0.1654	-0.02983	-0.05107	-0.0003496	-0.05373	0.01234	-0.03519	-0.03152	-0.04528	-0.05052	-0.04673	-0.01955	-0.05024	0.05044	-0.03573	0.05584	-0.03101	-0.04503
		0.2654	0.0917	0.2205	0.939	0.1897	0.2196	0.2417	0.0102	0.0009	0.5505	0.3064	0.9944	0.2819	0.8049	0.4811	0.5281	0.3646	0.3117	0.3494	0.6956	0.3144	0.3125	0.4744	0.2801	0.5348	0.3672
Acetobacter_aceti	-0.05561		-0.01522	0.8246	-0.02908	0.8284	0.8372	0.8062	-0.03244	-0.03244	0.4229	0.7482	0.06671	0.7957	0.2471	0.3818	0.4098	0.636	0.5792	0.8183	0.2915	0.5545	-0.01887	-0.1542	-0.1056	-0.06736	-0.04557
	0.2654		0.7607	<0.0001	0.5605	<0.0001	<0.0001	<0.0001	0.5162	0.5162	<0.0001	<0.0001	0.1814	<0.0001	<0.0001	<0.0001	<0.0001	<0.0001	<0.0001	<0.0001	<0.0001	<0.0001	0.7056	0.0019	0.0408	0.1771	0.3615
Staphylococcus_pasteuri	0.08412	-0.01522		-0.02263	0.5768	-0.0245	-0.01107	-0.008263	0.2623	0.2426	-0.005763	-0.006403	0.01609	-0.006946	0.03697	-0.02809	0.01354	-0.004859	-0.02421	-0.004982	0.01975	-0.03263	0.008575	0.04139	-0.01636	0.03095	-0.05492
	0.0917	0.7607		0.6507	<0.0001	0.6239	0.8246	0.8687	<0.0001	<0.0001	0.9082	0.898	0.7474	0.8894	0.4592	0.5739	0.7864	0.9225	0.6279	0.9206	0.6926	0.5136	0.8637	0.4073	0.7518	0.5356	0.2714
Lactobacillus_vini	-0.06117	0.8246	-0.02263		-0.02808	0.9389	0.9463	0.956	-0.0304	-0.03143	0.4491	0.8759	0.07406	0.9244	0.1791	0.4324	0.4507	0.6949	0.7619	0.7249	0.4031	0.7379	-0.02181	-0.178	-0.08406	-0.05691	-0.05039
	0.2205	<0.0001	0.6507		0.574	<0.0001	<0.0001	<0.0001	0.5429	0.5293	<0.0001	<0.0001	0.1378	<0.0001	0.0003	<0.0001	<0.0001	<0.0001	<0.0001	<0.0001	<0.0001	<0.0001	0.6625	0.0003	0.1036	0.2543	0.3129
Medicago_truncatula	-0.003821	-0.02908	0.5768	-0.02808		-0.03067	-0.02828	-0.0267	0.007303	0.1003	-0.01353	-0.02341	-0.01058	-0.02436	-0.008122	-0.01764	0.002221	-0.02087	-0.02372	-0.02156	-0.01156	-0.02292	-0.04028	0.1137	-0.08819	0.05546	-0.05972
	0.939	0.5605	<0.0001	0.574		0.5392	0.5713	0.5931	0.8838	0.0443	0.7865	0.6393	0.8322	0.6259	0.8709	0.724	0.9646	0.6761	0.635	0.6661	0.817	0.6464	0.42	0.0225	0.0877	0.2667	0.2316
Lactobacillus_paracasei	-0.06546	0.8284	-0.0245	0.9389	-0.03067		0.918	0.9102	-0.02971	-0.0305	0.4754	0.7773	0.07013	0.8778	0.2084	0.4942	0.4431	0.6826	0.6964	0.7436	0.404	0.722	-0.02453	-0.1758	-0.09454	-0.0505	-0.03743
	0.1897	<0.0001	0.6239	<0.0001	0.5392		<0.0001	<0.0001	0.552	0.5415	<0.0001	<0.0001	0.1599	<0.0001	<0.0001	<0.0001	<0.0001	<0.0001	<0.0001	<0.0001	<0.0001	<0.0001	0.6235	0.0004	0.0671	0.3119	0.4537
Lactobacillus_buchneri	-0.06128	0.8372	-0.01107	0.9463	-0.02828	0.918		0.9622	-0.02338	-0.0295	0.4017	0.8677	0.0712	0.9044	0.174	0.4689	0.4634	0.7363	0.7689	0.7266	0.4283	0.6802	-0.03215	-0.2113	-0.0784	-0.04951	-0.06458
	0.2196	<0.0001	0.8246	<0.0001	0.5713	<0.0001		<0.0001	0.6398	0.5549	<0.0001	<0.0001	0.1536	<0.0001	0.0005	<0.0001	<0.0001	<0.0001	<0.0001	<0.0001	<0.0001	<0.0001	0.5199	<0.0001	0.1291	0.3214	0.1957
Lactobacillus_sp	-0.05846	0.8062	-0.008263	0.956	-0.0267	0.9102	0.9622		-0.0218	-0.02885	0.4111	0.8772	0.06714	0.9025	0.1429	0.3993	0.4565	0.7375	0.7803	0.7058	0.4558	0.6826	-0.02733	-0.201	-0.08063	-0.04636	-0.06738
	0.2417	<0.0001	0.8687	<0.0001	0.5931	<0.0001	<0.0001		0.6626	0.5636	<0.0001	<0.0001	0.1786	<0.0001	0.004	<0.0001	<0.0001	<0.0001	<0.0001	<0.0001	<0.0001	<0.0001	0.5843	<0.0001	0.1186	0.3533	0.177
Staphylococcus_hominis	0.1279	-0.03244	0.2623	-0.0304	0.007303	-0.02971	-0.02338	-0.0218		0.303	-0.01263	-0.02308	-0.01835	-0.02448	0.04404	-0.02535	-0.00317	-0.02274	-0.02056	-0.02227	-0.003878	-0.02096	0.03433	0.01654	0.1054	-0.006867	0.03518
	0.0102	0.5162	<0.0001	0.5429	0.8838	0.552	0.6398	0.6626		<0.0001	0.8004	0.6441	0.7134	0.6241	0.3779	0.6119	0.9494	0.6491	0.6808	0.6557	0.9381	0.6748	0.4919	0.7406	0.0411	0.8907	0.4812
Chloroplast	0.1654	-0.03244	0.2426	-0.03143	0.1003	-0.0305	-0.0295	-0.02885	0.303		-0.01642	-0.02845	-0.01436	-0.02687	0.1113	-0.01503	-0.01649	-0.02431	-0.02747	-0.02104	-0.01803	-0.02083	0.03014	0.0585	0.09015	0.08023	-0.03216
	0.0009	0.5162	<0.0001	0.5293	0.0443	0.5415	0.5549	0.5636	<0.0001		0.7424	0.5691	0.7738	0.5906	0.0254	0.7635	0.7414	0.6265	0.5824	0.6737	0.7182	0.6768	0.5463	0.2413	0.0809	0.1078	0.5197
Xanthomonas_sp.	-0.06299	0.9049	-0.01957	0.9256	-0.0297	0.8932	0.9205	0.905	-0.032	-0.03007		0.8698	0.08208	0.8961	0.1947	0.4536	0.451	0.73	0.7316	0.8065	0.3361	0.6786	-0.01309	-0.1787	-0.09526	-0.06315	-0.04424
	0.207	<0.0001	0.6952	<0.0001	0.5522	<0.0001	<0.0001	<0.0001	0.5218	0.5473		<0.0001	0.0999	<0.0001	<0.0001	<0.0001	<0.0001	<0.0001	<0.0001	<0.0001	<0.0001	<0.0001	0.7933	0.0003	0.065	0.2058	0.3758
Bacillus_kochii	-0.05107	0.7482	-0.006403	0.8759	-0.02341	0.7773	0.8677	0.8772	-0.02308	-0.02845	0.4586		0.07567	0.8706	0.1339	0.3077	0.4283	0.7349	0.7599	0.6447	0.45	0.6101	-0.01243	-0.1726	-0.1168	-0.02924	-0.06424
	0.3064	<0.0001	0.898	<0.0001	0.6393	<0.0001	<0.0001	<0.0001	0.6441	0.5691	<0.0001		0.1294	<0.0001	0.0071	<0.0001	<0.0001	<0.0001	<0.0001	<0.0001	<0.0001	<0.0001	0.8036	0.0005	0.0235	0.5584	0.1981
Methylobacterium_brachiatum	-0.0003496	0.06671	0.01609	0.07406	-0.01058	0.07013	0.0712	0.06714	-0.01835	-0.01436	0.02485	0.07567		0.09263	0.01071	0.06574	0.07612	0.04426	0.05484	0.07042	0.01094	0.04615	0.008007	-0.02851	0.05157	0.1542	-0.01567
	0.9944	0.1814	0.7474	0.1378	0.8322	0.1599	0.1536	0.1786	0.7134	0.7738	0.6189	0.1294		0.0632	0.8303	0.1878	0.1271	0.3756	0.2721	0.1582	0.8266	0.3555	0.8727	0.5683	0.3187	0.0019	0.7537
Ochrobactrum_haematophilum	-0.05373	0.7957	-0.006946	0.9244	-0.02436	0.8778	0.9044	0.9025	-0.02448	-0.02687	0.4086	0.8706	0.09263		0.1403	0.4882	0.4913	0.6578	0.7098	0.7431	0.4299	0.6283	-0.001876	-0.1782	-0.08043	-0.02089	-0.0527
	0.2819	<0.0001	0.8894	<0.0001	0.6259	<0.0001	<0.0001	<0.0001	0.6241	0.5906	<0.0001	<0.0001	0.0632		0.0048	<0.0001	<0.0001	<0.0001	<0.0001	<0.0001	<0.0001	<0.0001	0.97	0.0003	0.1195	0.6758	0.2913
Chryseobacterium_hominis	0.01234	0.2471	0.03697	0.1791	-0.008122	0.2084	0.174	0.1429	0.04404	0.1113	0.1914	0.1339	0.01071	0.1403		0.1245	0.04016	0.1153	0.08431	0.2194	8.051e-05	0.1479	0.06024	-0.03348	-0.01676	-0.1588	0.0935
	0.8049	<0.0001	0.4592	0.0003	0.8709	<0.0001	0.0005	0.004	0.3779	0.0254	0.0001	0.0071	0.8303	0.0048		0.0124	0.4214	0.0207	0.091	<0.0001	0.9987	0.0029	0.2276	0.5027	0.746	0.0014	0.0607
Bacillus_nealsonii	-0.03519	0.3818	-0.02809	0.4324	-0.01764	0.4942	0.4689	0.3993	-0.02535	-0.01503	0.1603	0.3077	0.06574	0.4882	0.1245		0.3203	0.3491	0.3038	0.4765	0.09048	0.3815	0.01281	-0.08443	0.0175	0.05177	-0.04696
	0.4811	<0.0001	0.5739	<0.0001	0.724	<0.0001	<0.0001	<0.0001	0.6119	0.7635	0.0012	<0.0001	0.1878	<0.0001	0.0124		<0.0001	<0.0001	<0.0001	<0.0001	0.0696	<0.0001	0.7976	0.0905	0.7351	0.2999	0.347
Roseomonas_gilardii	-0.03152	0.4098	0.01354	0.4507	0.002221	0.4431	0.4634	0.4565	-0.00317	-0.01649	0.3654	0.4283	0.07612	0.4913	0.04016	0.3203		0.3122	0.3108	0.4205	0.2296	0.2373	-0.0436	-0.09477	-0.06398	0.02053	0.008246
	0.5281	<0.0001	0.7864	<0.0001	0.9646	<0.0001	<0.0001	<0.0001	0.9494	0.7414	<0.0001	<0.0001	0.1271	<0.0001	0.4214	<0.0001		<0.0001	<0.0001	<0.0001	<0.0001	<0.0001	0.3827	0.0573	0.2158	0.6811	0.8689
Lactobacillus_rapi	-0.04528	0.636	-0.004859	0.6949	-0.02087	0.6826	0.7363	0.7375	-0.02274	-0.02431	0.2934	0.7349	0.04426	0.6578	0.1153	0.3491	0.3122		0.578	0.4912	0.3381	0.5388	-0.02848	-0.1361	-0.07613	0.01879	-0.06026
	0.3646	<0.0001	0.9225	<0.0001	0.6761	<0.0001	<0.0001	<0.0001	0.6491	0.6265	<0.0001	<0.0001	0.3756	<0.0001	0.0207	<0.0001	<0.0001		<0.0001	<0.0001	<0.0001	<0.0001	0.5686	0.0062	0.1406	0.7068	0.2274
Acidipropionibacterium_jensenii	-0.05052	0.5792	-0.02421	0.7619	-0.02372	0.6964	0.7689	0.7803	-0.02056	-0.02747	0.2959	0.7599	0.05484	0.7098	0.08431	0.3038	0.3108	0.578		0.4948	0.3027	0.6556	0.0002672	-0.1533	-0.008767	-0.01334	-0.05261
	0.3117	<0.0001	0.6279	<0.0001	0.635	<0.0001	<0.0001	<0.0001	0.6808	0.5824	<0.0001	<0.0001	0.2721	<0.0001	0.091	<0.0001	<0.0001	<0.0001		<0.0001	<0.0001	<0.0001	0.9957	0.002	0.8654	0.7895	0.2921
Komagataeibacter	-0.04673	0.8183	-0.004982	0.7249	-0.02156	0.7436	0.7266	0.7058	-0.02227	-0.02104	0.3741	0.6447	0.07042	0.7431	0.2194	0.4765	0.4205	0.4912	0.4948		0.282	0.4747	0.01129	-0.1253	-0.1024	-0.02442	-0.02166
	0.3494	<0.0001	0.9206	<0.0001	0.6661	<0.0001	<0.0001	<0.0001	0.6557	0.6737	<0.0001	<0.0001	0.1582	<0.0001	<0.0001	<0.0001	<0.0001	<0.0001	<0.0001		<0.0001	<0.0001	0.8212	0.0118	0.0473	0.6251	0.6647
Corynebacterium	-0.01955	0.2915	0.01975	0.4031	-0.01156	0.404	0.4283	0.4558	-0.003878	-0.01803	0.1279	0.45	0.01094	0.4299	8.051e-05	0.09048	0.2296	0.3381	0.3027	0.282		0.1837	0.005372	-0.04615	-0.05821	-0.07072	-0.0443
	0.6956	<0.0001	0.6926	<0.0001	0.817	<0.0001	<0.0001	<0.0001	0.9381	0.7182	0.0102	<0.0001	0.8266	<0.0001	0.9987	0.0696	<0.0001	<0.0001	<0.0001	<0.0001		0.0002	0.9144	0.3554	0.2602	0.1565	0.3751
Propionibacterium_freudenreichii	-0.05024	0.5545	-0.03263	0.7379	-0.02292	0.722	0.6802	0.6826	-0.02096	-0.02083	0.3248	0.6101	0.04615	0.6283	0.1479	0.3815	0.2373	0.5388	0.6556	0.4747	0.1837		-0.02191	-0.1582	-0.03656	-0.01391	-0.03261
	0.3144	<0.0001	0.5136	<0.0001	0.6464	<0.0001	<0.0001	<0.0001	0.6748	0.6768	<0.0001	<0.0001	0.3555	<0.0001	0.0029	<0.0001	<0.0001	<0.0001	<0.0001	<0.0001	0.0002		0.661	0.0014	0.4797	0.7807	0.5138
Tyrer-Cuzick Lifetime score	0.05044	-0.01887	0.008575	-0.02181	-0.04028	-0.02453	-0.03215	-0.02733	0.03433	0.03014	-0.006669	-0.01243	0.008007	-0.001876	0.06024	0.01281	-0.0436	-0.02848	0.0002672	0.01129	0.005372	-0.02191		-0.2765	0.1516	-0.02354	0.03324
	0.3125	0.7056	0.8637	0.6625	0.42	0.6235	0.5199	0.5843	0.4919	0.5463	0.8938	0.8036	0.8727	0.97	0.2276	0.7976	0.3827	0.5686	0.9957	0.8212	0.9144	0.661		<0.0001	0.0032	0.6376	0.5058
Age	-0.03573	-0.1542	0.04139	-0.178	0.1137	-0.1758	-0.2113	-0.201	0.01654	0.0585	-0.03901	-0.1726	-0.02851	-0.1782	-0.03348	-0.08443	-0.09477	-0.1361	-0.1533	-0.1253	-0.04615	-0.1582	-0.2765		0.0593	0.1046	-0.08205
	0.4744	0.0019	0.4073	0.0003	0.0225	0.0004	<0.0001	<0.0001	0.7406	0.2413	0.4348	0.0005	0.5683	0.0003	0.5027	0.0905	0.0573	0.0062	0.002	0.0118	0.3554	0.0014	<0.0001		0.2514	0.0359	0.1
Age at First Birth	0.05584	-0.1056	-0.01636	-0.08406	-0.08819	-0.09454	-0.0784	-0.08063	0.1054	0.09015	-0.1157	-0.1168	0.05157	-0.08043	-0.01676	0.0175	-0.06398	-0.07613	-0.008767	-0.1024	-0.05821	-0.03656	0.1516	0.0593		0.1375	-0.1838
	0.2801	0.0408	0.7518	0.1036	0.0877	0.0671	0.1291	0.1186	0.0411	0.0809	0.0249	0.0235	0.3187	0.1195	0.746	0.7351	0.2158	0.1406	0.8654	0.0473	0.2602	0.4797	0.0032	0.2514		0.0076	0.0003
Menarche age	-0.03101	-0.06736	0.03095	-0.05691	0.05546	-0.0505	-0.04951	-0.04636	-0.006867	0.08023	-0.0172	-0.02924	0.1542	-0.02089	-0.1588	0.05177	0.02053	0.01879	-0.01334	-0.02442	-0.07072	-0.01391	-0.02354	0.1046	0.1375		-0.2106
	0.5348	0.1771	0.5356	0.2543	0.2667	0.3119	0.3214	0.3533	0.8907	0.1078	0.7307	0.5584	0.0019	0.6758	0.0014	0.2999	0.6811	0.7068	0.7895	0.6251	0.1565	0.7807	0.6376	0.0359	0.0076		<0.0001
BMI	-0.04503	-0.04557	-0.05492	-0.05039	-0.05972	-0.03743	-0.06458	-0.06738	0.03518	-0.03216	-0.04867	-0.06424	-0.01567	-0.0527	0.0935	-0.04696	0.008246	-0.06026	-0.05261	-0.02166	-0.0443	-0.03261	0.03324	-0.08205	-0.1838	-0.2106
	0.3672	0.3615	0.2714	0.3129	0.2316	0.4537	0.1957	0.177	0.4812	0.5197	0.3297	0.1981	0.7537	0.2913	0.0607	0.347	0.8689	0.2274	0.2921	0.6647	0.3751	0.5138	0.5058	0.1	0.0003	<0.0001
Xanthomonas_sp.	-0.06299	0.9049	-0.01957	0.9256	-0.0297	0.8932	0.9205	0.905	-0.032	-0.03007		0.8698	0.08208	0.8961	0.1947	0.4536	0.451	0.73	0.7316	0.8065	0.3361	0.6786	-0.01309	-0.1787	-0.09526	-0.06315	-0.04424
	0.207	<0.0001	0.6952	<0.0001	0.5522	<0.0001	<0.0001	<0.0001	0.5218	0.5473		<0.0001	0.0999	<0.0001	<0.0001	<0.0001	<0.0001	<0.0001	<0.0001	<0.0001	<0.0001	<0.0001	0.7933	0.0003	0.065	0.2058	0.3758

## Sheet: Table S10
Table S10: Differentially expressed genes in breast tissue with either high (OTU ≥average) or low (OTU <average) bacterial abundance.
Ralstonia					Acetobacter aceti					Lactobacillus vini					Lactobacillus paracasei					Xanthomonas sp
Gene Name	log2FoldChange	pvalue	Filtered FDR		Gene Name	log2FoldChange	pvalue	Filtered FDR		Gene Name	log2FoldChange	pvalue	Filtered FDR		Gene Name	log2FoldChange	pvalue	Filtered FDR		Gene Name	log2FoldChange	pvalue	Filtered FDR
AFMID	0.514905	0.00023017	0.067029		HMGB1P5	0.804969	0.000134578	0.571876		MTND1P23	7.4395	8.7559e-29	1.71213e-24		SNORD3B-2	-2.95305	5.08521e-12	2.12011e-08		MTND1P23	7.49998	2.19903e-31	4.46623e-27
ARC	-1.78022	2.87723e-05	0.0403603		KRT16	-1.4841	0.000137801	0.571876		NDNF	-5.14059	9.24041e-11	6.0229e-07		RBM3	-0.342097	2.4426e-07	0.000339454		NDNF	-5.06842	1.50202e-10	1.5253e-06
ARMC10	-0.243604	0.000467592	0.0927071		CLGN	1.29928	0.000177426	0.740298		C12orf60	3.98995	1.2611e-10	6.16487e-07		CORIN	2.08764	1.34847e-06	0.0014055		C12orf60	3.94344	7.38325e-08	0.000249923
ART4	1.1157	6.8311e-05	0.066085		SDK1	0.37618	0.000886409	0.99983		FDCSP	-22.6081	3.03215e-07	0.000494089		GOSR2	-0.161722	8.99295e-06	0.00454096		NSA2	0.355331	2.60985e-06	0.00171801
CUX2	-2.33038	1.47286e-05	0.0344342		GBGT1	-0.359174	0.00125603	0.99983		NSA2	0.399519	7.76424e-07	0.000619089		IPO8	0.121514	1.0368e-05	0.00468623		PCDHB8	-0.836851	3.64e-06	0.0019481
CYP4Z2P	-2.56263	4.42974e-05	0.0481385		S100A8	-1.44764	0.00140233	0.99983		HMGB1P6	1.54208	9.33531e-07	0.000692643		IFITM3P1	-0.827392	2.53681e-05	0.00834979		SCD	-6.2811	3.88356e-06	0.00552955
DGKG	0.995427	2.05212e-05	0.0354419		HGD	-1.20612	0.0016999	0.99983		CADM3	-1.20181	9.7598e-07	0.000694828		RNF220	-0.158882	3.04002e-05	0.0093884		AZIN1	0.200587	9.10628e-06	0.00391477
DOK7	-2.46221	0.000530616	0.0954258		LINC02511	0.580008	0.00174629	0.99983		CHRM3	1.41226	1.34664e-06	0.0008948		CSN2	-8.38597	5.56723e-05	0.732343		ARL17A	-0.814382	1.16633e-05	0.00433759
GRAMD1B	0.798768	0.000209268	0.0632797		ATP2B2	-1.73907	0.00182312	0.99983		EIF4A2	0.30107	1.56186e-06	0.00100433		C18orf54	0.2972	6.40642e-05	0.0138152		ZNF469	-3.29706	1.4111e-05	0.0129886
HIVEP3	0.330049	0.000297052	0.0757873		VWFP1	-1.27842	0.00272092	0.999696		CHIT1	-1.95752	2.27418e-06	0.00125847		STAG3L3	-0.524363	8.56266e-05	0.0160087		PSMA6	-0.29261	1.5896e-05	0.00528498
LALBA	6.07084	2.45742e-05	0.0196466		NKX3-1	-0.608746	0.00341289	0.99983		AZIN1	0.218688	2.30274e-06	0.00125847		ABHD17B	0.237823	9.08731e-05	0.0160087		NEK4	-0.723575	1.79129e-05	0.0134744
PCNX3	0.228234	0.000246135	0.0680738		SLC30A2	-2.49018	0.00352318	0.99983		OLFML2A	0.396271	2.5044e-06	0.00131376		SNORD3C	-1.28208	0.000114693	0.0185968		CADM3	-1.01311	2.61855e-05	0.00656664
PLN	1.65276	1.23346e-06	0.00745986		PROS1	0.180674	0.00402079	0.99983		SCD	-6.37451	2.89767e-06	0.00333301		ADAMTS19	2.24336	0.000115433	0.732343		PILRB	-0.821445	2.9714e-05	0.00709358
PRODH	-4.66594	0.000162268	0.0580498		SFTPA2	-2.08077	0.00478536	0.99983		LRRC17	0.954568	3.43469e-06	0.00163017		TUBB1	-1.70348	0.000134668	0.0199025		MASTL	0.291451	4.29537e-05	0.0088501
RERGL	1.20779	3.74811e-05	0.0438138		SEPTIN7P11	-2.16173	0.00624567	0.999696		TFF1	-21.4309	3.53267e-06	0.00358438		D2HGDH	-0.349152	0.000140788	0.0203572		MT-TS1	-1.10501	4.357e-05	0.0088501
RN7SKP174	-1.00919	1.37701e-06	0.00544215		MIR340	-1.41961	0.00733682	0.99983		SMG1P1	-0.604132	4.79341e-06	0.00212338		NBPF1	-0.411758	0.000208142	0.911515		CCDC127	0.230797	4.67084e-05	0.00911031
RNU6-31P	-0.962435	1.9818e-06	0.00652249		HDAC4	-0.192253	0.00777371	0.999696		ARL17A	-0.91865	5.98376e-06	0.00239967		LYPLAL1-AS1	0.970076	0.00022741	0.0265825		ACE	-2.07946	4.71375e-05	0.0252834
RNY4	-0.858798	7.00591e-07	0.00329398		CHST1	0.816716	0.00782269	0.999696		GPSM2	-3.33974	6.25237e-06	0.00489035		MARCO	-1.29171	0.000390844	0.0360929		CHIT1	-1.64607	9.79447e-05	0.0143278
SGCA	-2.21787	0.000277868	0.0725809		PPIAP22	-0.54836	0.0089276	0.999696		GDA	-3.0115	9.99058e-06	0.00326479		PLA2G4C	0.470101	0.000405159	0.0368548		MARCO	-9.502	0.000108727	0.0432988
SNORA46	-1.12028	1.45058e-05	0.0144671		ZNF731P	-0.186678	0.00913046	0.999696		ACE	-2.13324	1.4612e-05	0.00892884		NEPRO	0.120408	0.000673603	0.0483667		HMGB1P6	1.17077	0.000118924	0.0156735
SUSD5	1.88129	4.07937e-08	0.000572234		SUGT1P1	0.729509	0.00948222	0.99983		PILRB	-0.884324	1.72053e-05	0.00457528		THAP2	0.262999	0.000715742	0.0495508		DUT	0.177751	0.000119601	0.0156735
TFF1	-3.63486	0.000123749	0.0489964		ICA1	0.221303	0.00958231	0.999696		PSMA6	-0.297694	1.7979e-05	0.00465446		CHCHD2P6	-0.617172	0.00096671	0.0578684		GLT8D2	0.454446	0.000192546	0.019241
TPT1P9	-0.537063	5.37707e-05	0.029495							NEK4	-0.723435	1.82813e-05	0.00992979		FGF10-AS1	0.507932	0.00104369	0.0602404		BICC1	0.300731	0.000213399	0.0203816
TRGC1	1.16478	0.000407064	0.087281							VASH2	-3.85887	2.55278e-05	0.011885		ARSK	0.213695	0.00116542	0.0646195		BMI1	0.172877	0.000218916	0.0206792
Y_RNA	-0.873516	6.01941e-06	0.00948882							L1CAM	-3.64057	2.71578e-05	0.0123498		SEZ6L	-1.57674	0.00142614	0.999775		MT-TD	-7.62785	0.000251341	0.0681021
ZNF807P	-1.84103	0.000479666	0.0928633							GLT8D2	0.506975	3.38782e-05	0.00718434		EOLA2	-0.267894	0.00146607	0.0727653		GDA	-2.39512	0.000269591	0.0226669
										MT-TS1	-1.15372	4.23328e-05	0.00843862		HIPK1-AS1	-0.873001	0.00168244	0.0794079		ZNF594-DT	-2.51655	0.000286503	0.0684573
										RPL27	0.327782	5.10154e-05	0.00907983		INSC	-3.06133	0.00169882	0.999775		GAS7	-2.36014	0.000317164	0.0705068
										CDH11	0.485515	5.41313e-05	0.0092924		RBL1	0.215707	0.00214347	0.08848		RPL27	0.280246	0.000324585	0.0254178
										PCDHB8	-0.806019	5.50197e-05	0.0092924		ALDH1A2	0.481103	0.00249643	0.0964658		TMEM254-AS1	-0.584669	0.000334343	0.0258931
										PPIL3	-1.36213	5.50878e-05	0.0224414		UFSP2	-0.158741	0.00262944	0.0993586		ZNF264	0.127617	0.000348886	0.0265317
										MASTL	0.30892	6.04844e-05	0.00977629		LALBA	-3.35671	0.00265769	0.0996405		TSHZ3	0.337191	0.000356858	0.0267718
										EIF2S3	0.275323	7.77491e-05	0.0109144		ITPR2	0.3184	0.00280923	0.103779		FOXO3B	-1.94681	0.000431147	0.0776339
										GAREM1	0.333726	7.83241e-05	0.0109183		MAP3K7CL	-0.587079	0.00296011	0.107004		SLC26A6	-1.65903	0.000447318	0.0776339
										PLEKHM1P1	-0.331377	8.16859e-05	0.0111529		GRAP2	-0.585542	0.00343175	0.115539		PLEKHM1P1	-0.301954	0.000468952	0.0315345
										MARCO	-1.5628	8.46594e-05	0.0114027		HLA-DRB6	-0.963795	0.00357772	0.118539		D2HGDH	-0.324752	0.000470759	0.0315345
										CCDC127	0.855124	9.84841e-05	0.032099		ACRBP	-0.721145	0.00374524	0.121672		NAA38	-0.230101	0.000545367	0.0338884
										KCNA2	-1.11638	0.000110916	0.0132395		EFCAB13	0.270962	0.00430118	0.130693		SLC2A12	-4.51641	0.000581563	0.0887901
										BDKRB2	0.786608	0.000121427	0.0140424		EDRF1	-0.134809	0.00436933	0.999775		COMP	-1.82728	0.000603846	0.0358311
										DCX	-9.38795	0.000122399	0.0351968		VRK3	-0.139834	0.00501974	0.141089		STARD7-AS1	-0.299722	0.000619237	0.0362981
										FOXO3B	-1.94931	0.000150186	0.0413624		PCMTD2	0.144213	0.00560398	0.148815		TAF1B	-0.251963	0.000657417	0.0378167
										GAS7	-2.33275	0.000174508	0.0440523		KCNB2	-1.13869	0.00562536	0.999775		MVP	-0.276689	0.000657684	0.0378167
										GGT5	-1.31332	0.000174591	0.0440523		FREM2	0.544222	0.00579374	0.151127		LRRC17	0.70319	0.000663765	0.0378167
										RIMBP2	-8.63814	0.000209568	0.0496805		ATG16L2	-0.380161	0.00649192	0.999775		LINC01422	-2.19438	0.00066451	0.0887901
										MVP	-0.326458	0.000209871	0.0190447		ACSBG1	-1.82558	0.00740152	0.999775		MAP1B	-0.414559	0.000712969	0.0389945
										BMI1	0.182242	0.000212088	0.0191247		NEMP1	-0.242886	0.00780243	0.999775		SNHG29	0.321135	0.000731162	0.0392207
										DUT	0.1809	0.000213291	0.0191247		GSTO3P	-0.718757	0.00812891	0.177317		PRG4	-1.42299	0.000934539	0.0450917
										MXRA5	-2.16227	0.000231706	0.0509075		SULT1C3	-7.97871	0.00856205	0.999775		CHRM3	1.00044	0.000958895	0.0455962
										TMEM254-AS1	-0.639893	0.000261887	0.0211237		MAPK8	0.210093	0.00896737	0.186397		OLFML2A	0.29693	0.000984565	0.0461184
										BMP7	-8.82632	0.000270601	0.0524188		TBC1D4	0.151613	0.00904228	0.186628		TIMM23B	-0.460928	0.000988558	0.0461729
										SLC2A12	-4.54991	0.000308102	0.0524188		GOLGA5	-0.129233	0.00938635	0.189991		KIAA1549L	-4.23076	0.00101004	0.0978889
										CGREF1	-2.19261	0.000363352	0.0573231							PPIL3	-1.33508	0.00104809	0.099008
										TP53I11	-0.25629	0.000411131	0.0272592							LINC02767	-0.610162	0.00104967	0.0475513
										TAF1B	-0.273003	0.00041161	0.0272592							MACF1	-0.157072	0.00105581	0.0477268
										RASL10A	1.42723	0.000448549	0.0285632							C2orf15	-3.55435	0.00107671	0.0992526
										SCUBE3	-1.25988	0.000449219	0.0285632							CCDC144NL-AS1	-5.89715	0.00108489	0.0992526
										BICC1	0.278181	0.000506086	0.0305923							LGR5	-8.08807	0.00112145	0.0998978
										NCKAP5	-1.69805	0.000518806	0.0676315							COX7A2L	0.124997	0.00113404	0.0496713
										SNHG29	0.349218	0.000569867	0.0324564							BDKRB2	0.642485	0.00113681	0.0496713
										GALNT5	-5.26761	0.000570038	0.0704217							MATN2	0.204238	0.00123459	0.0514993
										MATN2	0.214621	0.000639472	0.0344361							FBXL4	0.116552	0.0012966	0.0528295
										COMP	-1.98394	0.000648343	0.0344642							EIF1B	0.14989	0.00131694	0.0534515
										CDC6	-3.5643	0.000657433	0.0726296							LRRC37A	-0.717057	0.00133022	0.0535725
										MRC2	-1.47987	0.000672286	0.0730326							DNAJB11	-0.221836	0.00134008	0.0535725
										CARD19	-1.19019	0.000717742	0.0758633							MEIS3P1	-0.2951	0.00137284	0.0544497
										KIAA1549L	-4.07114	0.000727877	0.0761							GRIA3	-3.10566	0.00137678	0.107548
										MACF1	-0.628641	0.000731656	0.0761							TP53I11	-0.223861	0.00138385	0.0545896
										STMN2	-8.78392	0.000758409	0.0774885							MRC2	-1.45693	0.00146976	0.108316
										WDR31	0.371807	0.000803466	0.039122							RASL10A	1.22267	0.00150432	0.0574068
										LGR5	-8.3224	0.000831462	0.0774885							NRXN1	-4.63513	0.00150849	0.10903
										COX7A2L	0.139678	0.000871264	0.0405789							RAD21	0.132449	0.0015247	0.0579743
										PFN2	0.232735	0.0008844	0.0406945							PLXNA3	-0.253384	0.00155796	0.0584999
										MAP1B	-0.419984	0.000897459	0.0410095							PRKAR1B	0.329966	0.00161648	0.0598438
										RPS7	0.379812	0.000908469	0.0413457							SCUBE3	-1.05114	0.00175249	0.0620542
										CIITA	-0.426725	0.00091332	0.0414695							SMIM26	0.197103	0.00183384	0.0634315
										LINC01422	-2.16531	0.000917899	0.0819571							DYNLRB1	-0.241411	0.00184594	0.063641
										C2orf15	-3.49982	0.000930646	0.0823432							FZD2	0.557082	0.00186965	0.0637285
										EIF1B	0.157783	0.000932683	0.041742							RNF181	-0.209261	0.00193877	0.0650322
										CACNA1H	-2.71973	0.000955897	0.0831127							RMI2	-4.31777	0.00197234	0.117473
										FAM81A	1.02131	0.0010027	0.043737							PDCD6	-0.332223	0.0020405	0.0665375
										ACE2	-1.26393	0.00101219	0.0437677							SUCLG2-AS1	0.839467	0.00207237	0.118119
										LINC02767	-0.662347	0.00101759	0.0438597							TMC5	-5.7381	0.00209206	0.118119
										PRKAR1B	0.351637	0.00104461	0.0445204							CARD19	-1.15766	0.00219901	0.118729
										TOP2A	-3.89262	0.00109113	0.0877516							DHX57	0.47855	0.00222384	0.119172
										HMCN2	-0.897818	0.00111082	0.0459402							H4C3	0.210052	0.0023462	0.0711008
										CYP39A1	0.547061	0.00112557	0.0462541							GGT5	-0.35301	0.0023705	0.071335
										NARS2	0.778845	0.00113488	0.0891222							MYO1E	-0.873639	0.00251433	0.126001
										FXR1	0.104911	0.00118453	0.0467573							GAREM1	0.261398	0.00253041	0.0745498
										HLA-DMB	-0.48312	0.00120307	0.0470472							DHRS1	-0.94014	0.00259943	0.126001
										FAIM2	1.0396	0.00121825	0.0473382							CNTN1	0.569983	0.00270918	0.0767054
										KLK14	-2.27825	0.00121875	0.0473382							TRIM66	-1.07513	0.0028759	0.13067
										MT-TD	-1.60103	0.00122634	0.0474677							PCBP2	0.557727	0.00306942	0.134064
										TCN1	-2.15852	0.00130083	0.0490471							CDH11	0.361841	0.00310159	0.0832838
										TSHZ3	0.308796	0.00130406	0.0490471							EP400P1	-0.278763	0.00316586	0.084203
										PTHLH	1.25669	0.00149822	0.0527661							WASH9P	-1.97634	0.00321748	0.135802
										GRIA3	-3.11196	0.00151469	0.097555							TMEM108	-2.5118	0.00324724	0.135802
										H4C3	0.229612	0.0015418	0.0535438							PET100	-0.451701	0.00324732	0.0852646
										SLC38A3	-1.00842	0.00158077	0.05405							LENG8	-0.259993	0.00326683	0.0852736
										FAM102B	-0.938248	0.00166086	0.102307							SNHG11	-1.23265	0.00346736	0.138246
										NTRK3	-2.6974	0.00166378	0.102307							OXLD1	-0.258476	0.00346851	0.0885626
										EGR2	1.28122	0.00171913	0.0559954							ATP11A	-0.64774	0.00357668	0.139162
										PRG4	-1.37262	0.00173119	0.0562962							EXOG	-0.244265	0.00360862	0.0906025
										GAMT	-1.7905	0.00176538	0.102974							BORCS8	-0.276194	0.00364556	0.0910361
										PTGFR	-3.17302	0.00178116	0.102974							UGT2B28	-4.31625	0.00366309	0.0912093
										FZD2	0.590177	0.00182871	0.0584192							MEIS3P2	-2.0891	0.00371262	0.141337
										TIGIT	-7.07584	0.00182905	0.103721							SERPINB8	-0.335496	0.00383291	0.0933754
										IGBP1	0.720522	0.00183148	0.103721							RYK	0.105075	0.00392271	0.0947614
										ASIC1	0.695282	0.00185942	0.0590217							FAM81A	0.841638	0.00405885	0.0969384
										PFKM	-0.975529	0.00189512	0.1038							CLIP3	0.270062	0.00409204	0.0970235
										NBN	0.814907	0.00190571	0.1038							TIMM8B	-0.248278	0.00414127	0.0978481
										EP400P1	-1.18608	0.00201367	0.107688							BLOC1S1	-0.270795	0.00417638	0.0981869
										RSPO1	-8.70995	0.00207402	0.10786							FAM216A	-2.05773	0.00418977	0.142188
										ADH4	-1.63097	0.00209422	0.0625881							SCAMP5	0.529595	0.0043314	0.0999353
										LINC00106	-6.76759	0.00210067	0.108326							TMEM256	1.50926	0.00444212	0.144477
										CACNA1G	-7.79217	0.00214392	0.108326							ASIC1	0.598827	0.00446976	0.101461
										ORMDL1	0.15852	0.00217043	0.0636618							NSMF	-0.789929	0.00454081	0.144814
										PCBP2	0.554364	0.00235475	0.112819							RPS6KA4	-0.27455	0.00469764	0.103407
										C3	-1.41334	0.00239044	0.113232							IGKV4-1	-6.63647	0.00471049	0.146497
										PDCD6	-0.333049	0.00256022	0.0677761							TM9SF1	-1.14837	0.00488799	0.14821
										CNTN1	0.597354	0.00258762	0.06832							CHEK1	-2.15441	0.00488922	0.14821
										CD109	-1.12533	0.00261266	0.117444							PGLS-DT	-1.62253	0.00496425	0.149116
										RAD21	0.137288	0.00264003	0.0690966							SLC8B1	-0.975905	0.0050495	0.149935
										OXGR1	-7.81696	0.00268675	0.118861							KLF12	0.25873	0.00533051	0.110902
										CCDC126	0.944339	0.00270984	0.119612							OLMALINC	-2.31097	0.00548172	0.15396
										FOLH1	-3.24496	0.00280937	0.121115							YJU2B	-0.87342	0.00560476	0.15446
										TMEM108	-2.45597	0.00283383	0.121115							ANKRD20A5P	0.736691	0.00568058	0.114384
										RYK	0.110114	0.00284535	0.071345							HMCN2	-0.753316	0.00570519	0.114539
										PANK1	1.41515	0.00300993	0.123136							HERC2	-0.082156	0.00579402	0.115168
										HEPH	-1.77155	0.00302318	0.123414							WDR31	0.29908	0.00586312	0.11563
										TIMM23B	-0.42829	0.00302662	0.0735578							SH3PXD2B	-1.71067	0.00591789	0.158698
										KLF12	0.283001	0.00308983	0.0742081							MAPK8IP1	-0.997979	0.00592283	0.158698
										LENG8	-0.244718	0.00323473	0.0760711							AGTRAP	-0.858135	0.00593864	0.158912
										FAM216A	-1.99503	0.00324198	0.127553							SLC2A5	-3.72489	0.00597922	0.159787
										ZBED3-AS1	-0.36468	0.00328106	0.0765766							NUDT18	-0.474679	0.00598636	0.117188
										SUCLG2-AS1	0.834497	0.00330256	0.127977							IGKV1-6	1.35684	0.00611877	0.118358
										SPHKAP	-9.68674	0.00335266	0.127977							FXR1	0.0860847	0.00620227	0.119534
										DYNLRB1	0.760828	0.00337849	0.127977							NTRK3	-2.57555	0.00625496	0.16172
										TNFAIP2	-1.27415	0.00348976	0.128955							ARHGAP11B-DT	-1.8364	0.00627972	0.161854
										RAB3D	0.385892	0.0035056	0.079569							TUBA1C	-0.234913	0.00635684	0.121257
										RMI2	0.774847	0.00352896	0.0799389							SEC16A	-0.091676	0.00637322	0.121257
										RP1	-6.71276	0.00358979	0.128955							HLA-DMB	-0.379684	0.00657026	0.123886
										BRSK1	-7.25045	0.00364686	0.128955							CYP39A1	0.441279	0.0066988	0.125092
										TRIM66	-1.0557	0.00365354	0.128955							PDCD6IPP2	-0.663304	0.00671051	0.125095
										LINC00648	-6.98713	0.00375701	0.129949							IGHM	1.0549	0.00678942	0.126001
										VEZT	0.105676	0.00376963	0.0824973							TCN1	-1.70473	0.00681918	0.126227
										SH3PXD2B	0.419636	0.00377932	0.0824973							ZFAND6	-0.188955	0.0068369	0.126333
										LRRC37A	-0.719027	0.00379502	0.0824973							ZNF711	-2.94006	0.00721167	0.166442
										HP	-7.98063	0.0038053	0.130544							P2RY1	0.311943	0.00733319	0.129592
										ROCK1P1	-3.21891	0.00380553	0.130544							CD109	-1.09885	0.007393	0.167335
										NOTCH3	-0.307989	0.0039588	0.0848545							CORIN	1.08206	0.00761085	0.131953
										KCNB2	-6.88075	0.0039606	0.132385							IGBP1	0.738749	0.0076403	0.168302
										FNDC10	-2.91032	0.00399841	0.132603							HSD11B2	-3.38022	0.00771118	0.168765
										ADAMTS10	-1.87061	0.00402692	0.132877							CSN2	-3.29754	0.00782187	0.133882
										CHEK1	0.744665	0.00404548	0.0855004							CLGN	-0.895504	0.00783046	0.133882
										RANBP1	0.186306	0.00405185	0.0855004							FOLH1	-3.29827	0.00785588	0.170462
										RPL23	0.204866	0.00406509	0.0856075							TRRAP	-0.602185	0.00804781	0.171309
										PLXDC1	0.458394	0.00407763	0.0857421							VASH1	-1.08109	0.0081736	0.172205
										SOX8	1.18812	0.00415375	0.0865126							PFN2	0.184149	0.00823376	0.13657
										RPS6KA4	-0.285654	0.00416636	0.0865126							TMSB15A	-6.1206	0.00829473	0.17393
										GJA1	0.255204	0.00426057	0.0877379							PLXDC1	0.39481	0.00865787	0.140718
										SERPINB8	-0.353736	0.00428126	0.0880428							RPS15A	0.304841	0.00872665	0.141102
										HPSE2	0.672422	0.00428447	0.0880428							ABCC1	-0.22822	0.00876377	0.141246
										HMGCLL1	0.703447	0.00434695	0.0885109							NLGN3	-1.70974	0.0089354	0.176707
										HINT1	0.189403	0.00447004	0.0902516							PI4KA	-0.443527	0.00894927	0.176809
										WDR97	-6.35061	0.00457	0.139846							PVR	-0.656588	0.00897764	0.176926
										ORC6	-6.50102	0.00477314	0.141183							RAB3IL1	0.323232	0.00906462	0.143785
										COL14A1	-2.1624	0.00478949	0.141183							CCNG1	0.154538	0.00921352	0.144407
										TBCA	0.765916	0.00480096	0.141183							SIGLEC15	-7.65297	0.00932611	0.177519
										CYP4F29P	2.86596	0.00486712	0.141183							RANBP1	0.163611	0.00936381	0.146001
										P2RY1	0.339254	0.0048881	0.0939628							SLC9A2	-7.67552	0.00954007	0.177884
										CORIN	1.20335	0.00493666	0.0943951							BGN	-1.52953	0.00954999	0.177884
										ANKRD20A5P	0.831733	0.00494014	0.0943951							BHMT	-1.05783	0.00960862	0.148361
										LRRTM4	1.60456	0.0049569	0.0944654							ARFRP1	-0.17995	0.00962078	0.148361
										NUDT16-DT	-0.39455	0.00500016	0.0950174							GTPBP2	0.67288	0.00965146	0.178039
										MKI67	0.934416	0.00503412	0.0952451							WDR45	-0.139119	0.00969696	0.148733
										DHX57	0.115677	0.00503893	0.0952451							RPL23	0.17963	0.00978355	0.149542
										OXLD1	-0.268868	0.00504253	0.0952451							IGKC	0.843402	0.00978965	0.149542
										SPTSSB	1.34656	0.00510055	0.0956484
										CALN1	-6.65345	0.00514868	0.142696
										PIGAP1	-6.24308	0.00514893	0.142696
										TOP2B	0.117184	0.0052264	0.0972297
										RPS25	0.267834	0.00524466	0.0973437
										CDT1	-7.03079	0.00535279	0.144171
										ATP11A	-0.644764	0.00543427	0.144245
										C9orf85	0.19443	0.00564797	0.100255
										FMO1	-1.49477	0.00566114	0.146851
										ANKRD20A11P	0.651532	0.00567943	0.100383
										KLHL8	0.181184	0.00568036	0.100383
										NSMF	-0.756054	0.00574008	0.148076
										GIMAP5	-0.465245	0.00592754	0.101881
										YJU2B	-0.217066	0.00594844	0.102002
										RGS11	-0.778286	0.00599863	0.102432
										SLC8B1	-0.261958	0.00624222	0.104534
										MEIS3P1	-0.28661	0.00625088	0.104534
										BORCS8	-0.88695	0.00628783	0.154323
										PRKDC	-0.293582	0.00629004	0.154323
										BLOC1S1	1.03325	0.00638031	0.155432
										ARPP21	-7.30337	0.00653543	0.155977
										LAMC3	0.965084	0.00658776	0.107552
										EMILIN1	0.288411	0.0066004	0.107582
										CLIP3	0.27004	0.00662044	0.10782
										ZNF711	-2.874	0.00664713	0.156432
										WASF1	0.272752	0.00683344	0.109765
										OLR1	-8.26688	0.0068651	0.158489
										GRIK1-AS1	1.37254	0.00696625	0.110826
										TMEM260	0.153601	0.00697259	0.110839
										C4A	-1.01836	0.00700841	0.111231
										LINC00891	-0.951011	0.00703042	0.111376
										TRRAP	-0.59056	0.00707045	0.160024
										SRSF9	0.118395	0.00712077	0.112121
										COL27A1	-2.5231	0.00733843	0.162109
										TMEM130	-7.27659	0.00741776	0.162609
										CTLA4	0.937185	0.0074365	0.11447
										SYT7	0.568111	0.0074565	0.11469
										TACR1	-0.472951	0.00749804	0.114801
										HS6ST3	-7.35795	0.007613	0.164014
										CYP2G1P	-3.61969	0.00775059	0.165445
										HMGB1P5	0.579634	0.00784413	0.11753
										ABCC1	-0.234976	0.00798239	0.118482
										BGN	-0.414562	0.00801504	0.118713
										CCNG1	0.7452	0.00813848	0.169118
										CACNB4	-2.10142	0.00817368	0.169204
										DLX3	-6.71909	0.0084038	0.171891
										ST8SIA2	-8.27385	0.00847147	0.172374
										ZFAND6	-0.191081	0.00860589	0.122956
										PDCD6IPP2	-0.69116	0.00861071	0.122956
										SMIM26	0.874117	0.00875093	0.175324
										ADAMTS16	0.768985	0.00877569	0.123635
										CENPF	0.668784	0.00879622	0.123743
										SCGB1B2P	-7.07825	0.00893327	0.176645
										ARFRP1	-0.1894	0.00907678	0.125563
										FZD7	-3.09848	0.00914644	0.178138
										C11orf1	0.279808	0.00920105	0.126842
										EPHB3	0.909842	0.00935435	0.127265
										VASH1	-1.09284	0.00935646	0.180787
										NCMAP	-9.24472	0.0095115	0.182699
										GNL3L	0.173899	0.00954796	0.128277
										NARF	0.535352	0.00975034	0.18487
										TIMM9	0.190978	0.00980581	0.129278
										KLK1	-6.56258	0.0098174	0.185442
